# Supplementary material for: A Numerical Approach to Ion Channel Modelling Using Whole-Cell Voltage-Clamp Recordings and a Genetic Algorithm
Source: PLoS Comput Biol. 2007 Aug 31;3(8):e169. doi: 10.1371/journal.pcbi.0030169 (PMC1963494; doi:10.1371/journal.pcbi.0030169)
Supplement: Text S1 — A functional NEURON code of the GA described in the manuscript. (569 KB ZIP) [file pcbi.0030169.sd001.zip]

Archive with 13 entries (13 files):
- Ga_demo/curr_population
- Ga_demo/ga.hoc
- Ga_demo/ga_log.txt
- Ga_demo/KChannel.mod
- Ga_demo/NewFit.hoc
- Ga_demo/params.hoc
- Ga_demo/procs.hoc
- Ga_demo/README.txt
- Ga_demo/simp6.par
- Ga_demo/svclmp.mod
- Ga_demo/data/Act_data
- Ga_demo/data/Deact_data
- Ga_demo/data/simp5.par
