# Supplementary material for: A Numerical Approach to Ion Channel Modelling Using Whole-Cell Voltage-Clamp Recordings and a Genetic Algorithm
Source: PLoS Comput Biol. 2007 Aug 31;3(8):e169. doi: 10.1371/journal.pcbi.0030169 (PMC1963494; doi:10.1371/journal.pcbi.0030169)
Supplement: Text S1 — A functional NEURON code of the GA described in the manuscript. (569 KB ZIP) [file pcbi.0030169.sd001.zip › Ga_demo/curr_population]

40 5
9.43583	0.245801	0.933771	0.251256	0.0128641
9.43583	0.245801	0.933771	0.251256	0.0128641
9.43583	0.828217	0.535442	0.714175	0.591161
9.43583	0.245801	0.39199	0.251256	0.432757
10.0213	0.954606	0.651354	0.954606	0.251256
10.0213	0.954606	0.651354	0.692011	0.362529
9.43583	0.245801	0.933771	0.251256	0.555681
9.43583	0.213244	0.954606	0.987254	0.728052
7.85769	0.418343	0.765562	0.836946	0.153354
7.85769	0.418343	0.954606	0.0920912	0.550764
7.85769	0.418343	0.933771	0.251256	0.555681
7.85769	0.418343	0.954606	0.619385	0.728052
7.85769	0.418343	0.954606	0.714175	0.591161
7.85769	0.418343	0.987254	0.847192	0.765562
10.6622	0.0838416	0.44341	0.692011	0.362529
7.6677	0.0670696	0.418343	0.987254	0.728052
6.77707	0.828217	0.535442	0.260415	0.550764
6.77707	0.828217	0.535442	0.44341	0.933771
6.77707	0.828217	0.535442	0.714175	0.591161
6.77707	0.828217	0.535442	0.714175	0.591161
6.77707	0.828217	0.535442	0.714175	0.591161
6.77707	0.828217	0.535442	0.987254	0.728052
6.77707	0.245801	0.933771	0.251256	0.555681
12.0185	0.0838416	0.44341	0.954606	0.251256
12.0185	0.0838416	0.44341	0.954606	0.251256
12.0185	0.0838416	0.44341	0.954606	0.251256
12.5628	0.692011	0.594654	0.0838416	0.245801
12.2901	0.594654	0.555681	0.732354	0.836946
5.09687	0.245801	0.933771	0.251256	0.555681
5.09687	0.0239556	0.550764	0.44341	0.933771
5.09687	0.0239556	0.550764	0.714175	0.591161
13.0208	0.327929	0.0239556	0.213244	0.921265
15.0352	0.933771	0.987254	0.847192	0.765562
15.0352	0.933771	0.954606	0.987254	0.728052
16.3964	0.706319	0.8751	0.153354	0.954606
16.3964	0.706319	0.728052	0.765562	0.619385
16.3964	0.0670696	0.418343	0.933771	0.395521
18.1264	0.0239556	0.550764	0.44341	0.933771
22.1705	0.157154	0.245801	0.987254	0.728052
27.784	0.0239556	0.550764	0.44341	0.933771
