# Supplementary material for: A Numerical Approach to Ion Channel Modelling Using Whole-Cell Voltage-Clamp Recordings and a Genetic Algorithm
Source: PLoS Comput Biol. 2007 Aug 31;3(8):e169. doi: 10.1371/journal.pcbi.0030169 (PMC1963494; doi:10.1371/journal.pcbi.0030169)
Supplement: Text S1 — A functional NEURON code of the GA described in the manuscript. (569 KB ZIP) [file pcbi.0030169.sd001.zip › Ga_demo/ga.hoc]

xopen("params.hoc")

pop_size=NP*8               // size of the population.	
Num_to_select=2             // elitism
Mutate_prob=0.05            // initial probablity of mutation. 
Cross_prob=0.50             // probability to crossover
Switch_mut_mode = 300		// generation in which to move from total to incremental mutation
Num_Total_Gen = 600         // Total number of generations to run before running PrAxis
Best=1e50                   // curent best individual
Elapsed=0                   // Total time of run

objref pop,res,sort_ind,temp_pop,temp_res,avg_par,std_par,temp_vec,best_indiv,p_file

p_file= new File()


strdef brain,strmv

pop=new Matrix(pop_size,NP)
temp_pop=new Matrix(pop_size,NP)
res=new Vector(pop_size,1e50)
temp_res=new Vector(pop_size,1e50)
sort_ind= new Vector(pop_size)
temp_vec=new Vector(pop_size)
best_indiv=new Vector(NP)

LOAD_GENERATION=0	// if zero generates random initial population, if one load generation from file

num_gen=0
Tolorance=1e-4		//termination criterion (currently not implemented)
startsw()
xopen("NewFit.hoc")	//Fit functions

//=======================MAIN LOOP================================
proc GA(){local i,j,k

	init_pop()
    stopsw()
	while(num_gen<=Num_Total_Gen){  // termination criterion besed on fixed # Generations
      //while(Best>10){                                   // termination criterion besed on target score
        sort_pop()
	    Select_Best()
       	POPULATE()
		print_things()
		Evaluate_pop()
		num_gen+=1
        Elapsed+=stopsw()
	}
 	print "-------------------------------final parameters from the Genetic Algorithm----------------------------------"
	for (j=0;j<=NP-1;j+=1) printf("%10.5f ",pop.x[0][j])
    printf("\n")
	g_file.close()
}

//-----------elitism operator selecting only best indiv for further breeding
proc Select_Best(){local i,j

	temp_pop.zero()
	for (i=0;i<=Num_to_select-1;i+=1){
		for (j=0;j<=NP-1;j+=1){
			temp_pop.x[i][j]=pop.x[i][j]
		}	
	}
}

//-----------------create new population using crossover and mutation
proc POPULATE(){local i,j,k,aba,ima,cross_point,cross1,cross2,temp1,temp2

	//turnamant selection and one point crossover
	for(i=Num_to_select;i<=pop_size-1;i+=2){
		
		aba=int((pop_size-1)*mcell_ran4(&highindex))		// turnament selection of father
		temp1=int((pop_size-1)*mcell_ran4(&highindex))
		if(res.x[temp1]<res.x[aba])  aba=temp1

        ima=int((pop_size-1)*mcell_ran4(&highindex))            // turnament selection of mother
        temp1=int((pop_size-1)*mcell_ran4(&highindex))
        if(res.x[temp1]<res.x[ima])  ima=temp1

		for(j=0;j<=NP-1;j+=1) {
			temp_pop.x[i][j]=pop.x[aba][j]
			temp_pop.x[i+1][j]=pop.x[ima][j]
		}

		if (mcell_ran4(&highindex)<=Cross_prob){
			cross_point=int((NP-1)*mcell_ran4(&highindex))  	//point in genom for one point crossover 
			for(j=cross_point;j<=NP-1;j+=1) {
				temp_pop.x[i][j]=pop.x[ima][j] 
				temp_pop.x[i+1][j]=pop.x[aba][j]
			}		
		}
	}
	//mutation for all but best individual using population stdev  - initial phase large steps
	if(num_gen<Switch_mut_mode){
		for(i=1;i<=pop_size-1;i+=1){
			for(j=0;j<=NP-1;j+=1) {
				if (mcell_ran4(&highindex)<Mutate_prob) temp_pop.x[i][j]=r[j].repick() 
			}
		}
	}
	if(num_gen>=Switch_mut_mode){
                for(i=1;i<=pop_size-1;i+=1){
                        for(j=0;j<=NP-1;j+=1) {
                                if (mcell_ran4(&highindex)<Mutate_prob) temp_pop.x[i][j]*=rn.repick()
                        }
                }
	}

	pop=temp_pop.c()
}

//---------------------------------initialpopulation, random or from file -----------------	
proc init_pop(){local i,j

	if(LOAD_GENERATION==0){
		for (i=0;i<=pop_size-1;i+=1){
			for (j=0;j<=NP-1;j+=1)pop.x[i][j]=r[j].repick()
		}
	} else {
		p_file.ropen("curr_population")
		pop.scanf(p_file)
		p_file.close()
	}
	Evaluate_pop()
}

//---------------------------------reset population save for best one-----------------	
proc reset_pop(){local i,j,temp2
	for (i=1;i<=pop_size-1;i+=1){
		for (j=0;j<=NP-1;j+=1){
                       	 pop.x[i][j]=abs(r[j].repick())
		}
	}
}

//----------------sorting of population 
proc sort_pop(){local A,B,i,j,dumm

	sort_ind=res.sortindex
	for (i=0;i<=pop_size-1;i+=1){
	        if(res.x[i]<Best){
        	        best_indiv=pop.getrow(i)
                	Best=res.x[i]
        	}
		A=sort_ind.x[i]
		temp_res.x[i]=res.x[A]
		for (j=0;j<=NP-1;j+=1){
			temp_pop.x[i][j]=pop.x[A][j]
		}	
	}

	pop=temp_pop.c
	res=temp_res.c

    //Graphic display of the best indiv
    Update_graph=1
    transvec=best_indiv.c
	dumm=tfunk()
    Update_graph=0
       
	//dumping best individual and entire population to files 
	p_file.wopen("simp6.par")
    best_indiv.printf(p_file,"%g \t")
    p_file.close()
	p_file.wopen("curr_population")
	pop.fprint(p_file,"%g\t","\n")
	p_file.close()	
}

//-------------evaluate each individual. modify to add parallel work

proc Evaluate_pop(){local i,j,count
	temp_chi=0
	for (i=0;i<=pop_size-1;i+=1){ 
		for(j=0;j<=NP-1;j+=1) transvec.x[j]=pop.x[i][j]
		res.x[i]=tfunk()
	}
}

//----------------------output function - the consol outupt is commented out in order to use the xpaenl
proc print_things(){local j

	//printf("[Generation # %g]  ",num_gen)
	g_file.printf("%g\t  ",num_gen)
	for (j=0;j<=NP-1;j+=1) {
		//printf("%10.5f \t",best_indiv.x[j]) 
		g_file.printf("%10.5f \t",best_indiv.x[j])
        prax_par[j]=best_indiv.x[j]
	}
	//printf("%15.7e\n",Best)
	g_file.printf("%15.7e\n",Best)
	g_file.flush()
	//pop.printf("%5.6f ")
}


startsw()
GA()


print "--------------------------Initiating PrAxis--------------------"

attr_praxis(Tolorance, Best/5, 0)
minchisq = fit_praxis(NP, "pfunk", &prax_par[0])
