# Supplementary material for: A Numerical Approach to Ion Channel Modelling Using Whole-Cell Voltage-Clamp Recordings and a Genetic Algorithm
Source: PLoS Comput Biol. 2007 Aug 31;3(8):e169. doi: 10.1371/journal.pcbi.0030169 (PMC1963494; doi:10.1371/journal.pcbi.0030169)
Supplement: Text S1 — A functional NEURON code of the GA described in the manuscript. (569 KB ZIP) [file pcbi.0030169.sd001.zip › Ga_demo/ga_log.txt]

0	9.43583	0.24580	0.93377	0.25126	0.55568	1.6248158e+05
1	9.43583	0.24580	0.93377	0.25126	0.01286	1.5149276e+05
2	9.43583	0.24580	0.93377	0.25126	0.01286	1.5149276e+05
