# Supplementary material for: A Numerical Approach to Ion Channel Modelling Using Whole-Cell Voltage-Clamp Recordings and a Genetic Algorithm
Source: PLoS Comput Biol. 2007 Aug 31;3(8):e169. doi: 10.1371/journal.pcbi.0030169 (PMC1963494; doi:10.1371/journal.pcbi.0030169)
Supplement: Text S1 — A functional NEURON code of the GA described in the manuscript. (569 KB ZIP) [file pcbi.0030169.sd001.zip › Ga_demo/NewFit.hoc]

xpanel("Best Individual Parameter Values")
xvalue("Generation #     ", "num_gen")
xvalue("Num PrAxis Iterations", "NUM_ITER")
xlabel("----------------------------")
xvalue(" Elapsed Time (Minutes)  ", "int(Elapsed/60)")
xlabel("----------------------------")
xvalue("Gbar             ", "transvec.x[0]")
xvalue("A12              ", "transvec.x[1]")
xvalue("A21              ", "transvec.x[2]")
xvalue("Z12              ", "transvec.x[3]")
xvalue("Z21              ", "transvec.x[4]")
xlabel("----------------------------")
xvalue("Score            ", "Best")
xpanel()


objref ga,gd

ga = new Graph()
gd = new Graph()

ga.color(2)
gd.color(2)

proc WriteVecA() {local count
	count=0
    if (Update_graph) ga.erase()
        for i=5, $1 {
                stim.dur1 = 450
                stim.dur2 = 400
                stim.dur3 = 0
                stim.dur4 = 0
                stim.amp1 = -110
                stim.amp2 = -80+10*(i-1)
                stim.amp3 = -110
                stim.amp4 = 0
                stim.rs = 0.00000005

                finitialize(-65)
                dt=0.5
                tstop=450
                while (t < tstop) fadvance()
                dt=0.1
                tstop=600
                
                if (Update_graph) ga.beginline()
                while (t < tstop) {
                    fadvance()
                    Act_Sim_Vec.x[count]= soma.g_KCHANNEL*(v(0.5)-ek)*area(0.5)/1000
                    if (Update_graph) ga.line(t, Act_Sim_Vec.x[count])
                    if (Update_graph) ga.mark(t,Ac_Vec.x[count],"o",0.2,3,1)
                    count+=1
                }
	}
	Act_Sim_Vec.sub(Ac_Vec)
 	summary_a= Act_Sim_Vec.sumsq()
    if (Update_graph) ga.exec_menu("View = plot")
    if (Update_graph) ga.exec_menu("Erase Axis")
}


proc WriteVecD() { local count
	count=0
if (Update_graph) gd.erase()
        for i=1, $1 {
                stim.dur1 = 100
                stim.dur2 = 20
                stim.dur3 = 200
                stim.dur4 = 0
                stim.amp1 = -110
                stim.amp2 = 80
                stim.amp3 = -120+10*(i-1)
                stim.amp4 = 0
                stim.rs = 0.00000005

                finitialize(-65)
                dt=0.1
                tstop=120.2
                while (t < tstop) fadvance()
                dt=0.02
                tstop=175.9
                if (Update_graph) gd.beginline()
                while (t < tstop) {
                        fadvance()
                        Deac_Sim_Vec.x[count]= soma.g_KCHANNEL*(v(0.5)-ek)*area(0.5)/1000
                        if (Update_graph) gd.line(t, Deac_Sim_Vec.x[count])
                        if (Update_graph) gd.mark(t,Deac_Vec.x[count],"o",0.2,3,1)

                        count+=1
                }
	
	}
        Deac_Sim_Vec.sub(Deac_Vec)
        summary_d= Deac_Sim_Vec.sumsq()
    if (Update_graph) gd.exec_menu("View = plot")
    if (Update_graph) gd.exec_menu("Erase Axis")
    if (Update_graph) ga.flush()
    if (Update_graph) gd.flush()  
    if (Update_graph)  doNotify()

}


func tfunk(){local Chisq,dumm,dummc
	
	Chisq=0
	//set densities
        gbar_KCHANNEL=transvec.x(0)
        a12_KCHANNEL=transvec.x(1)
        a21_KCHANNEL=transvec.x(2)
        z12_KCHANNEL=transvec.x(3)
        z21_KCHANNEL=transvec.x(4)
       
        WriteVecA(15)

        WriteVecD(12)

        Chisq=(summary_a+summary_d)/TotalPoints
        return Chisq
}


func pfunk(){local Chisq,dumm,dummc,j
        Chisq=0
        Update_graph=0
        for (j=0;j<=NP-1;j+=1) transvec.x(j)=abs($&2[j])
        Chisq=tfunk()
        if (Chisq<Best){
            Best=Chisq
            Update_graph=1
            Chisq=tfunk()
            //printf("[PrAxis Iter # %g]  ",NUM_ITER)
            //for (j=0;j<=NP-1;j+=1) printf("%10.5f \t",best_indiv.x[j]) 
            //printf("%15.7e\n",Best)
        }
        NUM_ITER+=1
        return Chisq
}
