# Supplementary material for: A Numerical Approach to Ion Channel Modelling Using Whole-Cell Voltage-Clamp Recordings and a Genetic Algorithm
Source: PLoS Comput Biol. 2007 Aug 31;3(8):e169. doi: 10.1371/journal.pcbi.0030169 (PMC1963494; doi:10.1371/journal.pcbi.0030169)
Supplement: Text S1 — A functional NEURON code of the GA described in the manuscript. (569 KB ZIP) [file pcbi.0030169.sd001.zip › Ga_demo/params.hoc]

load_file("nrngui.hoc")
create soma
access soma

soma {
	nseg = 1
	diatstop = i
	L = 20
	diam=20
	Ra = 150
	insert KCHANNEL
	gbar_KCHANNEL=0
        ek = -103
	insert pas
	g_pas = 0.00003334
}

ActNumPoints = 16511
DeactNumPoints = 33432
TotalPoints = ActNumPoints+DeactNumPoints

objectvar stim
soma stim = new SEClamp1(0.5)

objref Ac_Vec, Act_Sim_Vec, Deac_Vec, Deac_Sim_Vec, gAct, gDeact, rn
Ac_Vec = new Vector(ActNumPoints)
Act_Sim_Vec = new Vector(ActNumPoints)
Deac_Vec = new Vector(DeactNumPoints)
Deac_Sim_Vec = new Vector(DeactNumPoints)

t=0
dt=0.05
NP=5
MP=NP+1

objref dat_file
dat_file= new File()

objref transvec,varvec,minvec,maxvec
transvec = new Vector(NP)
varvec = new Vector(NP)
minvec = new Vector()
maxvec = new Vector()

minvec.append(0,0,0,0,0)
maxvec.append(50,1,1,1,1)

// random numbers and initial boundries for the population
objref  r[NP]

highindex = 11         
lowindex = mcell_ran4_init()  

for (j=0;j<=NP-1;j+=1){
        r[j] = new Random()
        r[j].MCellRan4(highindex+j*j)
        r[j].uniform(minvec.x[j],maxvec.x[j])
}

rn = new Random()
rn.MCellRan4(1)
rn.normal(1,0.05)

xopen("procs.hoc")

ReadA("data/Act_data")
ReadD("data/Deact_data")

//open main log file
objref g_file
g_file = new File()
g_file.wopen("ga_log.txt")

double prax_par[NP]
Tolorance=1e-8
minchisq=0
NUM_ITER=0
