# Supplementary material for: A Numerical Approach to Ion Channel Modelling Using Whole-Cell Voltage-Clamp Recordings and a Genetic Algorithm
Source: PLoS Comput Biol. 2007 Aug 31;3(8):e169. doi: 10.1371/journal.pcbi.0030169 (PMC1963494; doi:10.1371/journal.pcbi.0030169)
Supplement: Text S1 — A functional NEURON code of the GA described in the manuscript. (569 KB ZIP) [file pcbi.0030169.sd001.zip › Ga_demo/procs.hoc]

proc ReadA()  {
        dat_file.ropen($s1)
        Ac_Vec.scanf(dat_file,ActNumPoints)
	dat_file.close()
}


proc ReadD()  {
        dat_file.ropen($s1)
        Deac_Vec.scanf(dat_file,DeactNumPoints)
        dat_file.close()
}
