# Supplementary material for: A Numerical Approach to Ion Channel Modelling Using Whole-Cell Voltage-Clamp Recordings and a Genetic Algorithm
Source: PLoS Comput Biol. 2007 Aug 31;3(8):e169. doi: 10.1371/journal.pcbi.0030169 (PMC1963494; doi:10.1371/journal.pcbi.0030169)
Supplement: Text S1 — A functional NEURON code of the GA described in the manuscript. (569 KB ZIP) [file pcbi.0030169.sd001.zip › Ga_demo/README.txt]

In order to run the GA you have to install the recent version of NEURON. 
You can download the recent version fron the NEURON web page http://www.neuron.yale.edu
There are versions for Linux, PC and Mac take your pick.  Onec installed you will have 
to compile the KChannel.mod file using "nrnivmodl" under Linux or "mknrndll" under Windows.  
We don't want to know who to compile it on the Mac.  Then run the file named ga.hoc
Under linux:
$> i686/special ga.hoc
Under Windows just double click on the ga.hoc file icon.
On a standard PC (2 GHz Pentium 4) the demo ran for ~2 hours.  


Have fun
