# Supplementary material for: A Numerical Approach to Ion Channel Modelling Using Whole-Cell Voltage-Clamp Recordings and a Genetic Algorithm
Source: PLoS Comput Biol. 2007 Aug 31;3(8):e169. doi: 10.1371/journal.pcbi.0030169 (PMC1963494; doi:10.1371/journal.pcbi.0030169)
Supplement: Text S1 — A functional NEURON code of the GA described in the manuscript. (569 KB ZIP) [file pcbi.0030169.sd001.zip › Ga_demo/data/Act_data]

28.67097728106843490536
29.58084185223992079727
30.48607019048407096307
31.38668611262860608235
32.28271312034860329732
33.17417459557089642885
34.06109380108423323463
34.94349388114630272639
35.82139786208788478916
36.69482865291283246734
37.56380904589766345225
38.42836171718453641688
39.28850922737388629002
40.14427402211313733460
40.99567843268174982541
41.84274467657498064455
42.68549485808276244825
43.52395096886744596532
44.35813488853655428557
45.18806838521451396673
46.01377311611043552375
46.83527062808336438593
47.65258235820441257147
48.46572963431630398645
49.27473367558997097149
50.07961559307754129122
50.88039639026485616569
51.67709696361801263720
52.46973810312887565033
53.25834049285862903389
54.04292471147611109927
54.82351123279588023252
55.60012042631264961301
56.37277255773110340442
57.14148778949730456134
57.90628618132208060842
58.66718769070711658742
59.42421217346382178448
60.17737938423227461726
60.92670897699664323000
61.67222050559818313786
62.41393342424481716080
63.15186708801979165173
63.88604075338614052271
64.61647357868928054359
65.34318462465699894892
66.06619285489682624757
66.78551713639089371100
67.50117623998822580234
68.21318884089451728414
68.92157351916003449332
69.62634876016343810079
70.32753295509498059346
71.02514440143623630775
71.71920130343684718355
72.40972177259125430737
73.09672382810957458332
73.78022539738874741033
74.46024431648000074802
75.13679833055437029543
75.80990509436628599360
76.47958217271337844068
77.14584704089494948676
77.80871708516879436957
78.46820960320424376278
79.12434180453369947372
79.77713081100165481985
80.42659365721159758778
81.07274729097052556881
81.71560857373084729716
82.35519428103158645627
82.99152110293404405184
83.62460564445915167653
84.25446442602046204229
84.88111388385449629368
85.50457037045016761567
86.12485015497556162245
86.74196942370228669006
87.35594428042800529965
87.96679074689647848118
88.57452476321584811103
89.17916218827451757534
89.78071880015497185923
90.37921029654546600796
90.97465229514983775516
91.56706033409481904073
92.15644987233571328034
92.74283629005961415714
93.32623488908690490007
93.90666089327064014469
94.48412944889319931008
95.05865562506248522823
95.63025441410448479473
96.19894073195474959448
96.76472941854747489288
97.32763523820291595712
97.88767288001237432127
98.44485695822224613494
98.99920201261456043085
99.55072250888608209607
100.09943283902772748206
100.64534732169732933471
101.18848020259605391402
101.72884565483825269894
102.26645777932166936353
102.80133060509619724598
103.33347808972870041089
103.86291411966891473639
104.38965251061013361777
104.91370700785071790051
105.43509128665246521450
105.95381895259748716853
106.46990354194335282045
106.98335852197617157344
107.49419729136232604105
108.00243318049719221108
108.50807945185486858009
109.01114930033168093360
109.51165585359318299652
110.00961217241489009666
110.50503125102311230421
110.99792601743571651696
111.48830933379757368584
111.97619399671717133060
112.46159273760055441471
112.94451822298265142308
113.42498305485949572358
113.90299977101545891855
114.37858084535118052827
114.85173868820898235299
115.32248564669666279769
115.79083400500975642444
116.25679598475196030449
116.72038374525429560435
117.18160938389210912192
117.64048493640099479762
118.09702237719095307966
118.55123361965799233531
119.00313051649672502208
119.45272486000818901175
119.90002838240755522747
120.34505275613146579872
120.78780959414159212884
121.22831045022806506495
121.66656681931091554816
122.10259013773983838291
122.53639178359348704817
122.96798307697471841493
123.39737528030771329668
123.82457959863081953245
124.24960717988952296764
124.67246911522691732443
125.09317643927315089059
125.51174013043416266555
125.92817111117697947975
126.34248024831543943947
126.75467835329374111097
127.16477618246833003468
127.57278443738879047942
127.97871376507697505076
128.38257475830499743097
128.78437795587163350319
129.18413384287669032346
129.58185285099580141832
129.97754535875199621842
130.37122169178587682836
130.76289212312647691761
131.15256687345825525881
131.54025611138837348335
131.92596995371141588294
132.30971846567408078954
132.69151166123756979687
133.07135950333878327001
133.44927190415046425187
133.82525872533972233214
134.19932977832547749131
134.57149482453451128094
134.94176357565606849676
135.31014569389540724842
135.67665079222584267882
136.04128843463965381488
136.40406813639771144153
136.76499936427759962498
137.12409153682099827165
137.48135402457873510684
137.83679615035626397912
138.19042718945644310224
138.54225636992120485047
138.89229287277353819263
139.24054583225580472572
139.58702433606833892554
139.93173742560713890271
140.27469409620010765138
140.61590329734002580153
140.95537393292011074664
141.29311486146522724994
141.62913489636341068945
141.96344280609594079579
142.29604731446519849669
142.62695710082445543776
142.95618080030178020934
143.28372700402729833513
143.60960425935638795636
143.93382107009327341984
144.25638589671257250302
144.57730715658010467450
144.89659322417270459482
145.21425243129675664022
145.53029306730536518444
145.84472337931495644625
146.15755157242034556475
146.46878580990883733648
146.77843421347319008419
147.08650486342409635654
147.39300579890024778251
147.69794501807811570870
148.00133047838156130638
148.30317009668866035099
148.60347174953889748394
148.90224327333774567705
149.19949246456229730029
149.49522707996399617514
149.78945483677148331481
150.08218341289139630135
150.37342044710942445818
150.66317353928909028582
150.95145025057016141545
151.23825810356663623679
151.52360458256188735504
151.80749713370479980767
152.08994316520386291813
152.37095004752043791996
152.65052511356111608620
152.92867565886902525563
153.20540894181465318979
153.48073218378408455465
153.75465256936885793948
154.02717724655266806622
154.29831332689798273350
154.56806788573189237468
154.83644796232999851782
155.10346056010115489698
155.36911264676945165775
155.63341115455648377974
155.89636298036160155789
156.15797498594307057829
156.41825399809582108901
156.67720680883022055241
156.93484017554948195539
157.19116082122559419076
157.44617543457496822157
157.69989067023308848547
157.95231314892774321379
158.20344945765265265436
158.45330614983802774987
158.70188974552283411867
158.94920673152418544305
159.19526356160722002642
159.44006665665276045729
159.68362240482591118962
159.92593716174090445747
160.16701725062969785540
160.40686896250412019072
160.64549855632211006196
160.88291225915008908487
161.11911626632570460060
161.35411674161935025040
161.58791981739531706808
161.82053159477140980016
162.05195814377842111753
162.28220550351846895865
162.51127968232282228200
162.73918665790824888973
162.96593237753313587746
163.19152275815289954153
163.41596368657422999604
163.63926101960868209062
163.86142058422547052032
164.08244817770406598356
164.30234956778468813354
164.52113049281882695141
164.73879666191965043254
164.95535375511090592227
165.17080742347457089636
165.38516328929856058494
165.59842694622366821022
165.81060395938925466908
166.02169986557865399845
166.23172017336369776785
166.44067036324807418168
166.64855588781099982043
166.85538217184853237995
167.06115461251653186991
167.26587857947006909853
167.46955941500445419479
167.67220243419424718923
167.87381292503212648626
168.07439614856701837198
168.27395733904057806285
168.47250170402509183987
168.67003442455819595125
168.86656065527895975720
169.06208552456155302934
169.25661413464985116661
169.45015156178988036118
169.64270285636317225908
169.83427304301733329339
170.02486712079877406723
170.21449006328109021524
170.40314681869679702686
170.59084231006539766895
170.77758143532210510784
170.96336906744568295835
171.14821005458551894662
171.33210922018824362567
171.51507136312358170471
171.69710125780940757068
171.87820365433665870114
172.05838327859288483523
172.23764483238602451820
172.41599299356667529537
172.59343241615036390613
172.76996773043919120028
172.94560354314211281235
173.12034443749578827010
173.29419497338375322215
173.46715968745550640051
173.63924309324497130547
173.81044968128821892606
173.98078391924067886976
174.15025025199375363627
174.31885310179049497492
174.48659686834173498937
174.65348592894002877074
174.81952463857425073002
174.98471733004382144827
175.14906831407080289864
175.31258187941261894593
175.47526229297440636401
175.63711379992011529794
175.79814062378329708736
175.95834696657729523395
176.11773700890475424785
176.27631491006710007241
176.43408480817268468854
176.59105082024495914084
176.74721704232973706894
176.90258754960274245605
177.05716639647482679720
177.21095761669863577481
177.36396522347340010128
177.51619320955046532617
177.66764554733632053285
177.81832618899670706014
177.96823906656038616347
178.11738809202086031291
178.26577715743891872080
178.41341013504444390492
178.56029087733634241886
178.70642321718446510204
178.85181096792896937586
178.99645792347968153990
179.14036785841543064635
179.28354452808235919292
179.42599166869194959872
179.56771299741859593269
179.70871221249649352103
179.84899299331624433762
179.98855900052052447791
180.12741387610066112757
180.26556124349025367337
180.40300470766058538175
180.53974785521450030501
180.67579425447999597054
180.81114745560356027454
180.94581099064194518178
181.07978837365575941476
181.21308310079999159825
181.34569865041572711561
181.47763848312069967506
181.60890604190024077980
181.73950475219598388321
181.86943802199630226824
181.99870924192453003343
182.12732178532789362180
182.25527900836544858976
182.38258425009524898996
182.50924083256245467055
182.63525206088482377709
182.76062122333968318344
182.88535159144976205425
183.00944642006786011734
183.13290894746313597352
183.25574239540412690985
183.37794996924333190691
183.49953485800199359801
183.62050023445110014109
183.74084925519582611741
183.86058506075798391066
183.97971077565674136167
184.09822950849155631659
184.21614435202198478692
184.33345838324942178588
184.45017466349676737991
184.56629623848868959612
184.68182613843097783501
184.79676737808946995756
184.91112295686889410717
185.02489585889114209749
185.13808905307305963106
185.25070549320386703585
185.36274811802252315829
185.47421985129381027946
185.58512360188566958641
185.69546226384412079824
185.80523871646880706976
185.91445582438865358199
186.02311643763695769849
186.13122339172485908421
186.23877950771498035465
186.34578759229705724465
186.45225043785904972538
186.55817082256098160542
186.66355151040738746815
186.76839525131939012681
186.87270478120606753691
186.97648282203704184212
187.07973208191157254987
187.18245525513111715554
187.28465502226850958323
187.38633405023841760340
187.48749499236649285194
187.58814048845908928342
187.68827316487190159933
187.78789563457857525464
187.88701049723874803021
187.98562033926609160517
188.08372773389569942992
188.18133524125110511704
188.27844540841138609721
188.37506076947764199758
188.47118384563830773004
188.56681714523614346035
188.66196316383312137077
188.75662438427536926611
188.85080327675817102318
188.94450229889059755806
189.03772389575925672034
189.13047049999195792225
189.22274453182245679272
189.31454839915190291322
189.40588449761261813364
189.49675521063056748972
189.58716290948731852950
189.67710995338211432681
189.76659868949332121701
189.85563145303959231569
189.94421056734097419394
190.03233834388001355364
190.12001708236041963573
190.20724907076936460726
190.29403658543532174008
190.38038189108837627828
190.46628724091937101548
190.55175487663768763014
190.63678702853115964899
190.72138591552376851723
190.80555374523297018641
190.88929271402773224509
190.97260500708637209755
191.05549279845220667085
191.13795825109170323231
191.22000351695035647026
191.30163073700867926163
191.38284204133822186122
191.46363954915716476535
191.54402536888588315378
191.62400159820145972844
191.70357032409268072115
191.78273362291443504546
191.86149356044211344852
191.93985219192518343334
192.01781156214093471135
192.09537370544833834174
192.17254064584020056827
192.24931439699659563303
192.32569696233736067370
192.40169033507416429529
192.47729649826280251546
192.55251742485461363685
192.62735507774834786687
192.70181140984104217750
192.77588836407898043035
192.84958787350910824898
192.92291186132803204600
192.99586224093411601643
193.06844091597571377861
193.14064978040107689594
193.21249071850934342365
193.28396560499777478981
193.35507630501180642568
193.42582467419296676781
193.49621255872816050214
193.56624179539704755371
193.63591421162095684849
193.70523162550924212155
193.77419584590782619671
193.84280867244589785514
193.91107189558263712570
193.97898729665530481725
194.04655664792355196369
194.11378171261733882602
194.18066424498240962748
194.24720599032633572278
194.31340868506310926023
194.37927405675975478516
194.44480382418046815474
194.50999969733243233350
194.57486337750916050027
194.63939655733574340957
194.70360092081304514977
194.76747814336093256316
194.83102989186295417312
194.89425782470922854372
194.95716359183987265169
195.01974883478800393277
195.08201518672257179787
195.14396427249158705308
195.20559770866293547442
195.26691710356845987917
195.32792405734460317035
195.38862016197489879232
195.44900700133104010092
195.50908615121448974605
195.56885917939757746353
195.62832764566417154128
195.68749310185069134604
195.74635709188652299417
195.80492115183417922708
195.86318680992928875639
195.92115558662112562160
195.97882899461143324515
196.03620853889407271708
196.09329571679532477901
196.15009201801126437203
196.20659892464783524701
196.26281791125936138087
196.31875044488654680208
196.37439798509524280234
196.42976198401444776209
196.48484388637393749377
196.53964512954243559761
196.59416714356407851483
196.64841135119758064320
196.70237916795153410021
196.75607200212212433144
196.80949125483041939333
196.86263832005738549924
196.91551458468205737518
196.96812142851641169727
197.02046022434208794039
197.07253233794602920170
197.12433912815578196387
197.17588194687553482254
197.22716213912130456265
197.27818104305481483607
197.32893999002081386607
197.37944030457961730463
197.42968330454269221264
197.47967030100681995464
197.52940259838823067184
197.57888149445736303278
197.62810828037120813860
197.67708424070821138230
197.72581065350226481314
197.77428879027397101709
197.82251991606628394038
197.87050528947582961337
197.91824616268633008076
197.96574378150117468067
198.01299938537647449266
198.06001420745235463983
198.10678947458629295397
198.15332640738350278298
198.19962622023118115067
198.24569012132798206949
198.29151931271675834978
198.33711499031534231108
198.38247834394826440985
198.42761055737727815540
198.47251280833268083370
198.51718626854392368841
198.56163210376965366777
198.60585147382977311281
198.64984553263309408067
198.69361542820985278013
198.73716230274044391990
198.78048729258543403375
198.82359152831540427542
198.86647613474050899640
198.90914223093929535935
198.95159093028817665072
198.99382334049096243689
199.03584056360722343015
199.07764369608096899356
199.11923382877031940552
199.16061204697396647134
199.20177943046135737859
199.24273705349983742963
199.28348598488395282402
199.32402728796097335362
199.36436202066118994480
199.40449123552392052261
199.44441597972556223795
199.48413729510707526060
199.52365621820021601707
199.56297378025638522558
199.60209100727158215705
199.64100892001437159706
199.67972853405191813181
199.71825085977715730223
199.75657690243451725109
199.79470766214646459957
199.83264413393939662456
199.87038730777007344841
199.90793816855057229986
199.94529769617534498138
199.98246686554506368338
200.01944664659396266870
200.05623800431322933946
200.09284189877757853537
200.12925928517012152952
200.16549111380624026424
200.20153833015984901067
200.23740187488715491781
200.27308268385149858659
200.30858168814739883601
200.34389981412576275943
200.37903798341699257435
200.41399711295562724445
200.44877811500401776357
200.48338189717668456069
200.51780936246285591551
200.55206140925139379760
200.58613893135327543860
200.62004281802526861611
200.65377395399357851602
200.68733321947541980990
200.72072149020394249419
200.75393963745008818478
200.78698852804478747203
200.81986902440277731330
200.85258198454440048408
200.88512826211805872845
200.91750870642255222265
200.94972416242922008678
200.98177547080416616154
201.01366346792980266400
201.04538898592718965119
201.07695285267723761535
201.10835589184267746532
201.13959892288937680860
201.17068276110785518540
201.20160821763423086850
201.23237609947221926632
201.26298720951257337219
201.29344234655636114439
201.32374230533338277382
201.35388787652468067790
201.38387984678234943203
201.41371899875019835235
201.44340611108458460876
201.47294195847379683073
201.50232731165917243743
201.53156293745468019551
201.56064959876786701898
201.58958805461799101977
201.61837906015742305499
201.64702336669088822418
201.67552172169467894491
201.70387486883672067961
201.73208354799530184209
201.76014849527982164545
201.78807044304764417575
201.81585011992541467407
201.84348825082685152665
201.87098555697232882267
201.89834275590695256142
201.92556056152011478844
201.95263968406337085071
201.97958083016996511105
202.00638470287148606985
202.03305200161872789977
202.05958342229729396422
202.08597965724791833964
202.11224139528317778058
202.13836932170642057827
202.16436411832870589933
202.19022646348722105358
202.21595703206264715845
202.24155649549740587645
202.26702552181242822371
202.29236477562460549962
202.31757491816466654200
202.34265660729423075281
202.36761049752291796722
202.39243724002500357528
202.41713748265757999434
202.44171186997630229598
202.46616104325227070149
202.49048564048942466798
202.51468629644128327527
202.53876364262643505754
202.56271830734613104141
202.58655091569997352963
202.61026208960257122271
202.63385244779979643681
202.65732260588472968266
202.68067317631351897944
202.70390476842260341073
202.72701798844244081010
202.75001343951552712497
202.77289172171037989756
202.79565343203867655575
202.81829916446949368947
202.84082950994624638952
202.86324505640092752401
202.88554638876905755751
202.90773408900719232406
202.92980873610554226616
202.95177090610485493016
202.97362117210983001314
202.99536010430625765366
203.01698826997380820103
203.03850623350172099890
203.05991455640426579521
203.08121379733364619824
203.10240451209585899051
203.12348725366535973080
203.14446257219861990961
203.16533101504890623801
203.18609312678051992407
203.20674944918351911838
203.22730052128650868326
203.24774687937201633758
203.26808905699050455951
203.28832758497324562086
203.30846299144687350235
203.32849580184714000097
203.34842653893252872876
203.36825572279792595509
203.38798387088786512322
203.40761149801124929581
203.42713911635269141698
203.44656723548774834853
203.46589636239542642215
203.48512700147153964281
203.50425965454169840996
203.52329482087483825126
203.54223299719544115760
203.56107467769780328126
203.57982035405771625847
203.59847051544534224377
203.61702564853908370424
203.63548623753706579009
203.65385276417077875521
203.67212570771638979750
203.69030554500886864844
203.70839275045256044905
203.72638779603565239995
203.74429115134086032413
203.76210328355816159274
203.77982465749713014702
203.79745573559918625506
203.81499697794922099092
203.83244884228798810000
203.84981178402387058668
203.86708625624478941063
203.88427270973011218302
203.90137159296227764571
203.91838335213859068062
203.93530843118278994552
203.95214727175681446170
203.96890031327211545431
203.98556799290139451841
204.00215074558909122970
204.01864900406459923943
204.03506319885156017335
204.05139375828056813589
204.06764110849911730838
204.08380567348348222367
204.09988787505034224523
204.11588813286630283983
204.13180686445997480405
204.14764448523223450138
204.16340140846799044994
204.17907804534578986022
204.19467480494938627089
204.21019209427754503849
204.22563031825629309424
204.24098987974744545681
204.25627117956062761550
204.27147461646299575477
204.28660058719032122099
204.30164948645588651743
204.31662170696299085648
204.33151763941333456387
204.34633767251767721973
204.36108219300680843844
204.37575158564061439392
204.39034623321870753898
204.40486651658946470889
204.41931281466193581764
204.43368550441383035832
204.44798496090191974872
204.46221155727226914678
204.47636566476950292781
204.49044765274678070455
204.50445788867494911756
204.51839673815288733749
204.53226456491643148183
204.54606173084806641782
204.55978859598650387852
204.57344551853572056643
204.58703285487464995640
204.60055095956656145972
204.61400018536778588896
204.62738088323746410424
204.64069340234641458665
204.65393809008617154177
204.66711529207864828095
204.68022535218452162553
204.69326861251195737168
204.70624541342621682816
204.71915609355886545018
204.73200098981544670096
204.74478043738457699874
204.75749476974797858020
204.77014431868732913244
204.78272941429386833079
204.79525038497763489431
204.80770755747408884417
204.82010125685508228344
204.83243180653551007708
204.84469952828237637732
204.85690474222349166666
204.86904776685472029385
204.88112891905052492802
204.89314851406908246645
204.90510686556370956168
204.91700428558871749374
204.92884108460887659930
204.94061757150643643399
204.95233405359030598447
204.96399083660341489121
204.97558822473095574423
204.98712652060797267950
204.99860602532740472270
205.01002703844889651918
205.02138985800431214557
205.03269478050819429882
205.04394210096373285523
205.05513211287109243131
205.06626510823465991962
205.07734137757128678459
205.08836120991759344179
205.09932489283727363727
205.11023271242876830911
205.12108495333316682263
205.13188189874080080699
205.14262383039914539040
205.15331102862020884459
205.16394377228755274700
205.17452233886388057726
205.18504700439808630108
205.19551804353253032787
205.20593572951034389007
205.21630033418168181925
205.22661212801267538453
205.23687138009026398322
205.24707835813126166613
205.25723332848792779259
205.26733655615481666246
205.27738830477736087232
205.28738883665681669299
205.29733841275853478692
205.30723729271713295930
205.31708573484567637024
205.32688399614008289973
205.33663233228745070846
205.34633099767103203703
205.35598024537935657463
205.36558032721015365496
205.37513149367879350393
205.38463399402408526839
205.39408807621464347903
205.40349398695619242972
205.41285197169662524175
205.42216227463427458133
205.43142513872174959033
205.44064080567511609843
205.44980951597810303610
205.45893150888898048834
205.46800702244766512194
205.47703629348040976765
205.48601955760739201651
205.49495704924726169338
205.50384900162543999613
205.51269564677829748689
205.52149721556003214573
205.53025393764858108625
205.53896604155158911453
205.54763375461243413156
205.55625730301588305338
205.56483691179474249111
205.57337280483469044157
205.58186520488106907578
205.59031433354363116450
205.59872041130358866212
205.60708365751824544532
205.61540429042779010160
205.62368252716004235481
205.63191858373622267209
205.64011267507757452222
205.64826501500985500570
205.65637581626876340124
205.66444529050727396680
205.67247364829870548419
205.68046109914416774700
205.68840785147702376889
205.69631411266885834266
205.70418008903430973078
205.71200598583695295929
205.71979200729447256890
205.72753835658397747466
205.73524523584720213876
205.74291284619630459929
205.75054138771835710031
205.75813105948094516862
205.76568205953753931681
205.77319458493218462536
205.78066883170521350621
205.78810499489782159799
205.79550326855766684275
205.80286384574344538123
205.81018691853051905127
205.81747267801492284889
205.82472131431953243919
205.83193301659815688254
205.83910797304133666330
205.84624637088040799426
205.85334839639236292896
205.86041423490527790818
205.86744407080360019791
205.87443808753118901222
205.88139646759779566310
205.88831939258318470820
205.89520704314190879813
205.90205959900794141504
205.90887723899973593689
205.91566014102383519457
205.92240848208129477825
205.92912243827080942538
205.93580218479368681983
205.94244789595882139110
205.94905974518647440163
205.95563790501421408408
205.96218254709933148661
205.96869384222523535755
205.97517196030483432878
205.98161707038542544979
205.98802934065267322694
205.99440893843575395294
206.00075603021113579416
206.00707078160652940824
206.01335335740628806889
206.01960392155487511445
206.02582263716152510824
206.03200966650433656469
206.03816517103425098867
206.04428931138036773518
206.05038224735255880660
206.05644413794675529061
206.06247514134864218249
206.06847541493769426779
206.07444511529234887348
206.08038439819213749615
206.08629341862339856561
206.09217233078248909806
206.09802128808070165178
206.10384044314713491985
206.10962994783324120363
206.11538995321677703032
206.12112060960578219238
206.12682206654235983478
206.13249447280665549442
206.13813797642086456108
206.14375272465272814770
206.14933886401976792513
206.15489654029298094429
206.16042589850050603673
206.16592708293168811906
206.17140023714040353298
206.17684550394932330164
206.18226302545326689142
206.18765294302312440777
206.19301539730921035698
206.19835052824572585450
206.20365847505337342227
206.20893937624356340166
206.21419336962205193231
206.21942059229240840068
206.22462118065959657542
206.22979527043355574278
206.23494299663295237224
206.24006449358770964864
206.24515989494446444041
206.25022933366784627651
206.25527294204590589288
206.26029085169176369163
206.26528319354864038360
206.27025009789218756850
206.27519169433432466576
206.28010811182650741102
206.28499947866342267844
206.28986592248531906080
206.29470757028317962067
206.29952454840011455417
206.30431698253573813417
206.30908499774909614644
206.31382871846247439862
206.31854826846301875776
206.32324377090861844408
206.32791534832870183891
206.33256312262844289762
206.33718721509256965874
206.34178774638684217280
206.34636483656257155417
206.35091860505983163421
206.35544917070930637237
206.35995665173720681196
206.36444116576629426163
206.36890282982054145577
206.37334176032769050835
206.37775807312200981869
206.38215188344781836349
206.38652330596204365065
206.39087245473740495072
206.39519944326548284153
206.39950438445953295741
206.40378739065749869042
206.40804857362482493954
206.41228804455775502902
206.41650591408537707139
206.42070229227391564564
206.42487728862838025634
206.42903101209540750460
206.43316357106704117541
206.43727507338286386585
206.44136562633300968628
206.44543533666094958789
206.44948431056621984681
206.45351265370709370472
206.45752047120393513069
206.46150786764124518413
206.46547494707024839045
206.46942181301244545466
206.47334856846183015477
206.47725531588753256074
206.48114215723651909684
206.48500919393643471267
206.48885652689790504155
206.49268425651786174058
206.49649248268087831093
206.50028130476329124576
206.50405082163476322421
206.50780113166118212575
206.51153233270767373142
206.51524452214007965267
206.51893779682848162338
206.52261225314907733264
206.52626798698756260819
206.52990509374080829730
206.53352366831913400347
206.53712380514986080016
206.54070559817895968990
206.54426914087346744964
206.54781452622506776606
206.55134184675046071789
206.55485119449542708026
206.55834266103735785691
206.56181633748573744924
206.56527231448725956398
206.56871068222557141780
206.57213153042536646353
206.57553494835386231898
206.57892102482412610698
206.58228984819595552835
206.58564150637911893682
206.58897608683565749743
206.59229367658150522402
206.59559436219012695801
206.59887822979283100722
206.60214536508266292003
206.60539585331585499262
206.60862977931404316223
206.61184722746733655185
206.61504828173522696488
206.61823302564934579095
206.62140154231633459858
206.62455391441903884697
206.62769022421858267080
206.63081055355746684654
206.63391498386116040820
206.63700359613997648012
206.64007647099171549598
206.64313368860334207966
206.64617532875325878194
206.64920147081349455220
206.65221219375172267974
206.65520757613259661412
206.65818769612144478742
206.66115263148446956620
206.66410245959258418225
206.66703725742127062404
206.66995710155472920633
206.67286206818627647408
206.67575223312186949443
206.67862767178039007376
206.68148845919682798922
206.68433467002364523069
206.68716637853313500273
206.68998365861904176199
206.69278658379860758032
206.69557522721427744727
206.69834966163656986282
206.70110995946399157219
206.70385619272721555717
206.70658843308950736173
206.70930675184911251563
206.71201121994050708963
206.71470190793723986644
206.71737888605318289592
206.72004222414415153253
206.72269199171068976284
206.72532825789846810949
206.72795109150126791064
206.73056056096240240549
206.73315673437571149407
206.73573967948919971604
206.73830946370480887708
206.74086615408154443685
206.74340981733638500373
206.74594051984658449328
206.74845832765112163543
206.75096330645243369872
206.75345552161823547976
206.75593503818302565378
206.75840192085038893310
206.76085623399373503162
206.76329804165851555808
206.76572740756424195752
206.76814439510536658418
206.77054906735349959490
206.77294148705863108262
206.77532171665168903019
206.77768981824442562356
206.78004585363333944770
206.78238988429887967868
206.78472197140914090596
206.78704217582014734944
206.78935055807784237913
206.79164717841970855261
206.79393209677658660439
206.79620537277324388015
206.79846706573118808592
206.80071723466966204796
206.80295593830734901530
206.80518323506274214196
206.80739918305809510457
206.80960384011856945108
206.81179726377493466316
206.81397951126498924168
206.81615063953447020140
206.81831070523932680771
206.82045976474671533651
206.82259787413664753331
206.82472508920304221647
206.82684146545619796598
206.82894705812316260563
206.83104192214943850558
206.83312611220080157182
206.83519968266472233154
206.83726268765050804177
206.83931518099342383721
206.84135721625284531910
206.84338884671612390775
206.84541012539895632472
206.84742110504657830461
206.84942183813615201871
206.85141237687679449664
206.85339277321190820658
206.85536307881986317625
206.85732334511649810338
206.85927362325503509055
206.86121396412801232145
206.86314441836901778515
206.86506503635342824055
206.86697586819991556695
206.86887696377220891009
206.87076837267906626039
206.87265014427708820222
206.87452232767174109540
206.87638497171758444892
206.87823812502054465767
206.88008183593899502739
206.88191615258440947400
206.88374112282414785113
206.88555679428051803370
206.88736321433347598031
206.88916043012230261411
206.89094848854531960569
206.89272743626219153157
206.89449731969443746493
206.89625818502773313412
206.89801007821216671800
206.89975304496300623214
206.90148713076388276022
206.90321238086519883836
206.90492884028819275954
206.90663655382377328351
206.90833556603504916893
206.91002592125761339048
206.91170766360198740585
206.91338083695310956500
206.91504548497272253371
206.91670165109994172781
206.91834937855270482032
206.91998871032856754937
206.92161968920609638189
206.92324235774583485181
206.92485675829158253691
206.92646293297110560161
206.92806092369818316001
206.92965077217209568516
206.93123251988029664972
206.93280620809861147791
206.93437187789265863103
206.93592957011884436724
206.93747932542518697119
206.93902118425279468283
206.94055518683674677050
206.94208137320686091698
206.94359978318894377480
206.94511045640675206414
206.94661343228088412616
206.94810875003179262421
206.94959644868001191753
206.95107656704723808616
206.95254914375729526910
206.95401421723707358069
206.95547182571820599151
206.95692200723686937636
206.95836479963583087738
206.95980024056481738626
206.96122836748196505141
206.96264921765430244704
206.96406282815917165863
206.96546923588473987365
206.96686847753153415397
206.96826058961306671335
206.96964560845606229122
206.97102357020324348014
206.97239451081267702648
206.97375846605908122910
206.97511547153504807284
206.97646556265178219292
206.97780877464006721311
206.97914514255123208386
206.98047470125794689011
206.98179748545484812894
206.98311352966092613315
206.98442286821776292527
206.98572553529299966613
206.98702156487982506405
206.98831099079828277354
206.98959384669618088992
206.99087016604963196187
206.99213998216441723343
206.99340332817652665653
206.99466023705315365078
206.99591074159340564620
206.99715487442944095164
206.99839266802678139356
206.99962415468618814884
207.00084936654303646719
207.00206833556998731183
207.00328109357539574376
207.00448767220689205715
207.00568810295001753730
207.00688241713049819737
207.00807064591356265737
207.00925282030655694143
207.01042897115826235677
207.01159912916054395282
207.01276332484880526863
207.01392158860284098409
207.01507395064780325811
207.01622044105457121077
207.01736108974080252665
207.01849592647238296195
207.01962498086248842810
207.02074828237422821076
207.02186586032001969215
207.02297774386315154516
207.02408396201886375820
207.02518454365349498403
207.02627951748689838496
207.02736891209278269343
207.02845275589919538106
207.02953107718855108033
207.03060390410021796015
207.03167126462969349632
207.03273318662968449644
207.03378969781135765516
207.03484082574468061466
207.03588659785847880812
207.03692704144259550958
207.03796218364726655636
207.03899205148496776019
207.04001667183010226836
207.04103607142025111898
207.04205027685648587976
207.04305931460510237230
207.04406321099682486420
207.04506199222845452823
207.04605568436329576798
207.04704431333183833885
207.04802790493246789083
207.04900648483214808948
207.04998007856704589358
207.05094871154318525441
207.05191240903715765853
207.05287119619663371850
207.05382509804161372813
207.05477413946414344537
207.05571834522902463505
207.05665773997603196221
207.05759234821857717179
207.05852219434569860823
207.05944730262103803398
207.06036769718616596947
207.06128340205859217349
207.06219444113366989768
207.06310083818527800759
207.06400261686565045238
207.06489980070725209771
207.06579241312198291780
207.06668047740245697241
207.06756401672276979298
207.06844305413935103388
207.06931761259082236393
207.07018771489833852684
207.07105338376780423459
207.07191464178882256419
207.07277151143597393457
207.07362401506938454077
207.07447217493529478816
207.07531601316628666609
207.07615555178296062877
207.07699081269240082293
207.07782181769147200612
207.07864858846514266588
207.07947114658807663545
207.08028951352500257599
207.08110371063133925418
207.08191375915359344617
207.08271968023012732374
207.08352149489155635820
207.08431922406123248948
207.08511288855626730765
207.08590250908702046218
207.08668810625897549471
207.08746970057231351348
207.08824731242276584453
207.08902096210252352648
207.08979066979938465920
207.09055645559959657476
207.09131833948632106512
207.09207634134060072029
207.09283048094312107423
207.09358077797296004974
207.09432725200926483922
207.09506992253136559157
207.09580880891931542465
207.09654393045460096801
207.09727530631997183264
207.09800295560074800960
207.09872689728535988252
207.09944715026497874533
207.10016373333471051410
207.10087666519387994413
207.10158596444662748581
207.10229164960196612810
207.10299373907488984514
207.10369225118657254825
207.10438720416476598984
207.10507861614431135422
207.10576650516776453514
207.10645088918553824442
207.10713178605678308486
207.10780921354961492398
207.10848318934151279791
207.10915373101980208048
207.10982085608270608645
207.11048458193872079391
207.11114492590789382120
207.11180190522193811375
207.11245553702482879999
207.11310583837314425182
207.11375282623663451886
207.11439651749842028039
207.11503692895576023147
207.11567407732025003497
207.11630797921839075570
207.11693865119164570388
207.11756610969794678567
207.11819037111058605660
207.11881145171986418063
207.11942936773291989994
207.12004413527409951712
207.12065577038620745043
207.12126428902999464299
207.12186970708444277989
207.12247204034812853024
207.12307130453888248667
207.12366751529512498564
207.12426068817424607005
207.12485083865573187722
207.12543798213948775810
207.12602213394703198901
207.12660330932197894072
207.12718152343001065674
207.12775679135984319146
207.12832912812302765815
207.12889854865480288026
207.12946506781449329537
207.13002870038505420780
207.13058946107480551291
207.13114736451657904581
207.13170242526956599249
207.13225465781749790040
207.13280407657097725860
207.13335069586759118465
207.13389452997117246014
207.13443559307313535101
207.13497389929261771613
207.13550946267670838097
207.13604229720127136716
207.13657241677029219318
207.13709983521735580325
207.13762456630573183247
207.13814662372823249825
207.13866602110803682990
207.13918277199880435546
207.13969688988527195761
207.14020838818331071707
207.14071728024069329877
207.14122357933689499987
207.14172729868383271423
207.14222845142623441461
207.14272705064161073096
207.14322310934102233659
207.14371664046916521329
207.14420765690502435064
207.14469617146107793815
207.14518219688582689741
207.14566574586186220586
207.14614683100757019929
207.14662546487704730680
207.14710165995973056852
207.14757542868261452895
207.14804678340840382589
207.14851573643750271003
207.14898230000687817665
207.14944648629156631614
207.14990830740484284433
207.15036777539788204194
207.15082490226075151440
207.15127969992184375769
207.15173218024932566550
207.15218235505062693846
207.15263023607332115716
207.15307583500475629990
207.15351916347276528541
207.15396023304634809392
207.15439905523521701980
207.15483564149016615374
207.15527000320440720316
207.15570215171243262375
207.15613209829109564453
33.22192605897446071594
34.43012014386647479114
35.63303914059615351562
36.83070629997349243467
38.02314455105307189342
39.21037672278345098675
40.39242554444406607672
41.56931364608030321506
42.74106355893678710345
43.90769771588895054037
45.06923845187147037450
46.22570800430810322723
47.37712851353436604995
48.52352202322445862137
49.66491048081105930123
50.80131573790671239976
51.93275955072115834810
53.05926358047901914006
54.18084939383383868972
55.29753846328095079343
56.40935216756879810873
57.51631179210797739643
58.61843852937900578581
59.71575347933784172483
60.80827764981994931759
61.89603195694242998570
62.97903722550466198982
64.05731418938623278336
65.13088349194502768569
66.19976568641169478724
67.26398123628332825774
68.32355051571514081843
69.37849380991062275825
70.42883131550991038239
71.47458314097639231477
72.51576930698141154608
73.55240974678858378866
74.58452430663393784016
75.61213274610710755042
76.63525473852843106215
77.65390987132691691386
78.66811764641418847077
79.67789748055908205515
80.68326870575732812085
81.68425056960387564686
82.68086223565946113467
83.67312278381965029439
84.66105121067744221364
85.64466642988976730066
86.62398727253736296916
87.59903248748632620391
88.56982074174702290748
89.53637062083113562494
90.49870062910790124988
91.45682919015739287261
92.41077464712516587042
93.36055526307130492114
94.30618922132154580140
95.24769462581397760914
96.18508950144790503600
97.11839179442617364657
98.04761937260080628675
98.97279002581427675977
99.89392146624010138112
100.81103132872212313487
101.72413717111194841891
102.63325647460493428298
103.53840664407597671470
104.43960500841062355448
105.33686882083860325565
106.23021525926401409379
107.11966142659332490439
108.00522435106289265150
108.88692098656578366445
109.76476821297585217962
110.63878283647076727902
111.50898158985422981004
112.37538113287513397154
113.23799805254863315440
114.09684886347183407906
114.95195000814020147573
115.80331785726329485442
116.65096871007743573045
117.49491879465790589165
118.33518426822962510414
119.17178121747684826914
120.00472565885004883057
120.83403353887395326183
121.65972073445195178465
122.48180305317036697943
123.30029623360090340611
124.11521594560214509784
124.92657779061940459542
125.73439730198350616774
126.53868994520814794669
127.33947111828587139826
128.13675615198314972076
128.93056031013330198221
129.72089878992977673988
130.50778672221579768120
131.29123917177494718089
132.07127113761930559122
132.84789755327648208549
133.62113328707576442866
134.39099314243250660184
135.15749185813180588411
135.92064410861041778844
136.68046450423790361128
137.43696759159595899291
138.19016785375811195991
138.94007971056473138560
139.68671751890141763397
140.43009557297253309116
141.17022810457532955297
141.90712928337222820119
142.64081321716216166351
143.37129395215069393998
144.09858547321897503934
144.82270170419124610817
145.54365650810166243900
146.26146368745941117595
146.97613698451377217680
147.68769008151596722200
148.39613660098186187497
149.10149010595267782264
149.80376410025482414312
150.50297202875765378849
151.19912727763187376695
151.89224317460522684087
152.58233298921783216429
153.26940993307619010011
153.95348716010590806036
154.63457776680422739446
155.31269479248936704607
155.98785121955182830789
156.66005997370189106732
157.32933392421725216082
157.99568588418961212483
158.65912861076975559627
159.31967480541197801358
159.97733711411711965411
160.63212812767460491159
161.28406038190377103092
161.93314635789357680551
162.57939848224137335819
163.22282912729187387413
163.86345061137257062001
164.50127519903028883164
165.13631510126620582923
165.76858247576910798671
166.39808942714850559241
167.02484800716626978101
167.64887021496730312720
168.27016799730932916646
168.88875324879165873426
169.50463781208264890665
170.11783347814684930199
170.72835198647035781505
171.33620502528580686885
171.94140423179595700276
172.54396119239663676126
173.14388744289848887092
173.74119446874789218782
174.33589370524651940286
174.92799653777098001228
175.51751430199001902110
176.10445828408188617686
176.68883972095051149154
177.27066980044034494313
177.84995966155088353844
178.42672039464960676014
179.00096304168445726646
179.57269859639524156592
180.14193800452400751055
180.70869216402502388519
181.27297192527240099480
181.83478809126887654202
182.39415141785229934612
182.95107261390137409762
183.50556234154086610033
184.05763121634555545825
184.60728980754356598482
185.15454863821884146091
185.69941818551234291590
186.24190888082262063108
186.78203111000647140827
187.31979521357564522077
187.85521148689701931289
188.38829018038916274236
188.91904149971705351163
189.44747560598938207477
189.97360261595281372138
190.49743260218380669357
191.01897559328438092052
191.53824157407157713351
192.05524048576995710391
192.56998222620148908391
193.08247664997523429520
193.59273356867578286256
194.10076275105151921707
194.60657392320064218438
195.11017676875866300179
195.61158092908334538151
196.11079600343873607926
196.60783154917942283646
197.10269708193354176728
197.59540207578473314243
198.08595596345355716039
198.57436813647888129708
199.06064794539571494170
199.54480469991631252924
200.02684766910738289880
200.50678608156786708605
200.98462912560481186119
201.46038594941066435240
201.93406566123738343776
202.40567732957106272806
202.87522998330595669358
203.34273261191628989764
203.80819416562954415895
204.27162355559721618192
204.73302965406554676520
205.19242129454516998521
205.64980727198033605418
206.10519634291790680436
206.55859722567413427896
207.01001860050121194945
207.45946910975507648800
207.90695735805948629604
208.35249191247089584067
208.79608130264367105156
209.23773402099158147394
209.67745852285150931493
210.11526322664531107876
210.55115651404028653815
210.98514673011078457421
211.41724218349682473672
211.84745114656374198603
212.27578185556055245797
212.70224251077766552953
213.12684127670283373845
213.54958628218000171728
213.97048562056158971245
214.38954734986660355389
214.80677949293263395703
215.22219003757049904380
215.63578693671686892230
216.04757810858646394081
216.45757143682445189370
216.86577477065600305650
217.27219592503720946297
217.67684268080546416968
218.07972278482714045822
218.48084395014663527945
218.88021385613393476888
219.27784014863141237583
219.67373044010054172759
220.06789230976741578161
220.46033330376789649563
220.85106093529213922011
221.24008268472846339137
221.62740599980591582607
222.01303829573811299269
222.39698695536424111197
222.77925932929070995669
223.15986273603184031344
223.53880446214967037122
223.91609176239427370092
224.29173185984160454609
224.66573194603284946425
225.03809918111110732752
225.40884069395943356540
225.77796358233604223642
226.14547491301161130650
226.51138172190368891279
226.87569101421175332689
227.23840976455110762799
227.59954491708654700233
227.95910338566514496961
228.31709205394872697070
228.67351777554611658161
229.02838737414333536435
229.38170764363502485139
229.73348534825456113140
230.08372722270212307194
230.43243997227642694270
230.77963027300063458824
231.12530477175070586782
231.46947008638335319120
231.81213280586214864343
232.15329949038400059180
232.49297667150435131589
232.83117085226274411980
233.16788850730679882872
233.50313608301635781572
233.83691999762720570288
234.16924664135339639870
234.50012237651009172623
234.82955353763500738751
235.15754643160991577133
235.48410733778126768811
235.80924250808041620076
236.13295816714338570819
236.45526051243027154669
236.77615571434256480643
237.09564991634411512678
237.41374923507490279917
237.73045976047211524929
238.04578755588335070570
238.35973865818490935453
238.67231907789650335872
238.98353479929639320289
239.29339178053601244756
239.60189595375402404898
239.90905322519020614891
240.21486947529757571829
240.51935055885590486469
240.82250230508398658458
241.12433051775025205643
241.42484097528443953706
241.72403943088849587184
242.02193161264582954573
242.31852322363170060271
242.61381994202315581788
242.90782742120546799924
243.20055128988252590716
243.49199715218375672521
243.78217058777113379620
244.07107715194689490090
244.35872237575847520930
244.64511176610588449876
244.93025080584641273163
245.21414495389933563274
245.49679964535141607485
245.77822029156007488382
246.05841228025653322220
246.33738097565080238383
246.61513171853198400640
246.89166982637286196223
247.16700059343008888391
247.44112929084587904072
247.71406116674987174520
247.98580144635803890196
248.25635533207392313670
248.52572800358765903184
248.79392461797544910951
249.06095030979818716332
249.32681019119948473417
249.59150935200398180314
249.85505285981474798973
250.11744576010980267711
250.37869307633943094515
250.63879981002145314051
250.89777094083802921887
251.15561142673016092886
251.41232620399313191228
251.66792018737061198408
251.92239827014913089442
252.17576532425141522253
252.42802620032978211384
252.67918572785913511325
252.92924871522933472079
253.17821994983719946504
253.42610419817805222920
253.67290620593740868571
253.91863069808135833227
254.16328237894725816659
254.40686593233337475795
254.64938602158986213908
254.89084728970635751466
255.13125435940165175452
255.37061183321230828369
255.60892429358068511647
255.84619630294247372149
256.08243240381449368215
256.31763711888038415054
256.55181495107950695456
256.78497038369084748410
257.01710788042026933908
257.24823188548504049322
257.47834682369983738681
257.70745710056064581295
257.93556710232962814189
258.16268119611919473755
258.38880372997425638459
258.61393903295783047724
258.83809141523204289115
259.06126516814151727885
259.28346456429426325485
259.50469385764597518573
259.72495728357887401216
259.94425905898441442332
260.16260338234297933013
260.37999443380527964109
260.59643637527148030131
260.81193335047157688678
261.02648948504412373950
261.24010888661558738022
261.45279564487930201722
261.66455383167220816176
261.87538750105551343950
262.08530068938966905989
262.29429741541315479481
262.50238168031881969000
262.70955746783090489771
262.91582874428064542371
263.12119945868340664674
263.32567354281252391957
263.52925491127604118446
263.73194746159140322561
263.93375507425940895700
264.13468161283918789195
264.33473092402181237048
264.53390683770425084731
264.73221316706201378111
264.92965370862322060930
265.12623224234005192557
265.32195253166236170728
265.51681832360873158905
265.71083334883871884813
265.90400132172396752139
266.09632594042028586045
266.28781088693637002507
266.47845982720662050269
266.66827641115963842822
266.85726427278956407463
267.04542703022400473856
267.23276828579457742308
267.41929162610551884427
267.60500062210206806412
267.78989882913873543657
267.97398978704796945749
268.15727702020848255415
268.33976403761027995643
268.52145433292429288485
268.70235138456860113365
268.88245865577391668921
269.06177959465225058011
269.24031763426006591544
269.41807619266597839669
269.59505867301544412840
269.77126846359658429719
269.94670893790413401803
270.12138345470441436191
270.29529535809979279293
270.46844797759263201442
270.64084462814895459815
270.81248861026170970945
270.98338321001466511007
271.15353169914402542418
271.32293733510300626222
271.49160336112220193172
271.65953300627285216251
271.82672948552840352932
271.99319599982590034415
272.15893573612737554868
272.32395186748107107633
272.48824755308163503287
272.65182593833122837168
272.81469015489943785724
272.97684332078324587201
273.13828854036654547599
273.29902890447982599653
273.45906749045985861812
273.61840736220722192229
273.77705157024610116423
273.93500315178215487322
274.09226513076191622531
274.24884051792764694255
274.40473231087906924586
274.55994349412731025950
274.71447703915407601016
274.86833590446730113399
275.02152303565867441648
275.17404136545968640348
275.32589381379779069903
275.47708328785205367240
275.62761268210925891253
275.77748487841910218776
275.92670274604950009234
276.07526914174115972855
276.22318690976254629277
276.37045888196462328779
276.51708787783434217999
276.66307670454915523806
276.80842815703056203347
276.95314501799805384508
277.09723005802192119518
277.24068603557554979488
277.38351569709027444333
277.52572177700579914017
277.66730699782431202038
277.80827407016096231018
277.94862569279763420127
278.08836455273257115550
278.22749332523363818837
278.36601467388749142629
278.50393125065369304139
278.64124569591132285495
278.77796063851423014057
278.91407869583684941972
279.04960247382746274525
279.18453456705680082450
279.31887755876783785425
279.45263402092547266875
279.58580651426569829709
279.71839758834391886921
279.85040978158588131919
279.98184562133292274666
280.11270762389330002406
280.24299829458948352112
280.37272012780539398591
280.50187560703494682457
280.63046720492917529555
280.75849738334397898143
280.88596859338662170558
281.01288327546348000396
281.13924385932614313788
281.26505276411796785396
281.39031239842091736136
281.51502516030109291023
281.63919343735477696100
281.76281960675430582342
281.88590603529348754819
282.00845507943284928842
282.13046908534505519128
282.25195038895918742128
282.37290131600639142562
282.49332418206324746279
282.61322129259730218109
282.73259494301038330377
282.85144741868288065234
282.96978099501717451858
283.08759793748168931415
283.20490050165403772553
283.32169093326427855573
283.43797146823692401085
283.55374433273624390495
283.66901174320548761898
283.78377590641298411356
283.89803901949039754982
284.01180326997888414553
284.12507083586797307362
284.23784388563831271313
284.35012457830322318841
284.46191506345030575176
284.57321748128168792391
284.68403396265603078064
284.79436662912871724984
284.90421759299255199949
285.01358895731812026497
285.12248281599454458046
285.23090125376893411158
285.33884634628668663936
285.44632016013127895349
285.55332475286309090734
285.65986217305999161908
285.76593446035570877939
285.87154364547905061045
285.97669175029329835525
286.08138078783332503008
286.18561276234652268613
286.28938966932946641464
286.39271349556628365463
286.49558621916742140456
286.59800980960665128805
286.69998622775938201812
286.80151742594057395763
286.90260534794055047314
287.00325192906359461631
287.10345909616501103301
287.20322876768727837771
287.30256285369711122257
287.40146325592212406264
287.49993186778726794728
287.59797057445069867754
287.69558125284049765469
287.79276577168968742626
287.88952599157317990830
287.98586376494245087088
288.08178093616140813538
288.17727934154169133762
288.27236080937768747390
288.36702715998148960352
288.46128020571825345542
288.55512175104018979255
288.64855359252112521062
288.74157751889214296170
288.83419531107438160689
288.92640874221319791104
289.01821957771284132832
289.10962957527038952321
289.20064048490866071006
289.29125404900992180046
289.38147200234936917695
289.47129607212877999700
289.56072797800811713387
289.64976943214054472264
289.73842213920329413668
289.82668779643188372575
289.91456809365138269641
290.00206471330915292128
290.08917933050753390489
290.17591361303510666403
290.26226922139903763309
290.34824780885747941284
290.43385102144998199947
290.51908049803006406364
290.60393787029511258879
290.68842476282031839219
290.77254279308721152120
290.85629357151515250735
290.93967870149322152429
291.02269977941000433930
291.10535839468451513312
291.18765612979632351198
291.26959456031596573666
291.35117525493598122921
291.43239977549870900475
291.51326967702874526367
291.59378650776136510103
291.67395180917179686730
291.75376711600654289214
291.83323395631020957808
291.91235385145688496777
291.99112831617799201922
292.06955885859269983484
292.14764698023435585128
292.22539417608226131051
292.30280193458810344964
292.37987173770460458400
292.45660506091536490203
292.53300337326157887219
292.60906813737096854311
292.68480080948557997544
292.76020283948923861317
292.83527567093608467985
292.91002074107757380261
292.98443948089072819130
293.05853331510473935850
293.13230366222842349089
293.20575193457761997706
293.27887953830224887497
293.35168787341297047533
293.42417833380784486508
293.49635230730012835920
293.56821117564328460503
293.63975631455826942329
293.71098909375996299786
293.78191087698337469192
293.85252302200865415216
293.92282688068905827095
293.99282379897522332612
294.06251511694165401423
294.13190216881213245870
294.20098628298529774838
294.26976878206039600627
294.33825098286206412013
294.40643419646573875070
294.47431972822295165315
294.54190887778656815499
294.60920293913397927099
294.67620320059495497844
294.74291094487330155971
294.80932744907323694861
294.87545398472286706237
294.94129181779874215863
295.00684220875120900018
295.07210641252709137916
295.13708567859333697925
295.20178125096339272204
295.26619436821852104913
295.33032626353252680929
295.39417816469546096414
295.45775129413692638991
295.52104686894938367914
295.58406610091162747267
295.64681019651197857456
295.70928035697136238014
295.77147777826661467770
295.83340365115185477407
295.89505916118389450276
295.95644548874270185479
296.01756380905538890147
296.07841529221707332908
296.13900110321571901295
296.19932240195151962325
296.25938034326213710301
296.31917607694271055152
296.37871074776785462745
296.43798549551547694136
296.49700145498616166151
296.55575975602681637611
296.61426152355096519386
296.67250787756114505100
296.73049993317016514993
296.78823880062230955446
296.84572558531425556794
296.90296138781718582322
296.95994730389685400951
297.01668442453529905833
297.07317383595113824413
297.12941661962088346627
297.18541385229934803647
297.24116660604056505690
297.29667594821700049579
297.35194294154308636280
297.40696864409108002292
297.46175410931630267442
297.51630038607271444562
297.57060851863610650980
297.62467954672280257000
297.67851450550972458586
297.73211442565508377811
297.78548033331605893181
297.83861325017051058239
297.89151419343579618726
297.94418417588741476720
297.99662420588055056214
298.04883528736633024891
298.10081841991404871806
298.15257459872844947313
298.20410481466933561023
298.25541005427032814623
298.30649129975847699825
298.35734952907193928695
298.40798571587941978578
298.45840082959887240577
298.50859583541574693299
298.55857169430169051338
298.60832936303233964281
298.65786979420676061636
298.70719393626507098816
298.75630273350571997071
298.80519712610544047493
298.85387805013567685819
298.90234643758117272228
298.95060321635793343376
298.99864931033044967990
299.04648563933005789295
299.09411311917165221530
299.14153266167221545402
299.18874517466770157625
299.23575156203042979541
299.28255272368664918758
299.32914955563364856062
299.37554294995658210610
299.42173379484620454605
299.46772297461518519412
299.51351136971572941547
299.55909985675538109717
299.60448930851538307252
299.64968059396585431386
299.69467457828335454906
299.73947212286708463580
299.78407408535537115313
299.82848131964243520997
299.87269467589408122876
299.91671500056463628425
299.96054313641286626080
300.00417992251789200964
300.04762619429618553113
300.09088278351566714264
300.13395051831389537256
300.17683022321256203213
300.21952271913318099905
300.26202882341362965235
300.30434934982309869156
300.34648510857840619792
300.38843690635843586278
300.43020554632073526591
300.47179182811566988676
300.51319654790302138281
300.55442049836625528769
300.59546446872820979479
300.63632924476604557640
300.67701560882613875947
300.71752433983942864870
300.75785621333562858126
300.79801200145953998799
300.83799247298395584949
300.87779839332540632313
300.91743052455910856224
300.95688962543266598004
300.99617645138124544246
301.03529175454190180972
301.07423628376795932127
301.11301078464293823345
301.15161599949595938597
301.19005266741424975407
301.22832152425900176240
301.26642330267833358448
301.30435873212189790138
301.34212853885435379198
301.37973344597008917845
301.41717417340578322182
301.45445143795541298459
301.49156595328321373017
301.52851842993828768158
301.56530957536688219989
301.60194009392637326528
301.63841068689998792252
301.67472205250840033841
301.71087488592405634336
301.74686987928436110451
301.78270772170515101607
301.81838909929314240799
301.85391469516048346122
301.88928518943561130072
301.92450125927848603169
301.95956357889264154437
301.99447281953774790964
302.02922964954296958240
302.06383473431992570113
302.09828873637417245845
302.13259231531992554665
302.16674612789086040721
302.20075082795375465139
302.23460706652053886501
302.26831549176091584741
302.30187674901463878996
302.33529148080413051503
302.36856032684642059394
302.40168392406593511623
302.43466290660603590368
302.46749790584141237559
302.50018955039047341415
302.53273846612705710868
302.56514527619242471701
302.59741060100719778347
302.62953505828352263052
302.66151926303638219906
302.69336382759632897432
302.72506936161937574070
302.75663647210080853256
302.78806576338558897987
302.81935783717972299200
302.85051329256293684011
302.88153272599845422519
302.91241673134703660253
302.94316589987465704326
302.97378082026739321009
303.00426207864069283460
303.03461025855085608782
303.06482594100663163772
303.09490970448024427242
303.12486212491819514980
303.15468377575223257736
303.18437522791123228671
303.21393704983080397142
303.24336980746545577858
303.27267406429740503881
303.30185038135067543408
303.33089931719854348557
303.35982142797615779273
303.38861726739037294465
303.41728738673106136048
303.44583233488015139301
303.47425265832481500183
303.50254890116480055440
303.53072160512516575182
303.55877130956582732324
303.58669855149156546759
303.61450386556276725969
303.64218778410599952622
303.66975083712293326244
303.69719355230176915939
303.72451645502690098510
303.75172006838863580924
303.77880491319439215658
303.80577150797608965149
303.83262036900379143844
303.85935201029184327126
303.88596694361166328235
303.91246567849970006137
303.93884872226811921792
303.96511658001389832862
303.99126975462894506563
304.01730874680970373447
304.04323405506653443808
304.06904617573326277125
304.09474560297690004518
304.12033282880707929507
304.14580834308452494952
304.17117263353264888792
304.19642618574482639815
304.22156948319383218404
304.24660300724241324133
304.27152723715153115336
304.29634265008951388154
304.32104972114194652022
304.34564892331934515823
304.37014072756772975481
304.39452560277743486949
304.41880401579055615002
304.44297643141180742532
304.46704331241630825389
304.49100511955884940107
304.51486231158270356900
304.53861534522786769230
304.56226467524072631932
304.58581075438212337758
304.60925403343611606033
304.63259496121884239983
304.65583398458676356313
304.67897154844553142539
304.70200809575834455245
304.72494406755447471369
304.74777990293756602114
304.77051603909450250285
304.79315291130308196443
304.81569095294105409266
304.83813059549362378675
304.86047226856277347906
304.88271639987397065852
304.90486341528634284259
304.92691373879927141388
304.94886779256091813295
304.97072599687629690379
304.99248877021580028668
305.01415652922236176892
305.03572968872032333820
305.05720866172254090998
305.07859385943896768367
305.09988569128421431742
305.12108456488522278960
305.14219088608956553799
305.16320505897277826080
305.18412748584609062164
305.20495856726455485841
305.22569870203420805410
305.24634828722003021539
305.26690771815361813424
305.28737738844017712836
305.30775768996704755409
305.32804901290995758245
305.34825174574154971197
305.36836627523837250919
305.38839298648815656634
305.40833226289811364040
305.42818448620056415166
305.44795003646180475698
305.46762929208830428252
305.48722262983511654966
305.50673042481213315114
305.52615305049118887837
305.54549087871396295668
305.56474427969857288190
305.58391362204690722137
305.60299927275144682426
305.62200159720248393569
305.64092095919511393731
305.65975772093571549703
305.67851224305007917792
305.69718488458886440640
305.71577600303538702065
305.73428595431255416770
305.75271509278843495849
305.77106377128490066752
305.78933234108291117082
305.80752115192996143378
305.82563055204678903465
305.84366088813288797610
305.86161250537554678885
305.87948574745382757101
305.89728095654697881400
305.91499847333989237086
305.93263863702992466642
305.95020178533474108917
305.96768825449584028320
305.98509837928764909520
306.00243249302326375982
306.01969092755996371125
306.03687401330643069741
306.05398207922883102583
306.07101545285689780940
306.08797446029103639376
306.10485942620647392687
306.12167067386275220997
306.13840852510696777244
306.15507330038127520311
306.17166531872879886578
306.18818489780016989243
306.20463235385830103041
306.22100800178623103420
306.23731215509172898237
306.25354512591388811416
306.26970722502932176212
306.28579876185733610328
306.30182004446675136933
306.31777137958130197148
306.33365307258515031208
306.34946542753016274219
306.36520874713977491410
306.38088333281609720871
306.39648948464576960760
306.41202750140428179293
306.42749768056359016555
306.44290031829655163165
306.45823570948317637885
306.47350414771574378392
306.48870592530494150196
306.50384133328549296493
306.51891066142064801170
306.53391419820951568909
306.54885223089110013461
306.56372504545061019599
306.57853292662451849537
306.59327615790624577130
306.60795502155144731660
306.62256979858346994661
306.63712076879880896740
306.65160821077256514400
306.66603240186270795675
306.68039361821791999319
306.69469213477964331105
306.70892822528941223936
306.72310216229459456372
306.73721421715134738406
306.75126466003166569863
306.76525375992798672087
306.77918178465813525690
306.79304900087146279475
306.80685567405180336209
306.82060206852509054443
306.83428844746276809019
306.84791507288730372238
306.86148220567696398575
306.87499010557166911894
306.88843903117685840698
306.90182923996900399288
306.91516098830044256829
306.92843453140443443772
306.94165012339976783551
306.95480801729581799009
306.96790846499737881459
306.98095171730960828427
306.99393802394212116269
307.00686763351478703044
307.01974079356210722835
307.03255775053764864424
307.04531874981881856002
307.05802403571226477652
307.07067385145728621865
307.08326843923197202457
307.09580804015661215089
307.10829289429881328033
307.12072324067821682547
307.13309931727098955889
307.14542136101368896561
307.15768960780962970603
307.16990429253121419606
307.18206564902567379249
307.19417391011921836252
307.20622930762198166121
307.21823207233109087611
307.23018243403714677697
307.24208062152695219993
307.25392686258828689461
307.26572138401473921476
307.27746441160968515760
307.28915617019055162018
307.30079688359330702951
307.31238677467672459898
307.32392606532641821104
307.33541497645944673422
307.34685372802834990580
307.35824253902518421455
307.36958162748612721771
307.38087121049534289341
307.39211150418918805372
307.40330272376058928785
307.41444508346239672392
307.42553879661312521421
307.43658407559865963776
307.44758113187862136328
307.45853017598892620299
307.46943141754633188611
307.48028506525298553242
307.49109132689875423239
307.50185040936742097983
307.51256251863884472186
307.52322785979390573630
307.53384663701808676706
307.54441905360528153324
307.55494531196234220261
307.56542561361101206785
307.57586015919531519103
307.58624914848115849964
307.59659278036406249157
307.60689125287001388642
307.61714476316097943709
307.62735350753803231783
307.63751768144499010305
307.64763747947273486716
307.65771309536205535551
307.66774472200899026575
307.67773255146602195964
307.68767677494793133519
307.69757758283458315418
307.70743516467450717755
307.71724970918887720472
307.72702140427463746164
307.73675043700887954401
307.74643699365151405800
307.75608125964936334640
307.76568341963962893715
307.77524365745341583533
307.78476215611914312831
307.79423909786635249475
307.80367466412860721903
307.81306903554792597788
307.82242239197705657716
307.83173491248396658193
307.84100677535457180056
307.85023815809637426355
307.85942923744232757599
307.86858018935350855827
307.87769118902207310384
307.88676241087688367770
307.89579402858356615980
307.90478621505059209085
307.91373914243160925253
307.92265298212760171737
307.93152790479234681698
307.94036408033389307093
307.94916167791922134711
307.95792086597583647745
307.96664181219620104457
307.97532468354114598696
307.98396964624214433570
307.99257686580460813275
308.00114650701249274789
308.00967873392846740899
308.01817370990085009907
308.02663159756372124320
308.03505255884124380827
308.04343675495084653448
308.05178434640578188919
308.06009549301899141938
308.06837035390526580159
308.07660908748465544704
308.08481185148616532388
308.09297880294957394653
308.10111009822935557168
308.10920589299684024809
308.11726634224487497704
308.12529160028810792937
308.13328182076850225712
308.14123715665704139610
308.14915776025651439340
308.15704378320515388623
308.16489537647873930837
308.17271269039486014663
308.18049587461325700133
308.18824507814179014531
308.19596044933695111467
308.20364213590772806128
308.21129028491805001977
308.21890504279002698240
308.22648655530645100953
308.23403496761352471367
308.24155042422358974363
308.24903306901870791989
308.25648304525213916349
308.26390049555197947484
308.27128556192343467046
308.27863838575200361447
308.28595910780569511189
308.29324786823815429671
308.30050480659059530808
308.30773006179572348628
308.31492377217921330157
308.32208607546289158563
308.32921710876769338938
308.33631700861513991185
308.34338591093131753951
308.35042395104863999222
308.35743126370886102450
308.36440798306512078852
308.37135424268541328274
308.37827017555383690706
308.38515591407440297189
308.39201159007325259154
308.39883733480013461303
308.40563327893272571600
308.41239955257759675078
308.41913628527356650011
308.42584360599374804224
308.43252164314844776527
308.43917052458658645264
308.44579037759979200928
308.45238132892325211287
308.45894350473992062689
308.46547703068011969663
308.47198203182750830820
308.47845863271805910699
308.48490695734551536589
308.49132712916099308131
308.49771927107735791651
308.50408350547064628699
308.51041995418256647099
308.51672873852305656328
308.52300997927216030803
308.52926379668286926972
308.53549031048271444888
308.54168963987723373066
308.54786190355127928342
308.55400721967072286134
308.56012570588683274764
308.56621747933581900725
308.57228265664406308133
308.57832135392760619652
308.58433368679590103056
308.59031977035357385830
308.59627971920286881868
308.60221364744552374759
308.60812166868527128827
308.61400389602971472414
308.61986044209294277607
308.62569141899672331419
308.63149693837402764984
308.63727711136994003027
308.64303204864472718327
308.64876186037520255923
308.65446665625722744153
308.66014654550781415310
308.66580163686717241944
308.67143203860052835807
308.67703785850073927577
308.68261920388988528430
308.68817618162125882009
308.69370889808254787567
308.69921745919560862603
308.70470197042044446789
308.71016253675730922623
308.71559926274727558848
308.72101225247479305835
308.72640160957104171757
308.73176743721313641799
308.73710983812941321958
308.74242891459806514831
308.74772476845203073026
308.75299750107893714812
308.75824721342456768980
308.76347400599257753129
308.76867797884932542729
308.77385923162364633754
308.77901786350878410303
308.78415397326602942485
308.78926765922483355098
308.79435901928593466437
308.79942815092152841316
308.80447515117924695005
308.80950011668272736642
308.81450314363371489890
308.81948432781399560554
308.82444376458698798160
308.82938154890041460021
308.83429777528630211236
308.83919253786535819017
308.84406593034634624928
308.84891804602909815003
308.85374897780633318689
308.85855881816519286076
308.86334765918871880785
308.86811559255829706672
308.87286270955490863344
308.87758910106072107737
308.88229485756164649501
308.88698006914830784808
308.89164482551785795295
308.89628921597596900028
308.90091332943865154448
308.90551725443299346807
308.91010107910034321321
308.91466489119682137243
308.91920877809553758198
308.92373282678829582437
308.92823712388673129681
308.93272175562469783472
308.93718680785929109334
308.94163236607300859760
308.94605851537471608026
308.95046534050271702654
308.95485292582390002281
308.95922135533771779592
308.96357071267686933425
308.96790108110872097313
308.97221254353712538432
308.97650518250407003507
308.98077908019087089997
308.98503431842061672796
308.98927097865896485018
308.99348914201533489177
308.99768888924540988228
309.00187030075301208853
309.00603345658970511067
309.01017843645820448728
309.01430531971328719010
309.01841418536315586607
309.02250511207097360966
309.02657817815673979567
309.03063346159808588709
309.03467104003266285872
309.03869099075893700501
309.04269339073783839922
309.04667831659440935255
309.05064584461899812595
309.05459605076947582347
309.05852901067078164488
309.06244479961912929866
309.06634349258115435077
309.07022516419669955212
309.07408988877881483859
309.07793774031711109274
309.08176879247832857800
309.08558311860599587817
309.08938079172526158800
309.09316188454164375798
309.09692646944290572719
309.10067461850150039027
309.10440640347451335401
309.10812189580622089125
309.11182116662860153156
309.11550428676406454542
309.11917132672431307583
309.12282235671426633417
309.12645744663200275681
309.13007666607074952481
309.13368008431905309408
309.13726777036350767958
309.14083979289006265390
309.14439622028390886044
309.14793712063203656726
309.15146256172425864861
309.15497261105417692306
309.15846733582094429948
309.16194680293011742833
309.16541107899541884763
309.16886023033930541715
309.17229432299535574202
309.17571342270861123325
309.17911759493625822870
309.18250690485075438119
309.18588141733965812818
309.18924119700716346415
309.19258630817546418257
309.19591681488583390092
309.19923278090044505007
309.20253426970185728351
309.20582134449711020352
309.20909406821607490201
309.21235250351435297489
309.21559671277390179966
309.21882675810445562092
309.22204270134432135819
309.22524460406168600457
309.22843252755700405032
309.23160653286163324083
309.23476668074158624222
309.23791303169690536379
309.24104564596382260788
309.24416458351538494753
309.24726990406310278559
309.25036166705740470206
309.25343993168945644356
309.25650475689189988771
309.25955620134010359834
309.26259432345324285052
309.26561918139515228177
309.26863083307688384593
309.27162933615494466721
309.27461474803527607946
309.27758712587285572226
309.28054652657294809615
309.28349300679303723882
309.28642662294242882126
309.28934743118480810153
309.29225548743784202088
309.29515084737636243517
309.29803356643043343865
309.30090369978972830722
309.30376130240222209977
309.30660642897578327393
309.30943913397965161494
309.31225947164551826063
309.31506749596792360535
309.31786326070590575910
309.32064681938385319881
309.32341822529178898549
309.32617753148815609165
309.32892479079913528039
309.33166005582012303421
309.33438337891743685759
309.33709481222842896386
309.33979440766262314355
309.34248221690330638012
309.34515829140792675389
309.34782268240917346702
309.35047544091645477238
309.35311661771567059986
309.35574626337211157079
309.35836442822954950316
309.36097116241205640108
309.36356651582480026264
309.36615053815552300875
309.36872327887454048323
309.37128478723644775528
309.37383511228063071030
309.37637430283251660512
309.37890240750425618899
309.38141947469591741537
309.38392555259599703277
309.38642068918318273063
309.38890493222561417497
309.39137832928395255294
309.39384092771047107817
309.39629277465144241432
309.39873391704696814486
309.40116440163171773747
309.40358427493697490718
309.40599358329063761630
309.40839237281795703893
309.41078068944409551477
309.41315857889202334263
309.41552608668604307240
309.41788325815190319190
309.42023013841622969267
309.42256677241039142245
309.42489320486811266164
309.42720948032882688494
309.42951564313699464037
309.43181173744329726105
309.43409780720617163752
309.43637389619169653088
309.43864004797524103196
309.44089630594135087449
309.44314271328607901523
309.44537931301613298274
309.44760614795069386673
309.44982326072198475231
309.45203069377618021463
309.45422848937391790969
309.45641668959154912955
309.45859533632170723649
309.46076447127393294068
309.46292413597581116846
309.46507437177388055716
309.46721521983351976814
309.46934672114127806708
309.47146891650339739499
309.47358184654950719050
309.47568555173126014779
309.47778007232307118102
309.47986544842399325717
309.48194171995857004731
309.48400892667621064902
309.48606710815323594943
309.48811630379304915550
309.49015655282698844530
309.49218789431512277588
309.49421036714676347401
309.49622401004211269537
309.49822886155124024299
309.50022496005766470262
309.50221234377494283763
309.50419105075195602694
309.50616111887018178095
309.50812258584636538217
309.51007548923206513791
309.51201986641535768285
309.51395575462078113560
309.51588319091047196707
309.51780221218467659128
309.51971285518277454685
309.52161515648350587071
309.52350915250588059280
309.52539487950980401365
309.52727237359766832014
309.52914167071332940395
309.53100280664375532069
309.53285581702039053198
309.53470073731864431466
309.53653760285891394233
309.53836644880766471033
309.54018731017754362256
309.54200022182891416378
309.54380521846911733519
309.54560233465417695697
309.54739160479005022353
309.54917306313166136533
309.55094674378449326468
309.55271268070538326356
309.55447090770280738070
309.55622145843750558925
309.55796436642350499824
309.55969966502789247897
309.56142738747342946226
309.56314756683616451483
309.56486023604878710103
37.77287483688047586838
39.33120956996966555153
40.88364112112729031878
42.43019209754912424160
43.97088477471594103463
45.50574134372955370509
47.03478391163240246442
48.55803450172594182277
50.07551505388784107708
51.58724742488809056340
53.09325338870367971822
54.59355463683210984982
56.08817277860484296070
57.57712934149637362680
59.06044577143649121354
60.53814343311811541071
62.01024361030518150528
63.47676750613920404476
64.93773624344474626469
66.39317086503375264783
67.84309233400765037914
69.28752153406141189862
70.72647926978220311867
72.15998626695012774235
73.58806317283647047134
75.01073055650114440596
76.42800890908897315512
77.83991864412452343913
79.24648009780737822894
80.64771352930260661651
82.04363912103505640516
83.43427697897870132238
84.81964713294658508858
86.19976953687948650895
87.57466406913225398512
88.94435053276255587207
90.30884865581295173342
91.66817809159751107018
93.02235841898384194337
94.37140914267519065106
95.71534969349147559114
97.05419942864908477986
98.38797763203979229729
99.71670351450833891249
101.04039621412957217217
102.35907479648292905949
103.67275825492870922062
104.98146551088046862787
106.28521541407793904455
107.58402674285841271740
108.87791820442713230932
110.16690843512778030799
111.45101600070857728042
112.73025939659183336516
114.00465704814008915946
115.27422731092033814093
116.53898847096934332512
117.79895874505682229483
119.05415628094772273471
120.30459915766373057977
121.55030538574362708459
122.79129290750267955445
124.02757959729098047319
125.25918326175118977517
126.48612164007464286897
127.70841240425710338968
128.92607315935302381149
130.13912144372997659048
131.34757472932008681710
132.55145042187169224235
133.75076586120195543117
134.94553832144342209176
136.13578501129640585532
137.32152307427392656791
138.50276958895011603090
139.67954156920583841384
140.85185596447379907659
142.01972965998280074018
143.18317947700020908997
144.34222217307538471687
145.49687444228038657457
146.64715291545036279786
147.79307416042314571314
148.93465468227887527064
150.07191092357533079849
151.20485926458738390465
152.33351602354122178440
153.45789745685084426441
154.57801975934984284322
155.69389906452764194000
156.80555144475982842778
157.91299291153936223964
159.01623941570983333804
160.11530684769161325676
161.21021103771354887613
162.30096775603965397750
163.38759271319688082258
164.47010156020027693557
165.54850988877993245296
166.62283323160482950698
167.69308706250595264464
168.75928679670025189807
169.82144779101219000950
170.87958534409477806548
171.93371469665044060093
172.98385103164937959264
174.03000947454955849025
175.07220509351449777569
176.11045289962919468962
177.14476784711720824816
178.17516483355589684834
179.20165870009094533089
180.22426423165001097004
181.24299615715585787257
182.25786914973852503863
183.26889782694641439775
184.27609675095715147108
185.27948042878725232185
186.27906331250034099867
187.27485979941670279914
188.26688423231965430205
189.25515089966242499031
190.23967403577375989698
191.22046782106303908222
192.19754638222539711023
193.17092379244289190865
194.14061407159024952307
195.10663118643404345676
196.06898905083534145888
197.02770152595061858847
197.98278242042965757719
198.93424549061583661569
199.88210444074385918611
200.82637292313654597820
201.76706453840276367373
202.70419283563194312592
203.63777131259084285375
204.56781341591596401486
205.49433254130880754929
206.41734203372809020038
207.33685518758207422252
208.25288524692038549802
209.16544540562415477325
210.07454880759675575064
210.98020854695238313070
211.88243766820528435346
212.78124916645737130239
213.67665598758534883927
214.56867102842716121813
215.45730713696778479971
216.34257711252513445288
217.22449370593221829040
218.10306961972318617882
218.97831750831494446174
219.85024997818968017782
220.71887958807695895302
221.58421884913374810822
222.44628022512512188769
223.30507613260394350618
224.16061894108889873678
225.01292097324349583687
225.86199450505404229261
226.70785176600409727143
227.55050493925415366903
228.38996616181336207774
229.22624752471719489222
230.05936107320039241131
230.88931880687070474778
231.71613267988109896578
232.53981460110318835177
233.36037643429764898428
234.17782999828568790690
234.99218706711897652895
235.80345937024938507420
236.61165859269792122177
237.41679637522295820418
238.21888431448806500157
239.01793396322904072804
239.81395683041910160682
240.60696438143753539407
241.39696803823167670089
242.18397917948342978889
242.96800914077226707377
243.74906921473868237626
244.52717065124707573887
245.30232465754755821763
246.07454239843755772199
246.84383499642223114279
247.61021353187516069738
248.37368904319777129786
249.13427252697781000279
249.89197493814941708479
250.64680719014805276856
251.39878015507042618992
252.14790466382953582070
252.89419150631167099164
253.63765143153048597924
254.37829514778351835957
255.11613332280487043136
255.85117658391951067642
256.58343551819689309923
257.31292067260238809467
258.03964255414973649749
258.76361163005270782378
259.48483832787485425797
260.20333303568139626805
260.91910610218684496431
261.63216783690569400278
262.34252851029935982297
263.05019835392613458680
263.75518756058590952307
264.45750628447046892688
265.15716464130576923708
265.85417270850132354099
266.54854052529225327817
267.24027809288617163475
267.92939537460631527210
268.61590229603427815164
269.29980874515462119234
269.98112457249618501010
270.65985959127431215165
271.33602357753181877342
272.00962627028042106758
272.68067737164085428958
273.34918654698185491725
274.01516342505988177436
274.67861759815889399761
275.33955862222671839845
275.99799601701363371831
276.65393926620930642457
277.30739781757932860273
277.95838108310175584847
278.60689843910142826644
279.25295922638736101362
279.89657275038450734428
280.53774828126893225999
281.17649505410264509919
281.81282226896468046107
282.44673909108485077013
283.07825465097454298302
283.70737804455961850181
284.33411833331064144659
284.95848454437339114520
285.58048567069914724925
286.20013067117429272912
286.81742847074838209664
287.43238796056493811193
288.04501799808645046141
288.65532740722426296998
289.26332497846505020789
289.86901946899723725437
290.47241960283685102695
291.07353407095456532261
291.67237153139848260253
292.26894060942095165956
292.86324989760231574110
293.45530795597426276800
294.04512331214266396273
294.63270446141160618936
295.21805986690526424354
295.80119795968926155183
296.38212713889282667878
296.96085577182941506180
297.53739219411733074594
298.11174470979955231087
298.68392159146384301494
299.25393108036115563664
299.82178138652540155817
300.38748068889077558197
300.95103713540930812087
301.51245884317017953435
302.07175389851352065307
302.62893035714961342819
303.18399624427377148095
303.73695955468190277315
304.28782825288584490409
304.83661027322841619025
305.38331351999630669525
305.92794586753626617792
306.47051516036623297623
307.01102921328987349625
307.54949581150816584341
308.08592271073200663523
308.62031763729419253650
309.15268828825998070897
309.68304233153821769520
310.21138740599189986824
310.73773112154890441161
311.26208105931016234535
311.78444477165970738497
312.30482978237336055827
312.82324358672713060514
313.33969365160493225630
313.85418741560636135546
314.36673228915412892093
314.87733565459950568766
315.38600486633072250697
315.89274725087682327285
316.39757010701475792303
316.90048070587369011264
317.40148629103970279175
317.90059407866056062630
318.39781125754950608098
318.89314498928854391124
319.38660240833172565544
319.87819062210803622293
320.36791671112388257825
320.85578772906490030437
321.34181070289673698426
321.82599263296793878908
322.30834049310971067825
322.78886123073624503377
323.26756176694561872864
323.74444899661813224157
324.21952978851709303854
324.69281098538721153091
325.16429940405214438215
325.63400183551476629873
326.10192504505312172114
326.56807577231847972143
327.03246073143259309290
327.49508661108433216214
327.95596007462603438398
328.41508776016917181551
328.87247628068018912018
329.32813222407662578917
329.78206215331931616674
330.23427260651072856490
330.68477009698614210720
331.13356111340834786461
331.58065211986183840054
332.02604955594478042258
332.46975983686257904992
332.91178935351979362167
333.35214447261262193933
333.79083153671984973698
334.22785686439567598427
334.66322675025895705403
335.09694746508466778323
335.52902525589479409973
335.95946634604729297280
336.38827693532658713593
336.81546320003155869927
337.24103129306672599341
337.66498734402858872272
338.08733745929515634998
338.50808772211348696146
338.92724419268779456615
339.34481290826641952663
339.76079988322760527808
340.17521110916931093016
340.58805255499140685060
340.99933016698486198948
341.40904986891604266930
341.81721756211214824361
342.22383912554613516477
342.62892041592192526878
343.03246726775813613131
343.43448549347226617101
343.83498088346476606603
344.23395920620191645867
344.63142620829944462457
345.02738761460483374321
345.42184912828020060260
345.81481643088386590534
346.20629518245272038257
346.59629102158379510001
346.98480956551509279961
347.37185641020624871089
347.75743713041998717017
348.14155727980204346750
348.52422239096068778963
348.90543797554732918798
349.28520952433433421902
349.66354250729636987671
350.04044237368708536451
350.41591455211926131597
350.78996445064183262730
351.16259745681747972412
351.53381893780220934786
351.90363424042061524233
352.27204869124369679412
352.63906759666548396126
353.00469624297966220183
353.36893989645568581182
353.73180380341409545508
354.09329319030257465784
354.45341326377200630304
354.81216921074928905000
355.16956619851390541953
355.52560937477204561219
355.88030386773033342251
356.23365478617012058749
356.58566721951962108506
356.93634623793053606278
357.28569689234694806146
357.63372421458120697935
357.98043321738447275493
358.32582889452072549830
358.66991622083713764368
359.01270015233609456118
359.35418562624704463815
359.69437756109692827522
360.03328085678225534139
360.37090039463834045819
360.70724103750939093516
361.04230762982041369469
361.37610499764565474834
361.70863794877743657707
362.03991127279732609168
362.36992974114377830119
362.69869810718063263266
363.02622110626651874554
363.35250345582272757383
363.67754985540091183793
364.00136498675078655651
364.32395351388817061888
364.64532008316075462062
364.96546932331722246090
365.28440584557222337025
365.60213424367219658961
365.91865909396449296764
366.23398495545939113072
366.54811636989916223683
366.86105786182110932714
367.17281393862504046410
367.48338909063488699758
367.79278779116742725819
368.10101449659282479843
368.40807364640181731374
368.71396966326767596911
369.01870695311129111360
369.32228990516358635432
369.62472289202952424603
369.92601026975029299138
370.22615637786719844371
370.52516553948277078234
370.82304206132403123775
371.11979023380456510495
371.41541433108500314120
371.70991861113645882142
372.00330731580032761485
372.29558467085092843263
372.58675488605445025314
372.87682215523108197885
373.16579065631464118269
373.45366455141356709646
373.74044798686952617572
374.02614509331863246189
374.31075998574988261680
374.59429676356506888624
374.87675951063692991738
375.15815229536951846967
375.43847917075544273757
375.71774417443424454177
375.99595132875134595452
376.27310464081574536976
376.54920810255708829573
376.82426569078512557098
377.09828136724314617823
377.37125907866987972739
377.64320275685219030493
377.91411631868425047287
378.18400366622250885484
378.45286868674367042331
378.72071525279829984356
378.98754722226846070043
379.25336843842239886726
379.51818272997030589977
379.78199391111951399580
380.04480578162861093006
380.30662212686303291775
380.56744671784974798356
380.82728331133046140167
381.08613564981783383701
381.34400746164544671046
381.60090246102708988474
381.85682434810439644934
382.11177680900510722495
382.36576351589269506803
382.61878812702138930035
382.87085428678705056882
383.12196562578145631051
383.37212576084351667305
383.62133829511196836393
383.86960681807602213667
384.11693490562964825585
384.36332612011943865582
384.60878401039923346616
384.85331211187946109931
385.09691394657852470118
385.33959302317339279398
385.58135283705075835314
385.82219687035615152126
386.06212859204538290214
386.30115145793354258785
386.53926891074559080153
386.77648438016484533364
387.01280128288379955848
387.24822302265192774939
387.48275299032633256502
387.71639456391864086982
387.94915110864496909926
388.18102597697452438297
388.41202250867678458235
388.64214403087066784792
388.87139385807199687406
389.09977529224056524981
389.32729162283015966750
389.55394612683215882498
389.77974206882618091186
390.00468270102464884985
390.22877126332218722382
390.45201098333905065374
390.67440507647035019545
390.89595674593118701523
391.11666918280286608933
391.33654556607888252984
391.55558906271136265786
391.77380282765466290584
391.99119000391425515772
392.20775372258805191450
392.42349710291483688707
392.63842325231684071696
392.85253526644629573639
393.06583622922823906265
393.27832921290701051475
393.49001727808837358680
393.70090347378538808698
393.91099083745996267680
394.12028239507066018632
394.32878116111135113897
394.53649013865839378923
394.74341231941264140914
394.94955068374173379198
395.15490820072466249258
395.35948782819230018504
395.56329251277264802411
395.76632518993113762917
395.96858878401445736017
396.17008620829085430159
396.37082036499435844235
396.57079414536394779134
396.77001042968868205207
396.96847208734527612251
397.16618197684226743149
397.36314294586003370569
397.55935783129200444819
397.75482945928553135673
397.94956064528253136814
398.14355419406007285943
398.33681289977090500543
398.52933954598387344959
398.72113690572251698541
398.91220774150804118108
399.10255480539547079388
399.29218083901679392511
399.48108857361745549497
399.66928073009773925151
399.85676001905073917442
400.04352914080260461560
400.22959078544943167799
400.41494763289881575474
400.59960235290600394364
400.78355760511306016269
400.96681603908842816963
401.14938029436308397635
401.33125300047004202497
401.51243677698164447065
401.69293423354673677750
401.87274796992954861707
402.05188057604641471698
402.23033463200306414365
402.40811270813156852455
402.58521736502757448761
402.76165115358861612549
402.93741661504725470877
403.11251628101132382653
403.28695267349917230604
403.46072830497496397584
403.63384567838636485249
403.80630728719927446946
403.97811561543545622044
404.14927313770584760277
404.31978231924870215153
404.48964561596363864737
404.65886547444739562707
404.82744433202907430314
404.99538461680532464015
405.16268874767519037050
405.32935913437484032329
405.49539817751201553619
405.66080826860252273036
405.82559179010138450394
405.98975111543961702409
406.15328860905822239147
406.31620662644138519681
406.47850751415046488546
406.64019360985838602573
406.80126724238311908266
406.96173073172099066142
407.12158638908016428104
407.28083651691406430473
407.43948340895451565302
407.59752935024488351701
407.75497661717253095048
407.91182747750212911342
408.06808419040794433386
408.22374900650680729086
408.37882416789000217250
408.53331190815589479826
408.68721445244216283754
408.84053401745762812425
408.99327281151414581473
409.14543303455877776287
409.29701687820499955706
409.44802652576453283473
409.59846415227923444036
409.74833192455122343745
409.89763200117471342310
410.04636653256864065042
410.19453766100474467748
410.34214752064048070679
410.48919823754886238021
410.63569192974961197251
410.78163070723957162045
410.92701667202265980450
411.07185191814073732530
411.21613853170322272490
411.35987859091733298555
411.50307416611894950620
411.64572731980018716058
411.78784010664179504602
411.92941457353998657709
412.07045275963918129492
412.21095669635775493589
412.35092840742049702385
412.49036990888595255456
412.62928320917558266956
412.76767030910315270376
412.90553320190349495533
413.04287387326127145570
413.17969430133859987109
413.31599645680557841843
413.45178230286654752490
413.58705379528976209258
413.72181288243467633947
413.85606150528082025630
413.98980159745491391732
414.12303508525957340680
414.25576388770008406937
414.38798991651333381014
414.51971507619384738064
414.65094126402249230523
414.78167037009268369729
414.91190427733909018571
415.04164486156315660992
415.17089399146135519914
415.29965352865093564105
415.42792532769766467027
415.55571123614237194488
415.68301309452800751387
415.80983273642374342671
415.93617198845555549269
416.06203267032873327480
416.18741659485607442548
416.31232556798306632118
416.43676138881471615605
416.56072584964101679361
416.68422073596292420916
416.80724782651725490723
416.92980889330442551000
417.05190570161096275115
417.17354001003707253403
417.29471357052216262673
417.41542812836843268087
417.53568542226719273458
417.65548718432381747334
417.77483514008258680406
417.89373100855078746463
418.01217650222469046639
418.13017332711399376421
418.24772318276501437140
418.36482776228746160996
418.48148875237660604398
418.59770783333914323521
418.71348667911638585792
418.82882695730938849010
418.94373032920162813753
419.05819844978412902492
419.17223296777910945821
419.28583552566266234862
419.39900775968982316044
419.51175129991730727852
419.62406777022732740079
419.73595878835118355710
419.84742596589120466888
419.95847090834666914816
420.06909521513330219022
420.17930047960982165023
420.28908828909851536082
420.39846022490945642858
420.50741786236261532395
420.61596277080980144092
420.72409651365973104475
420.83182064839797931199
420.93913672661034297562
421.04604629400563453601
421.15255089043768066404
421.25865204992663848316
421.36435130068241505796
421.46965016512592683284
421.57455015991155278243
421.67905279594810963317
421.78315957842130501376
421.88687200681533795432
421.99019157493421516847
422.09311977092374945641
422.19565807729225070943
422.29780797093280853005
422.39957092314358533258
422.50094839965004211990
422.60194186062494736689
422.70255276071031858010
422.80278254903799961539
422.90263266925046536926
423.00210455952139909641
423.10119965257797503000
423.19991937571842299803
423.29826515083533422512
423.39623839443572705932
423.49384051766003267403
423.59107292630346819351
423.68793702083621610655
423.78443419642411527093
423.88056584294730555484
423.97633334502131674526
424.07173808201713427479
424.16678142808035545386
424.26146475215148257121
424.35578941798553387343
424.44975678417142717080
424.54336820415193187728
424.63662502624327999001
424.72952859365375388734
424.82208024450380889903
424.91428131184557059896
425.00613312368159313337
425.09763700298253752408
425.18879426770968166238
425.27960623083077962292
425.37007420034024107736
425.46019947927788962261
425.54998336574766426565
425.63942715293649143860
425.72853212913230436243
425.81729957774314243579
425.90573077731625062370
425.99382700155513248319
426.08158951933808111789
426.16901959473750594043
426.25611848703783834935
426.34288745075258475481
426.42932773564399440147
426.51544058673954395999
426.60122724435086638550
426.68668894409137237744
426.77182691689404236968
426.85664238902887746008
426.94113658212069140063
427.02531071316758470857
427.10916599455686082365
427.19270363408367074953
427.27592483496846398339
427.35883079587262045607
427.44142271091840257213
427.52370176970424608953
427.60566915732232473601
427.68732605437566007822
427.76867363699591351178
427.84971307685805186338
427.93044554120041311762
428.01087219283891727173
428.09099419018491516908
428.17081268726195730778
428.25032883372199421501
428.32954377486225894245
428.40845865164101269329
428.48707460069573471628
428.56539275435744684728
428.64341424066816443883
428.72114018339675567404
428.79857170205616512249
428.87570991191722669100
428.95255592402725142165
429.02911084522406781616
429.10537577815375698265
429.18135182128531823764
429.25704006892613051605
429.33244161123917592704
429.40755753425736429563
429.48238891990007459754
429.55693684598844583888
429.63120238626032687534
429.70518661038693153387
429.77889058398721999765
429.85231536864381496343
429.92546202191812199089
429.99833159736436982712
430.07092514454819820457
430.14324370905723071701
430.21528833252051526870
430.28706005261960854114
430.35855990310653851338
430.42978891381682160500
430.50074811068532198988
430.57143851576068982467
430.64186114722002685085
430.71201701938355199673
430.78190714272943750984
430.85153252390762190771
430.92089416575532823117
430.98999306731172964646
431.05883022383039815395
431.12740662679533443224
431.19572326393506500608
431.26378111923725100496
431.33158117296045475086
431.39912440165153384442
431.46641177815808987361
431.53344427164131502650
431.60022284759304511681
431.66674846784707142433
431.73302209059283995884
431.79904467039222026870
431.86481715818899829173
431.93034050132649781517
431.99561564355872178567
432.06064352506513159824
432.12542508246349370893
432.18996124882380627241
432.25425295368165734544
432.31830112305141256002
432.38210667944019860442
432.44567054186006771488
432.50899362584249274732
432.57207684344996323489
432.63492110329138995439
432.69752731053301886277
432.75989636691241457811
432.82202917075187542650
432.88392661697042740343
432.94558959709735290744
433.00701899928452576205
433.06821570832005363627
433.12918060564015831915
433.18991456934168127191
433.25041847419686291687
433.31069319166243758445
433.37073958989498123628
433.43055853376290542656
433.49015088485793967266
433.54951750150797806782
433.60865923879015326747
433.66757694854220517300
433.72627147937544123124
433.78474367668576405777
433.84299438266799597841
433.90102443632611084467
433.95883467348568274247
434.01642592680695997842
434.07379902579521058215
434.13095479681430788332
434.18789406309736023104
434.24461764475955760645
434.30112635880891502893
434.35742101915906232534
434.41350243664066965721
434.46937141901270251765
434.52502877097418831909
434.58047529417638088489
434.63571178723378807263
434.69073904573548361441
434.74555786225744213880
434.80016902637282782962
434.85457332466461366494
434.90877154073473320750
434.96276445521903042390
435.01655284579442195536
435.07013748719288059874
435.12351915121161027855
435.17669860672430104387
435.22967661969198616134
435.28245395317406973845
435.33503136734060490198
435.38740961948059293718
435.43958946401534149118
435.49157165250841217130
435.54335693367619342098
435.59494605339909867325
435.64633975473213922669
435.69753877791578133838
435.74854386038617803933
435.79935573678596938407
435.84997513897593535148
435.90040279604346551423
435.95063943431472353041
436.00068577736459474181
436.05054254602680430253
436.10021045840494480217
436.14969022988196911683
436.19898257313144540603
436.24808819812716365050
436.29700781215336746754
436.34574211981549751727
436.39429182304968435346
436.44265762113326445615
436.49084021069450045616
436.53884028572338138474
436.58665853758026287323
436.63429565500757689733
436.68175232413801722942
436.72902922850573759206
436.77612704905538976163
436.82304646415229854028
436.86978814959223882397
436.91635277861109898367
436.96274102189420318609
437.00895354758711164322
437.05499102130374922126
437.10085410613686462966
437.14654346266758011552
437.19205974897454325401
437.23740362064404507692
437.28257573077848974208
437.32757673000674003561
437.37240726649270072812
437.41706798594577776385
437.46155953162849527871
437.50588254436723900653
437.55003766256095332210
437.59402552219023618818
437.63784675682688884990
437.68150199764227181731
437.72499187341742299395
437.76831701055084522523
437.81147803306890864405
437.85447556263392243636
437.89731021855362769202
437.93998261778943970057
437.98249337496594080221
438.02484310237946374400
438.06703241000701609664
438.10906190551514782783
438.15093219426830728480
438.19264387933810667164
438.23419756151145065814
438.27559383930025660447
438.31683330894770733721
438.35791656443996089365
438.39884419751280120181
438.43961679765993721958
438.48023495214272315934
438.52069924599771866269
438.56101026204544268694
438.60116858089844527058
438.64117478097062985398
438.68102943848401764626
438.72073312747841100645
438.76028641981906730507
438.79968988520499806327
438.83894409117738177883
438.87804960312718094428
438.91700698430406646366
438.95581679582403467066
438.99447959667742225065
439.03299594373714853646
439.07136639176690096065
439.10959149342880891709
439.14767179929162921326
439.18560785783819255812
439.22340021547449850914
439.26104941653551350100
439.29855600329602793863
439.33592051597497629700
439.37314349274544156287
439.41022546974318174762
439.44716698107106367388
439.48396855881043165937
439.52063073302599605086
439.55715403177572397908
439.59353898111601210985
439.62978610511180477260
439.66589592584159618127
439.70186896340760540625
439.73770573594055122157
439.77340675961011129402
439.80897254862929912633
439.84440361526395690817
439.87970046983946303953
439.91486362074795124499
439.94989357445552968784
439.98479083551052326584
440.01955590654932848338
440.05418928830476943403
440.08869147961314638451
440.12306297741986327310
440.15730427678977321193
440.19141587091132805654
440.22539825110516176210
440.25925190683005894243
440.29297732569165191308
440.32657499344838925026
440.36004539401818647093
440.39338900948655464163
440.42660632011205734671
440.45969780433495088801
440.49266393878241387938
440.52550519827690322927
440.55822205584138373524
440.59081498270762722314
440.62328444832218110605
440.65563092035375802880
440.68785486469874967952
440.71995674548941224202
440.75193702509949389423
440.78379616415179498290
440.81553462152351130499
440.84715285435470377706
440.87865131805256169173
440.91003046629992923044
440.94129075106093296199
440.97243262258785989616
441.00345652942695551246
441.03436291842649552564
441.06515223474036702100
441.09582492183773183569
441.12638142150723297163
441.15682217386410002291
441.18714761735662932551
441.21735818877203882948
441.24745432324306193550
441.27743645425425711437
441.30730501364774909234
441.33706043163107324290
441.36670313678024513138
441.39623355604936705276
441.42565211477489128811
441.45495923668181603716
441.48415534389005188132
441.51324085692090193334
441.54221619470240511873
441.57108177457598685578
441.59983801230202971055
441.62848532206623985985
441.65702411648459246862
441.68545480661128976863
441.71377780194268325431
441.74199351042398120626
441.77010233845567199751
441.79810469089852631441
441.82600097107882675118
441.85379158079666694903
441.88147692032885061053
441.90905738843633798751
441.93653338237027128343
441.96390529787589684929
441.99117352919955692414
442.01833846909528347169
442.04540050882826562884
442.07236003818212566330
442.09921744546329591685
442.12597311750823791954
442.15262743968753511581
442.17918079591220248403
442.20563356863880244418
442.23198613887575447734
442.25823888618725732158
442.28439218870028071251
442.31044642310934023044
442.33640196468252270279
442.36225918726552208682
442.38801846328880174042
442.41368016377134608774
442.43924465832731129922
442.46471231517051592164
442.49008350111978415953
442.51535858160474390388
442.54053792067060157933
442.56562188098371279921
442.59061082383612983904
442.61550510915247969024
442.64030509549291991789
442.66501114005990302758
442.68962359870283762575
442.71414282592292011032
442.73856917487842110859
442.76290299739008560209
442.78714464394607830400
442.81129446370658797605
442.83535280450968230070
442.85932001287517323362
442.88319643401121084025
442.90698241181723915361
442.93067828889064685427
442.95428440653080315315
442.97780110474451475966
443.00122872225057335527
443.02456759648430306697
443.04781806360307427894
443.07098045849164691390
443.09405511476512629088
443.11704236477555696183
443.13994253961556069044
443.16275596912424816765
443.18548298189023171290
443.20812390525895807514
443.23067906533435689198
443.25314878698634402099
443.27553339385332265010
443.29783320834849291714
443.32004855166309198466
443.34217974377207838188
443.36422710343822473078
443.38619094821683574992
443.40807159446092100552
443.42986935732352549167
443.45158455076597192601
443.47321748755877024450
443.49476847928889355899
443.51623783636131292951
443.53762586800684175614
443.55893288228412529861
443.58015918608515448796
443.60130508513952918292
443.62237088401815299221
443.64335688613897445975
443.66426339376988607910
443.68509070803463600896
443.70583912891544287049
443.72650895525896430627
443.74710048477913915121
443.76761401406321283503
443.78804983857355637156
443.80840825265431703883
443.82868954953409001973
443.84889402133154590047
443.86902195905810231125
443.88907365262309667742
443.90904939083731051142
443.92894946141854006783
443.94877415099347217620
443.96852374510382333028
443.98819852820923870240
444.00779878369240805114
444.02732479386190789228
444.04677683995748793677
444.06615520215331116560
444.08546015956244445988
444.10469199024015551913
444.12385097118902876900
444.14293737836197806246
444.16195148666690784012
444.18089356997040795250
444.19976390110093689145
444.21856275185490403601
444.23729039299780652073
444.25594709427014095127
444.27453312439058663585
444.29304875105952987724
444.31149424096378197646
444.32986985977942140380
444.34817587217730761040
444.36641254182433158348
444.38458013138955493559
444.40267890254636995451
444.42070911597750182409
444.43867103137824869918
444.45656490745938071996
444.47439100195288119721
444.49214957161365191496
444.50984087222371954340
444.52746515859746523347
444.54502268458293201547
444.56251370306671333310
444.57993846597804576959
444.59729722429125331473
444.61459022803052221207
444.63181772627206100879
444.64897996714961436737
444.66607719785673680235
444.68310966464986222491
444.70007761285347669400
444.71698128686290374390
444.73382093014657812091
444.75059678525207118582
444.76730909380711409540
444.78395809652460002326
444.80054403320559686108
444.81706714274292835398
444.83352766312401627147
444.84992583143593947170
444.86626188386611602255
444.88253605570827176052
444.89874858136460034075
444.91489969434951490257
444.93098962729266077076
444.94701861194289449486
444.96298687917067127273
444.97889465897230820701
444.99474218047276963262
445.01052967192902087845
445.02625736073349571598
445.04192547341722274723
445.05753423565334969680
445.07308387225998558279
445.08857460720338394822
445.10400666360197874383
445.11938026372843069112
445.13469562901400422561
445.14995298005078439019
445.16515253659548534415
445.18029451757195147366
445.19537914107593223889
445.21040662437530954776
445.22537718391646421878
445.24029103532490125872
445.25514839340996786632
445.26994947216678610857
445.28469448478034564687
445.29938364362806169083
445.31401716028227610877
445.32859524551452068408
445.34311810929790453883
445.35758596080978577447
445.37199900843557998087
445.38635745977092028625
445.40066152162540902282
445.41491140002506199380
445.42910730021543486146
445.44324942666514743905
445.45733798306741846318
445.47137317234466991067
445.48535519665023230118
445.49928425737186898914
445.51316055513444780445
445.52698428980249900633
445.54075566048408063580
445.55447486553242697482
445.56814210255055286325
445.58175756839114001195
445.59532145916284662235
445.60883397023064844689
445.62229529621970414155
445.63570563101791321969
445.64906516777898559667
445.66237409892397636213
445.67563261614651537457
445.68884091041275041789
445.70199917196663363939
445.71510759033083104441
445.72816635430990572786
445.74117565199401269638
445.75413567075963783282
445.76704659727471380393
445.77990861749930218139
445.79272191668934510744
445.80548667939910956193
445.81820308948340425559
445.83087133010121760890
445.84349158371702515069
445.85606403210471171406
445.86858885634910620865
445.88106623684961959952
445.89349635332212073990
445.90587938480177854217
445.91821550964476728041
445.93050490553287090734
445.94274774947410833192
445.95494421780631455476
445.96709448619901650090
445.97919872965678678156
445.99125712252055109275
446.00326983847190831511
446.01523705053358526129
446.02715893107335887180
446.03903565180570467419
446.05086738379577582236
446.06265429745889150581
446.07439656256616444807
446.08609434824546724485
446.09774782298370610079
446.10935715462977668722
446.12092251039689472236
446.13244405686384652654
446.14392195998010492985
446.15535638506537452486
446.16674749681351386243
446.17809545929429759781
446.18940043595603128779
446.20066258962850724856
446.21188208252345930305
446.22305907623962184516
446.23419373176250246615
446.24528620946847468076
446.25633666912585795217
446.26734526989832829713
446.27831217034582778069
446.28923752842888461601
446.30012150150838579066
446.31096424635080666121
446.32176591912667618089
446.33252667541609071122
446.34324667021070354167
446.35392605791304276863
446.36456499234236616758
446.37516362673494541013
446.38572211374588505350
446.39624060545264683242
446.40671925335669811830
446.41715820838544459548
446.42755762089416293747
446.43791764066952509893
446.44823841692993937613
446.45852009832924522925
446.46876283295762277703
446.47896676834437812431
446.48913205146067184614
446.49925882872020110881
446.50934724598204184076
446.51939744855297931281
446.52940958118966818802
446.53938378809993992036
446.54932021294564492564
446.55921899884407366699
446.56908028837113988629
446.57890422356206272525
446.58869094591392467919
446.59844059638845692461
446.60815331541306250074
446.61782924288303320282
446.62746851816399384916
446.63707128009377811395
446.64663766698367908248
446.65616781662203038650
446.66566186627420620425
446.67511995268620239585
446.68454221208622811901
446.69392878018607007107
446.70327979218347991264
446.71259538276422063063
446.72187568610365815402
446.73112083586937615109
446.74033096522168762021
446.74950620681750024232
446.75864669281094165854
446.76775255485529214639
446.77682392410514466974
446.78586093121856492871
446.79486370635834191489
446.80383237919471639543
446.81276707890623356434
446.82166793418241468316
446.83053507322506447963
446.83936862375043119755
446.84816871299130980333
446.85693546769783779382
446.86566901414090580147
446.87436947811244181139
446.88303698492825333233
446.89167165942899373476
446.90027362598283389161
446.90884300848676957685
446.91737993036826992466
446.92588451458766485302
446.93435688363905455844
446.94279715955275378292
446.95120546389705395995
446.95958191777918955268
446.96792664184852128528
446.97623975629625192596
446.98452138085883689200
446.99277163481974639581
447.00099063701014756589
447.00917850581049606262
447.01733535915349193601
447.02546131452510280724
447.03355648896598495412
447.04162099907392757814
447.04965496100436439519
447.05765849047298843288
447.06563170275791208041
447.07357471269921234125
447.08148763470336461978
447.08937058274204900954
447.09722367035618617592
447.10504701065650579039
447.11284071632519498962
447.12060489961731946096
447.12833967236332455286
447.13604514596920580516
447.14372143141946480682
447.15136863927853028144
447.15898687969166758194
447.16657626238634293259
447.17413689667563403418
447.18166889145709319564
447.18917235521695374700
447.19664739603030056969
447.20409412156203643463
447.21151263907017892052
447.21890305540568988363
447.22626547701565868920
447.23360000994301799437
447.24090675982972697966
447.24818583191711240943
447.25543733104825605551
447.26266136166867681823
447.26985802782849077630
447.27702743318411648943
447.28416968099770656409
447.29128487414277515200
447.29837311510078734500
447.30543450596627508276
447.31246914844689399615
447.31947714386490133620
447.32645859315857705951
447.33341359688409966111
447.34034225521679672966
447.34724466795205444214
447.35412093450810289141
447.36097115392601608619
447.36779542487107619309
447.37459384563607045493
447.38136651414117750392
447.38811352793430842212
447.39483498419593843209
447.40153097973706053381
447.40820161100236873608
447.41484697407082649079
447.42146716465816780328
447.42806227811684038898
447.43463240943833625352
447.44117765325501068219
447.44769810383962749256
447.45419385510865595279
447.46066500062227078161
447.46711163358713747584
447.47353384685533228549
447.47993173292854862666
447.48630538395747180402
447.49265489174439380804
447.49898034774247435053
447.50528184306017465133
447.51155946845960897917
447.51781331435978472655
447.52404347083626134918
447.53025002762456097116
447.53643307411948626395
447.54259269937756471336
447.54872899211801495767
447.55484204072376996919
447.56093193324306866998
447.56699875739064964364
447.57304260054905853394
447.57906354976938700929
447.58506169177383071656
447.59103711295534822057
447.59698989938021895796
447.60292013678758848982
447.60882791059310648052
447.61471330588847195031
447.62057640744313857795
447.62641729970482629142
447.63223606680190869156
447.63803279254409517307
447.64380756042368147973
447.64956045361611813860
447.65529155498262525725
447.66100094707007883699
447.66668871211254554510
447.67235493203259011352
447.67799968844326485851
447.68362306264737071615
447.68922513564007203968
447.69480598811048821517
447.70036570044101154053
447.70590435270986517935
447.71142202469252424635
447.71691879586154527715
447.72239474538861259134
447.72784995214595937796
447.73328449470619716521
447.73869845134544220855
447.74409190004234915250
447.74946491848072582798
447.75481758404947640884
447.76014997384532989599
447.76546216467249905691
447.77075423304370360711
447.77602625518233026014
42.32382361478649102082
44.29047235519517755620
46.25055915281433271957
48.20410617254955809585
50.15113523419718433161
52.09166808475189469618
54.02572639865086756572
55.95333177801480672997
57.87450575288952592246
59.78926978148643911481
61.69764525042241132269
63.59965347495767673536
65.49531569923544793710
67.38465309651813583969
69.26768676942413094366
71.14443775016377458087
73.01492700077315589624
74.87917541334994098179
76.73720381028553561009
78.58903294449801535393
80.43468349966362040959
82.27417609044887569780
84.10753126273939983548
85.93476949386935359598
87.75591119285255103932
89.57097670060683469728
91.37998629018417773295
93.18296016699584072285
94.97991846903840951200
96.77088126711788618195
98.55586856507535742367
100.33490030000928072695
102.10799634249855216694
103.87517649682439468961
105.63646050119183428251
107.39186802794915820414
109.14141868380906430502
110.88513201006682606931
112.62302748281859976487
114.35512451317912052673
116.08144244749846052400
117.80200056757801974072
119.51681809088610464187
121.22591417077235576016
122.92930789668174895723
124.62701829436822720254
126.31906432610560386820
128.00546489090220347862
129.68623882470924968402
131.36140490063263541742
133.03098182914212088690
134.69498825828071630895
136.35344277387250144784
138.00636389973058726355
139.65377009786379858269
141.29567976868301570903
142.93211125120680549117
144.56308282326540393115
146.18861270170623356535
147.80871904259649340929
149.42341994142614680641
151.03273343330994293865
152.63667749318904043321
154.23527003603174989621
155.82852891703336695173
157.41647193181580632881
158.99911681662666751436
160.57648124853690774216
162.14858284563757706565
163.71543916723896927579
165.27706771406408847724
166.83348592844555469128
168.38471119452012203510
169.93076083842274215385
171.47165212848025817038
173.00740227540418914032
174.53802843248294607292
176.06354769577345109610
177.58397710429181870495
179.09933364020480439649
180.60963422901758690386
182.11489573976459155347
183.61513498519616405247
185.11036872196865488149
186.60061365082947304472
188.08588641680449882188
189.56620360938410385643
191.04158176270777858008
192.51203735575040809636
193.97758681250434165122
195.43824650216305371941
196.89403273930631144140
198.34496178407954403156
199.79104984237693543037
201.23231306602215795465
202.66876755294848067024
204.10042934737987252447
205.52731444000750116174
206.94943876817126238166
208.36681821603619368943
209.77946861477016682329
211.18740574272089816077
212.59064532559193594352
213.98920303661847697185
215.38309449674244433481
216.77233527478688301926
218.15694088762981550644
219.53692680037784157321
220.91230842653769173012
222.28310112819119126470
223.64932021616306201395
225.01098095019497691283
226.36809853911449863517
227.72068814100543932000
229.06876486337711185115
230.41234376333287059424
231.75143984773890792894
233.08606807339020861036
234.41624334718034106118
235.74198052626542221333
237.06329441823143611145
238.38019978125916509271
239.69271132428877990606
241.00084370718522563948
242.30461154090090758473
243.60402938763806446332
244.89911176101438172736
246.18987312622198260215
247.47632790019062554165
248.75849045174845741712
250.03637510178222669310
251.30999612339746818179
252.57936774207769303757
253.84450413584411876400
255.10541943541278442353
256.36212772435305851104
257.61464303924492469378
258.86297936983555700863
260.10715065919595190280
261.34717080387622445414
262.58305365406130249539
263.81481301372463121879
265.04246264078381045692
266.26601624725316241893
267.48548749939737945169
268.70089001788392124581
269.91223737793529835471
271.11954310948067359277
272.32282069730695184262
273.52208358120924458490
274.71734515614139127138
275.90861877236505961264
277.09591773559907323943
278.27925530716885305083
279.45864470415313007834
280.63409909953156784468
281.80563162233340790408
282.97325535778344374194
284.13698334744731255341
285.29682858937798073384
286.45280403826092197050
287.60492260555849952652
288.75319715965423483794
289.89764052599718979764
291.03826548724362055509
292.17508478340135980034
293.30811111197215268476
294.43735712809188953543
295.56283544467379442722
296.68455863254700943799
297.80253922060023796803
298.91678969591896475322
300.02732250392551804907
301.13415004851896128457
302.23728469221293835290
303.33673875627357574558
304.43252452085829418138
305.52465422515115278657
306.61314006750092175935
307.69799420555693814094
308.77922875640450683932
309.85685579670121114759
310.93088736281038109155
312.00133545093723341779
313.06821201726103254259
314.13152897806997998487
315.19129820989451218338
316.24753154963843826408
317.30024079471257891782
318.34943770316567679401
319.39513399381621638895
320.43734134638316390919
321.47607140161625238761
322.51133576142655101648
323.54314598901504496098
324.57151360900337522253
325.59645010756025840237
326.61796693253182866101
327.63607549356919435013
328.65078716225536936690
329.66211327223101079653
330.67006511932447665458
331.67465396167426661123
332.67589101985703337050
333.67378747701218344446
334.66835447896716004834
335.65960313436085016292
336.64754451476989061121
337.63218965482957401036
338.61354955235844954586
339.59163516848190056407
340.56645742775350527154
341.53802721827707955526
342.50635539182906086353
343.47145276397867519336
344.43333011420980938055
345.39199818604009806222
346.34746768714302334047
347.29974928946495538185
348.24885362934651311662
349.19479130763932062109
350.13757288982668569588
351.07720890613961728377
352.01370985167608296251
352.94708618651662845878
353.87734833584272564622
354.80450669005216468577
355.72857160487569672114
356.64955340149134599415
357.56746236664264415595
358.48230875274998652458
359.39410277802784321466
360.30285462659713857647
361.20857444860126861386
362.11127236031586562603
363.01095844426549774653
363.90764274933326305472
364.80133529087601118590
365.69204605083331216520
366.57978497784097271506
367.46456198734125564442
368.34638696169366767208
369.22526975028586093686
370.10122016964248814475
370.97424800353655882645
371.84436300309698708588
372.71157488691898151956
373.57589334117153612169
374.43732801970605805764
375.29588854416402909919
376.15158450408489443362
377.00442545701218932663
377.85442092860211005245
378.70158041272770788055
379.54591337158632313731
380.38742923580531396510
381.22613740454562503146
382.06204724561013108541
382.89516809554493192991
383.72550925974536539798
384.55308001255917815797
385.37788959739162919504
386.19994722680638687962
387.01926208263000717125
387.83584331605442230284
388.64970004773891787409
389.46084136791068885941
390.26927633646943149870
391.07501398308579609875
391.87806330730313675303
392.67843327863823787993
393.47613283668124495307
394.27117089119548154486
395.06355632221789164760
395.85329798015612823292
396.64040468588990506760
397.42488523086672103091
398.20674837720395089491
398.98600285778184115770
399.76265737634571451053
400.53672060760010253944
401.30820119730634587540
402.07710776238025118801
402.84344889098679232120
403.60723314263753991327
404.36846904828450988134
405.12716511041719513742
405.88332980315601616894
406.63697157234912538115
407.38809883566312919356
408.13671998268131346776
408.88284337499487719469
409.62647734629535989370
410.36763020247127542461
411.10631022169746984218
411.84252565452896988063
412.57628472399369456980
413.30759562568283627115
414.03646652784374282419
414.76290557147052595610
415.48692087039461284803
416.20852051137677563020
416.92771255419620501925
417.64450503173952711222
418.35890595009408343685
419.07092328863359398383
419.78056500010956142432
420.48783901073807101056
421.19275322029142216707
421.89531550218333677549
422.59553370355843071593
423.29341564537952535829
423.98896912251524327075
424.68220190382595546907
425.37312173225245715003
426.06173632490089175917
426.74805337312960773488
427.43208054263499207082
428.11382547353707650473
428.79329578046457527307
429.47049905264049129983
430.14544285396641498664
430.81813472310722090697
431.48858217357525290936
432.15679269381416816032
432.82277374728232643974
433.48653277253737314823
434.14807718331769592623
434.80741436862575710620
435.46455169281136932113
436.11949649565281106334
436.77225609244044335355
437.42283777405577893660
438.07124880705521263735
438.71749643375164851022
439.36158787229197741908
440.00353031674211479185
440.64333093716328448863
441.28099687969529441034
441.91653526663441198252
442.54995319651357021939
443.18125774418228957074
443.81045596088461024920
444.43755487433782036533
445.06256148881141143647
445.68548278520694339022
446.30632572113216838261
446.92509723098220320026
447.54180422601564259821
448.15645359443152528911
448.76905220144698205331
449.37960688937300801626
449.98812447769205391523
450.59461176313294572537
451.19907551974813486595
451.80152249898719674093
452.40195942977572940435
453.00039301858669205103
453.59682994951788259641
454.19127688436583412113
454.78374046269925656816
455.37422730193577535829
455.96274399741281513343
456.54929712246331519054
457.13389322848775009334
457.71653884502865139439
458.29724047984234402975
458.87600461897335435424
459.45283772682444123348
460.02774624623066301865
460.60073659853043182011
461.17181518363793202298
461.74098838011377665680
462.30826254523674379016
462.87364401507494449106
463.43713910455636550978
463.99875410753912774453
464.55849529688236998481
465.11636892451582525609
465.67238122150985191183
466.22653839814506682160
466.77884664398118275130
467.32931212792772157627
467.87794099831074845497
468.42473938294301660790
468.96971338919200888995
469.51286910404780883255
470.05421259419193802387
470.59374990606397659576
471.13148706593057113423
471.66743007995114567166
472.20158493424582957232
472.73395759496276014033
473.26455400834339570793
473.79338010079032983413
474.32044177893260439305
474.84574492969204584369
475.36929542034857831823
475.89109909860673042203
476.41116179265992514047
476.92948931125579292711
477.44608744376159847889
477.96096196022887170329
478.47411861145587863575
478.98556312905589038564
479.49530122551692556954
480.00333859426837079809
480.50968090974311053287
481.01433382744193067992
481.51730298399553475974
482.01859399722923171794
482.51821246622347416633
483.01616397137792091598
483.51245407447362367748
484.00708831873492954401
484.50007222889030344959
484.99141131123684544946
485.48111105369929418885
485.96917692589079251775
486.45561437917740477133
486.94042884673535809270
487.42362574361351335028
487.90521046679441496963
488.38518839525278281144
488.86356489001707359421
489.34034529422780224195
489.81553493319961489760
490.28913911447858708925
490.76116312790253459752
491.23161224565961902044
491.70049172234797651981
492.16780679503324336110
492.63356268330846887693
493.09776458935118625959
493.56041769798196128249
494.02152717672282733474
494.48109817585378777949
494.93913582847176257928
495.39564525054680643734
495.85063154097986171109
496.30409978165909024028
496.75605503751802416446
497.20650235659036297875
497.65544677006755591719
498.10289329235445165978
498.54884692112506172634
498.99331263737957442572
499.43629540549858347731
499.87780017329993142994
500.31783187209202878876
500.75639541673115218146
501.19349570567493401541
501.62913762103727322028
502.06332602864301861700
502.49606577808276597352
502.92736170276560869752
503.35721861997569703817
503.78564133092282872894
504.21263462079895134593
504.63820325882909401116
505.06235199832684656940
505.48508557674608709931
505.90640871573458525745
506.32632612118618453678
506.74484248329395086330
507.16196247660172957694
507.57769076005712349797
507.99203197706361834207
508.40499075553168495389
508.81657170793107525242
509.22677943134209499476
509.63561850750710391367
510.04309350288127689055
510.44920896868467252716
510.85396944095106164241
511.25737944058130324265
511.65944347339143405407
512.06016603016450972063
512.45955158669949014438
512.85760460386268277944
513.25432952763662797224
513.64973078917000748334
514.04381280482664351439
514.43657997623517985630
514.82803669033944515832
515.21818731944574665249
515.60703622127152812027
515.99458773899618790892
516.38084620130723578768
516.76581592244974672212
517.14950120227513252757
517.53190632628752609889
517.91303556569346255856
518.29289317744746767858
518.67148340430253483646
519.04881047485457656876
519.42487860359119622444
519.79969199093841325521
520.17325482330807062681
520.54557127314399167517
520.91664549896836433618
521.28648164542846643599
521.65508384334407310234
522.02245620975168094446
522.38860284795168809069
522.75352784755386892357
523.11723528452318987547
523.47972922122505678999
523.84101370647181283857
524.20109277556548477150
524.55997045034564507660
524.91765073923227191699
525.27413763727281548199
525.62943512618357999600
525.98354717439679006930
526.33647773710413275694
526.68823075630120911228
527.03881016083028043795
527.38821986642597039463
527.73646377575778387836
528.08354577847421751358
528.42946975124618802511
528.77423955781023323652
529.11785904901114463428
529.46033206284573680023
529.80166242450582103629
530.14185394641992843390
530.48091042829651087231
530.81883565716759676434
531.15563340742835407582
531.49130744088154187921
531.82586150677877867565
532.15929934186192440393
532.49162467040616775193
532.82284120426004392357
533.15295264288738508185
533.48196267340961185255
533.80987497064541003056
534.13669319715381789138
534.46242100327208390809
534.78706202715954987070
535.11061989483584966365
535.43309822022388289042
535.75450060518744521687
536.07483063957363356167
536.39409190125195436849
536.71228795615400031238
537.02942235831403650081
537.34549864990913192742
537.66052036129644875473
537.97449101105576119153
538.28741410602606265456
538.59929314134603828279
538.91013160049374164373
539.21993295532320189523
539.52870066610694266274
539.83643818156951965648
540.14314893893163116445
540.44883636394399673009
540.75350387092828441382
541.05715486281371795485
541.35979273117675347748
541.66142085627711821871
541.96204260709566824517
542.26166134137497465417
542.56028040565240644355
542.85790313530060302583
543.15453285456396770314
543.45017287659527482901
543.74482650349341383844
544.03849702633988272282
544.33118772523494044435
544.62290186933580571349
544.91364271689133147447
545.20341351528020368278
545.49221750104561579064
545.78005789993244434299
546.06693792692294664448
546.35286078627257211338
546.63782967154577363544
546.92184776565227366518
547.20491824088128396397
547.48704425893834013550
547.76822897097963505075
548.04847551764817126241
548.32778702910798074299
548.60616662507925411774
548.88361741487346989743
549.16014249742772790341
549.43574496134010587411
549.71042788490353814268
549.98419433613958062779
550.25704737283422218752
550.52899004257085380232
550.80002538276505674730
551.07015642069779914891
551.33938617354965572304
551.60771764843468645267
551.87515384243329208402
552.14169774262711598567
552.40735232613019434211
552.67212056012476750766
552.93600540189231651311
553.19900979884766911709
553.46113668857219636266
553.72238899884496277082
553.98276964767740082607
554.24228154334480223042
554.50092758441951446002
554.75871065980254570604
555.01563364875562456291
555.27169942093496501911
555.52691083642173452972
555.78127074575456845196
556.03478198996083392558
556.28744740058948536898
556.53926979974187361222
556.79025200010380558524
557.04039680497623976407
557.28970700830723217223
557.53818539472240445320
557.78583473955768567976
558.03265780888784775016
558.27865735955913351063
558.52383613922052063572
558.76819688635225702456
559.01174233029860261013
559.25447519129693318973
559.49639818050889061851
559.73751400005039613461
559.97782534302166368434
560.21733489353744062100
560.45604532675770315109
560.69395930891539592267
560.93107949734871908731
561.16740854052966369636
561.40294907809357027872
561.63770374086834635818
561.87167515090470715222
562.10486592150448359462
562.33727865725063566060
562.56891595403658357100
562.79978039909326525958
563.02987457101983181929
563.25920103981286501948
563.48776236689343477337
563.71556110513665771578
563.94259979890023259941
564.16888098405229357013
564.39440718800040031056
564.61918092971927762846
564.84320471977946453990
565.06648106037448542338
565.28901244535063597141
565.51080136023210798157
565.73185028225054793438
565.95216168037313764216
566.17173801532874222175
566.39058173963599074341
566.60869529763112950604
566.82608112549451107043
567.04274165127912965545
567.25867929493597330293
567.47389646834233190020
567.68839557532760409231
567.90217901170206005190
568.11524916528139783622
568.32760841591516509652
568.53925913551256599021
568.75020368806781334570
568.96044442968923249282
569.16998370862336287246
569.37882386528178813023
569.58696723226728408918
569.79441613440121727763
570.00117288874628229678
570.20723980463571933797
570.41261918369707473175
570.61731331987948578899
570.82132449947641816834
571.02465500115613394883
571.22730709598135945271
571.42928304743884382333
571.63058511146346063470
571.83121553646299162210
572.03117656334256935224
572.23047042553196206427
572.42909934900853841100
572.62706555232239225006
572.82437124662237692974
573.02101863567907003016
573.21700991591046658868
573.41234727640664914361
573.60703289895309353597
573.80106895805670319533
573.99445762096866019419
574.18720104770943635231
574.37930139109198535152
574.57076079674754964799
574.76158140314760203182
574.95176534162908410508
575.14131473641748470982
575.33023170465162365872
575.51851835640570698160
575.70617679471388328238
575.89320911559389060130
576.07961740807024852984
576.26540375419676820457
576.45057022908122235094
576.63511890090796896402
576.81905183096023392864
577.00237107364421262901
577.18507867651192100311
577.36717668028325078922
577.54866711886961638811
577.72955201939601010963
577.90983340222430797439
578.08951328097566602082
578.26859366255234817800
578.44707654716057732003
578.62496392833361369412
578.80225779295233223820
578.97896012127000631153
579.15507288693140708347
579.33059805699667776935
579.50553759196304781653
579.67989344578688815091
579.85366756590474324184
580.02686189325572740927
580.19947836230301163596
580.37151890105542406673
580.54298543108984631544
580.71387986757065391430
580.88420411927359054971
581.05396008860429901688
581.22314967162219545571
581.39177475806002348691
581.55983723134647789266
581.72733896862462188437
581.89428184077632977278
582.06066771243933999358
582.22649844203169777757
582.39177588177005873149
582.55650187769163039775
582.72067826967361270363
582.88430689145582164201
583.04738957065853810491
583.20992812880513156415
583.37192438134070471278
583.53338013765403502475
583.69429720109644676995
583.85467736900204727135
584.01452243270910003048
584.17383417757844199514
584.33261438301417456387
584.49086482248412721674
584.64858726353804740938
584.80578346782851895114
584.96245519113119826216
585.11860418336254952010
585.27423218860144515929
585.42934094510667364375
585.58393218533842627949
585.73800763597603236121
585.89156901793774068210
586.04461804640015998302
586.19715643081724465446
586.34918587493950781209
586.50070807683232487761
586.65172472889651089645
586.80223751788571462384
586.95224812492517685314
587.10175822553287616756
587.25076948963408085547
587.39928358158419996471
587.54730216018549526780
587.69482687870402060071
587.84185938489190448308
587.98840132100201572030
588.13445432380910915526
588.28002002462574182573
588.42510004932216816087
588.56969601834407512797
588.71380954672986263176
588.85744224413122083206
589.00059571482734099845
589.14327155774515176745
589.28547136647773641016
589.42719672930047636328
589.56844922918935480993
589.70923044383880551322
589.84954194568013008393
589.98938530189786888513
590.12876207444696774473
590.26767382007244577835
590.40612209032303780987
590.54410843157324961794
590.68163438503620454867
590.81870148678410714638
590.95531126776347718987
591.09146525381322589965
591.22716496568057209515
591.36241191903991420986
591.49720762450772326702
591.63155358766073277366
591.76545130905185487791
591.89890228422859763668
592.03190800374784430460
592.16446995319302004646
592.29658961319159971026
592.42826845943011448981
592.55950796267268287920
592.69030958877522152761
592.82067479870386250695
592.95060504854870941926
593.08010178954305047228
593.20916646807768302097
593.33780052571762553271
593.46600539921894323925
593.59378252054170843621
593.72113331687103254808
593.84805921062832112511
593.97456161948969111108
594.10064195640188700054
594.22630162959615063301
594.35154204260652477387
594.47636459428315447440
594.60077067880945378420
594.72476168571711241384
594.84833899990201189212
594.97150400163786798657
595.09425806659589852643
595.21660256585437309695
595.33853886591941773077
595.46006832873649727844
595.58119231170678631315
595.70191216770456321683
595.82222924508698724821
595.94214488771604010253
596.06166043496716611116
596.18077722174780319619
596.29949657851238953299
596.41781983127589228388
596.53574830162767739239
596.65328330674992685090
596.77042615942912107130
596.88717816807024973969
597.00354063671579751826
597.11951486505438424501
597.23510214844043275662
597.35030377790496913804
597.46512104017210731399
597.57955521767325990368
597.69360758856043958076
597.80727942672103836230
597.92057200179328901868
598.03348657917752007052
598.14602442005332250119
598.25818678139285111683
598.36997491597287535114
598.48139007239171860419
598.59243349508039955253
598.70310642431900305382
598.81341009624918569898
598.92334574288872772740
599.03291459214347014495
599.14211786782368562854
599.25095678965578827047
599.35943257329699918046
599.46754643034762466414
599.57529956836731344083
599.68269319088494739844
599.78972849741410300339
599.89640668346760321583
600.00272894056774930505
600.10869645626235069358
600.21431041413666207518
600.31957199382702583534
600.42448237103405972448
600.52904271753550347057
600.63325420119952013920
600.73711798599811118038
600.84063523201905354654
600.94380709547954211303
601.04663472874028684600
601.14911928031494880997
601.25126189488821637497
601.35306371332205799263
601.45452587267527633230
601.55564950621055686497
601.65643574341072508105
601.75688570998943305312
601.85700052790514291701
601.95678131537249555549
602.05622918687492983736
602.15534525317775660369
602.25413062134089159372
602.35258639472942832072
602.45071367302773523988
602.54851355225093811896
602.64598712475742559036
602.74313547926101364283
602.83995970084322379989
602.93646087096465180366
603.03264006747781422746
603.12849836463999508851
603.22403683312222710811
603.31925654002543524257
603.41415854888930425659
603.50874391970376109384
603.60301370892443628691
603.69696896948073572275
603.79061075078868725541
603.88394009876458312647
603.97695805583316541743
604.06966566094229165174
604.16206394957282554969
604.25415395375159732794
604.34593670206061233330
604.43741321965171664488
604.52858452825557833421
604.61945164619373827009
604.71001558839020617597
604.80027736638305668748
604.89023798833545697562
604.97989845904589856218
605.06925977996127130609
605.15832294918754996615
605.24708896149945758225
605.33555880835342577484
605.42373347789737181301
605.51161395498286310612
605.59920122117523533234
605.68649625476496112242
605.77350003077822293562
605.86021352098839543032
605.94663769392627727939
606.03277351489168722765
606.11862194596312747308
606.20418394600915235060
606.28946047069950964215
606.37445247251525870524
606.45916090075922966207
606.54358670156739208323
606.62773081791908680316
606.71159418964623455395
606.79517775344629626488
606.87848244289102694893
606.96150918843750332599
607.04425891743801457778
607.12673255415120365797
607.20893101975138961279
607.29085523233948151756
607.37250610695434716035
607.45388455557986162603
607.53499148715889077721
607.61582780760090827243
607.69639441979245475522
607.77669222360793810367
607.85672211591963787214
607.93648499060736867250
608.01598173856802986847
608.09521324772674688575
608.17418040304562509846
608.25288408653375427093
608.33132517725880461512
608.40950455135464380874
608.48742308203134143696
608.56508163958562818152
608.64248109141249187815
608.71962230201017973741
608.79650613299395445210
608.87313344310393858905
608.94950508821557377814
609.02562192134848828573
609.10148479267593302211
609.17709454953467229643
609.25245203643498825841
609.32755809506795685593
609.40241356431840813457
609.47701928027072426630
609.55137607621975348593
609.62548478268115559331
609.69934622739856422413
609.77296123535461447318
609.84633062877901465981
609.91945522715798233548
609.99233584724379397812
610.06497330306365256547
610.13736840592866883526
610.20952196444306991907
610.28143478451318060252
610.35310766935640458541
610.42454141951066048932
610.49573683284177150199
610.56669470455528880848
610.63741582720183487254
610.70790099068858580722
610.77815098228688839299
610.84816658664158239844
610.91794858578009552730
610.98749775911949200236
611.05681488347693175456
611.12590073307796956215
611.19475607956439944246
611.26338169200414540683
611.33177833689910585235
611.39994677819242951955
611.46788777728045261028
611.53560209301713257446
611.60309048172598522797
611.67035369720667858928
611.73739249074355939229
611.80420761111463434645
611.87079980459907346813
611.93716981498744189594
612.00331838358692948532
612.06924624923306055280
612.13495414829480978369
612.20044281468460667384
612.26571297986686204240
612.33076537286547136318
612.39560072027063597488
612.46021974625034545170
612.52462317255492507684
612.58881171852658553689
612.65278610110829049518
612.71654703485012305464
612.78009523191940388642
612.84343140210512501653
612.90655625283079643850
612.96947048915706091066
613.03217481379408582143
613.09466992710622434970
613.15695652712145147234
613.21903530953977679019
613.28090696773767831473
613.34257219278094908077
613.40403167342765300418
613.46528609613892513153
613.52633614508476966876
613.58718250215338230191
613.64782584695649347850
613.70826685683994128340
613.76850620688901472022
613.82854456993572966894
613.88838261656803751976
613.94802101513698744384
614.00746043176218336157
614.06670153034247050527
614.12574497256025551906
614.18459141789071509265
614.24324152360907191905
614.30169594479696115741
614.35995533435129800637
614.41802034298927992495
614.47589161925793632690
614.53356980954004029627
614.59105555806229403970
614.64834950690124060202
614.70545229599156300537
614.76236456313279177266
614.81908694399612613779
614.87562007213205106382
614.93196457897829532158
614.98812109386324209481
615.04409024401832084550
615.09987265458073579794
615.15546894860221982526
615.21087974705540091236
615.26610566884130548715
615.32114733079640700453
615.37600534769865134876
615.43068033227484647796
615.48517289520759732113
615.53948364514189961483
615.59361318869184742653
615.64756213044813648594
615.70133107298352115322
615.75492061686122724495
615.80833136063893107348
615.86156390088012813067
615.91461883215447414841
615.96749674705108645867
616.02019823617922611447
616.07272388818000763422
616.12507428972833167791
616.17725002554300317570
616.22925167839196092245
616.28107982909818929329
616.33273505654710788804
616.38421793769271062047
616.43552904756336374703
616.48666895926987763232
616.53763824400982684892
616.58843747107698618493
616.63906720786235382548
616.68952801986733902595
616.73982047070421685930
616.78994512210601897095
616.83990253393096736545
616.88969326416929561674
616.93931786894950164424
616.98877690254596473096
617.03807091738156032079
617.08720046403709602600
617.13616609125642753497
617.18496834595248401456
617.23360777321363457304
617.28208491630880416778
617.33040031669463587605
617.37855451402231210523
617.42654804614119257167
617.47438144910631763196
617.52205525718420631165
617.56957000285956382868
617.61692621683971538005
617.66412442806154103891
617.71116516369659166230
617.75804894915836484870
617.80477630810719347210
617.85134776245524790284
617.89776383237528989412
617.94402503630237788457
617.99013189094318931893
618.03608491127988600056
618.08188461057659424114
618.12753150038497551577
618.17302609054979711800
618.21836888921541230957
618.26356040282928461238
618.30860113615017326083
618.35349159225313542265
618.39823227253339155141
618.44282367671462452563
618.48726630285227656714
618.53156064734025676444
618.57570720491617066727
618.61970646866791412322
618.66355893003731125646
618.70726507882602618338
618.75082540320249790966
618.79424038970580568275
618.83751052325249020214
618.88063628713996422448
618.92361816305412958172
618.96645663107369728095
619.00915216967450760421
619.05170525573737450031
619.09411636455172356364
619.13638596982025319448
619.17851454366598318302
619.22050255663634743541
619.26235047770967412362
619.30405877429814154311
619.34562791225596356526
619.38705835588166337402
619.42835056792534942360
619.46950500959246710408
619.51052214055130207271
619.55140241893502661696
619.59214630134783874382
619.63275424287246551103
619.67322669707152726915
619.71356411599492730602
619.75376695018462669395
619.79383564867839595536
619.83377065901686364668
619.87357242724715433724
619.91324139792789083003
619.95277801413453744317
619.99218271746428854385
620.03145594804152551660
620.07059814452054524736
620.10960974409408663632
620.14849118249480852683
620.18724289400188354193
620.22586531144645505265
620.26435886621413828834
620.30272398825172786019
620.34096110607242735568
620.37907064675812307541
620.41705303596654630383
620.45490869793570709589
620.49263805548741856910
620.53024153003366336634
620.56771954157829895848
620.60507250872649365192
620.64230084868574977008
620.67940497727090587432
620.71638530891016216628
620.75324225664815003256
620.78997623215275325492
620.82658764571715437341
620.86307690626620114926
620.89944442136015823053
620.93569059719914093876
620.97181583862948173191
621.00782054914429863857
621.04370513089270389173
621.07946998468082711042
621.11511550997840913624
621.15064210492096208327
621.18605016631647686154
621.22134008964951590315
621.25651226908485114109
621.29156709747110198805
621.32650496634767023352
621.36132626594644534634
621.39603138519782987714
621.43062071173426375026
621.46509463189579491882
621.49945353073212572781
621.53369779200863831647
621.56782779821128315234
621.60184393054839802062
621.63574656895809766866
621.66953609210850117961
621.70321287740716797998
621.73677730099939253705
621.77022973777866354794
621.80357056138484495023
621.83680014421270243474
621.86991885741417718236
621.90292707090304702433
621.93582515335833704739
621.96861347222954918834
622.00129239374007283914
622.03386228289127757307
622.06632350346649218409
622.09867641803577953397
622.13092138795934715745
622.16305877339141261473
622.19508893328509202547
622.22701222539478749241
622.25882900628334937210
622.29053963132150784077
622.32214445469583097292
622.35364382941111216496
622.38503810729366705345
622.41632763899633573601
622.44751277400200706325
622.47859386062737030443
622.50957124602746262099
622.54044527619851123745
622.57121629598248091497
622.60188464907059824327
622.63245067800778542733
622.66291472419618457934
622.69327712789811357652
622.72353822824129565561
622.75369836322136052331
622.78375786970707395085
622.81371708344227045018
622.84357633905176498956
622.87333597004214880144
622.90299630880906534003
622.93255768663857452339
622.96202043371090439905
622.99138487910431649652
623.02065135080124491651
623.04982017568704577570
623.07889167955829634593
623.10786618712404560938
623.13674402200990698475
623.16552550676101418503
623.19421096284816030675
623.22280071066745676944
623.25129506954783664696
623.27969435775150941481
623.30799889247953160520
623.33620898987396685698
623.36432496502300182328
623.39234713196276516101
623.42027580368142025691
623.44811129212439482217
623.47585390819449457922
623.50350396175792866416
623.53106176164726548450
623.55852761566382014280
623.58590183058379352588
623.61318471215736281010
623.64037656511732166109
623.66747769317646543641
623.69448839903691350628
623.72140898439033662726
623.74823974992079911317
623.77498099531010211649
623.80163301923971630458
623.82819611939441983850
623.85467059246661847283
623.88105673415759611089
623.90735483918354020716
623.93356520127554176725
623.95968811318618918449
623.98572386668990930048
624.01167275258944755478
624.03753506071575429814
624.06331107993344176066
624.08900109814294410171
624.11460540228461013612
624.14012427834097707091
624.16555801134097691829
624.19090688536152811139
624.21617118353276509879
624.24135118803985733393
624.26644718012596513290
624.29145944009735558211
624.31638824732237935677
624.34123388024045198108
624.36599661635932534409
624.39067673226304577838
624.41527450361093087849
624.43979020514382227702
624.46422411068544988666
624.48857649314561513165
624.51284762452451104764
624.53703777591351808951
624.56114721750122953381
624.58517621857288304454
624.60912504751649976242
624.63299397182413486007
624.65678325809551552084
624.68049317204111048341
624.70412397848440377857
624.72767594136564639484
624.75114932374378895474
624.77454438780137024878
624.79786139484428986179
624.82110060530897044373
624.84426227876065240707
624.86734667390021513711
624.89035404856429067877
624.91328465973015227064
624.93613876351673752652
624.95891661518908222206
624.98161846916013928421
625.00424457899430308316
625.02679519741047897696
625.04927057628299280623
625.07167096664682048868
625.09399661869940700853
625.11624778180282646645
625.13842470448764743196
625.16052763445509299345
625.18255681857965555537
625.20451250291330325126
625.22639493268457044906
625.24820435230651582970
625.26994100537535814510
625.29160513467525106535
625.31319698217873792601
625.33471678905289081740
625.35616479565931058460
625.37754124155719637201
625.39884636550789309695
625.42008040547466407588
625.44124359862712481117
625.46233618134385778831
625.48335838921468621265
625.50431045704419830145
625.52519261885151991009
625.54600510787736311613
625.56674815658300303767
625.58742199665323369118
625.60802685900216602022
625.62856297377106784552
625.64903057033518507524
625.66942987730305958394
625.68976112252153143345
625.71002453307687574124
625.73022033529764485138
625.75034875475728313177
625.77041001627594596357
625.79040434392516090156
625.81033196102771398728
625.83019309016151510150
625.84998795316209907469
625.86971677112455836323
625.88937976440627153352
625.90897715262997280661
625.92850915468477523973
625.94797598872992239194
625.96737787219706206088
625.98671502179172421165
626.00598765349752738985
626.02519598257549660048
626.04434022357077083143
626.06342059031055669038
626.08243729591038118087
626.10139055277375064179
626.12028057259567503934
626.13910756636460064328
626.15787174436616169260
626.17657331618215721392
626.19521249069759960548
626.21378947609912302141
626.23230447987850766367
626.25075770883677250822
626.26914936908349318401
626.28747966604089469911
626.30574880444623886433
626.32395698835318853526
626.34210442113499084371
626.36019130548618250032
626.37821784342497721809
626.39618423629519838869
626.41409068477003074804
626.43193738885167931585
626.44972454787625792960
626.46745236051424399193
626.48512102477297958103
626.50273073799917256110
626.52028169688207981380
626.53777409745418935927
626.55520813509258459817
626.57258400452485602727
626.58990189982705487637
626.60716201442869532912
626.62436454111298189673
626.64150967202124320465
626.65859759865236355836
626.67562851186721673002
626.69260260188934807957
626.70952005830815778609
626.72638107007992402941
626.74318582553075884789
626.75993451235842712777
626.77662731763450665312
626.79326442780575234792
626.80984602869853006268
626.82637230551722495875
626.84284344284890266863
626.85925962466603778012
626.87562103432549065474
626.89192785457316858810
626.90818026754539005196
626.92437845477047630993
626.94052259717147990159
626.95661287506698045036
626.97264946817483632913
626.98863255561332152865
627.00456231590192146541
627.02043892696565308142
627.03626256613574696530
627.05203341015067053377
627.06775163516101656569
627.08341741672836633370
627.09903092982904126984
627.11459234885467139975
627.13010184761651544250
627.14555959934511975007
627.16096577669281941780
627.17632055173623939481
627.19162409597822716023
627.20687658034819378372
627.22207817520666139899
627.23722905034492214327
627.25232937498799401510
627.26737931779609880323
627.28237904686761794437
627.29732872973829671537
627.31222853338704226189
627.32707862423353617487
627.34187916814391883236
627.35663033042999359168
627.37133227585286476824
627.38598516862202814082
627.40058917240139635396
627.41514445030736624176
627.42965116491245680663
627.44410947824735558243
627.45851955180137338175
627.47288154652494540642
627.48719562283201867103
627.50146194060130255821
627.51568065917774674745
627.52985193737447389140
627.54397593347550809995
627.55805280523668443493
627.57208270988610365748
627.58606580412913444889
627.60000224414704916853
627.61389218560043445905
627.62773578363089654886
627.64153319286162968638
627.65528456740037199779
627.66899006084088341595
627.68264982626408254873
627.69626401624043410266
627.70983278283131312492
627.72335627758991449809
627.73683465156591410050
627.75026805530217188789
627.76365663884143941686
627.77700055172465454234
627.79029994299526151735
627.80355496119705094316
627.81676575438109466631
627.82993247010142567888
627.84305525542299619701
46.87477239328926970074
49.31549853959498364020
51.74892411354430521442
54.17507124608634683227
56.59396170723587005114
59.00561720189210745957
61.41005937003433956534
63.80730978691695298721
66.19738996326127278280
68.58032134544984614877
70.95612531571842396261
73.32482319234767942362
75.68643622985553065519
78.04098561918631560275
80.38849248790191381886
82.72897790037099241545
85.06246285795802464236
87.38896829921287690013
89.70851510005563511641
92.02112407396803916981
94.32681597217687397006
96.62561148384180853554
98.91753123624070553888
101.20259579495463242438
103.48082566405244620000
105.75224128627479558418
108.01686304321785314642
110.27471125551500108486
112.52580618302089021654
114.77016802499220204936
117.00781692026872349288
119.23877294745534527465
121.46305612510042237773
123.68068641187662137781
125.89168370675960773042
128.09606784920669042549
130.29385861933494084042
132.48507573809806103782
134.66973886746524158298
136.84786761059399395890
139.01948151201068526461
141.18460005778138111054
143.34324267569002131495
145.49542873541088283673
147.64117754868414067460
149.78050836948648338876
151.91344039420633293958
154.03999276181519917372
156.16018455403917641888
158.27403479553015586134
160.38156245403774846636
162.48278644057728570260
164.57772560960225405324
166.66639875917010726880
168.74882463111381980525
170.82502191120971701821
172.89500922934288951183
174.95880515967709811775
177.01642822081993244865
179.06789687598930527201
181.11322953317917949789
183.15244454532469831065
185.18556021046691739684
187.21259477191688347375
189.23356641841957070937
191.24849328431676553919
193.25739344970992306116
195.26028494062265394859
197.25718572916198922940
199.24811373368004296935
201.23308681893465177382
203.21212279624995744598
205.18523942367477275184
207.15245440614503991128
209.11378539563870049278
211.06924999133826759135
213.01886573978464411994
214.96265013503776231119
216.90062061883185151601
218.83279458073315026923
220.75918935829398037640
222.67982223721060108801
224.59471045147702739087
226.50387118353955884231
228.40732156445227474251
230.30507867402880606278
232.19715954099714849690
234.08358114315174702824
235.96436040750617735284
237.83951421044426410845
239.70905937787284756268
241.57301268537173655204
243.43139085834440038525
245.28421057216846179472
247.13148845234485406763
248.97324107464717712901
250.80948496527045676885
252.64023660097950596537
254.46551240925697356943
256.28532876844951715611
258.09970200791656225192
259.90864840817584990873
261.71218420104941060345
263.51032556980976551131
265.30308864932499091083
267.09048952620202044272
268.87254423893455168582
270.64926877804214200296
272.42067908621868355112
274.18679105847166965759
275.94762054226634973020
277.70318333766800833473
279.45349519748378952499
281.19857182740275902688
282.93842888613858121971
284.67308198556992238082
286.40254669087818228945
288.12683852069028489495
289.84597294721623939040
291.55996539638795184146
293.26883124799815050210
294.97258583583834479214
296.67124444783581793672
298.36482232619175647415
300.05333466751710602693
301.73679662296950709788
303.41522329838915084110
305.08862975443418008581
306.75703100671591982973
308.42044202593348245500
310.07887773800837294402
311.73235302421829828745
313.38088272133035161460
315.02448162173487844484
316.66316447357746710622
318.29694598089179180533
319.92584080373114829854
321.54986355830067168426
323.16902881708739414535
324.78335110899229221104
326.39284491945954869152
327.99752469060655357680
329.59740482135589445534
331.19249966755995728818
332.78282354213399685250
334.36839071518295440910
335.94921541412884380406
337.52531182383961549931
339.09669408675557633615
340.66337630301620720275
342.22537253058828810026
343.78269678539032838671
345.33536304141790651556
346.88338523087116982424
348.42677724427812790964
349.96555293062044711405
351.49972609745594809283
353.02931051104474136082
354.55431989647132695609
356.07476793776811518910
357.59066827803815158404
359.10203451957767128988
360.60888022399819874408
362.11121891234773784163
363.60906406523275791187
365.10242912293887229680
366.59132748555140324243
368.07577251307566257310
369.55577752555620918429
371.03135580319883501943
372.50252058648533193264
373.96928507629684190761
375.43166243402919235450
376.88966578171346100135
378.34330820213040169619
379.79260273893140720247
381.23756239675310553139
382.67820014133559425318
384.11452889963771895054
385.54656155995348854049
386.97431097202695582382
388.39778994716971283196
389.81701125837338395286
391.23198764042524544493
392.64273179002299229978
394.04925636588762927204
395.45157398887789668152
396.84969724210264985231
398.24363867103545544524
399.63341078362515190747
401.01902605040902471956
402.40049690462524267787
403.77783574232239516277
405.15105492247397478422
406.52016676708672093810
407.88518356131118025587
409.24611755355357445296
410.60298095558476916267
411.95578594264901539646
413.30454465357581739227
414.64926919088520662626
415.98997162089966650456
417.32666397384952006178
418.65935824398394515811
419.98806638967647586469
421.31280033353192493450
422.63357196249540947974
423.95039312795734076644
425.26327564586046037221
426.57223129680545525844
427.87727182615748233729
429.17840894415041930188
430.47565432599299128924
431.76901961197205537246
433.05851640756003462229
434.34415628351445093358
435.62595077598712123290
436.90391138662249659319
438.17804958266498260855
439.44837679705926802853
440.71490442855412084100
441.97764384180419483528
443.23660636747274566005
444.49180330233156155373
445.74324590936436152333
446.99094541786672607486
448.23491302354756271598
449.47515988862801350479
450.71169714194343214331
451.94453587904325786440
453.17368716228833136483
454.39916202095270136851
455.62097145132094055953
456.83912641678813315593
458.05363784795736137312
459.26451664273702135688
460.47177366644109497429
461.67541975188453307055
462.87546569947994612448
464.07192227733736444861
465.26480022135802983030
466.45411023533216621217
467.63986299103459032267
468.82206912832043599337
470.00073925522110585007
471.17588394803874507488
472.34751375144162466313
473.51563917855844465521
474.68027071107337633293
475.84141879931883067911
476.99909386237084163440
478.15330628814092506218
479.30406643347021145019
480.45138462422306702138
481.59527115537804320411
482.73573629112155458643
483.87279026493860101255
485.00644327970763924895
486.13670550778732604158
487.26358709111292455418
488.38709814128367270314
489.50724873965469896575
490.62404893742808553725
491.73750875574268093260
492.84763818576260518967
493.95444718876882461700
495.05794569624885070880
496.15814360998308529815
497.25505080213673636536
498.34867711534639056481
499.43903236280942792291
500.52612632837144701625
501.60996876661482701820
502.69056940294439073114
503.76793793367829721319
504.84208402613018051852
505.91301731870021285431
506.98074742095940337094
508.04528391373577278500
509.10663634920194908773
510.16481425095867052733
511.21982711412175603982
512.27168440540708616027
513.32039556321478812606
514.36596999771450100525
515.40841709093103872874
516.44774619682561933587
517.48396664138249434473
518.51708772269137170952
519.54711871103131670679
520.57406884895328857965
521.59794735136415511079
522.61876340560831977200
523.63652617155059942888
524.65124478165898835869
525.66292834108469378407
526.67158592774660519353
527.67722659241053406731
528.67985935877175052156
529.67949322353433672106
530.67613715649440564448
531.66980010061820394185
532.66049097212305696303
533.64821866055967802822
534.63299202888720174087
535.61481991355617537920
536.59371112458904917730
537.56967444565498226439
538.54271863415124244057
539.51285242128244590276
540.48008451213684111281
541.44442358576736751274
542.40587829526509722200
543.36445726784177168156
544.32016910490312966431
545.27302238212917018245
546.22302564954929948726
547.17018743161952443188
548.11451622729907739995
549.05602051012635911320
549.99470872829556356010
550.93058930473159762187
551.86367063716681968799
552.79396109821527716122
553.72146903544842189149
554.64620277146991611517
555.56817060399009733374
556.48738080590101162670
557.40384162535019640927
558.31756128581412212952
559.22854798617368032865
560.13680990078569266188
561.04235517955794421141
561.94519194802080619411
562.84532830740226927446
563.74277233469888415129
564.63753208274749795237
565.52961558029971911310
566.41903083209365377115
567.30578581892302736378
568.18988849771278637490
569.07134680158753781143
569.95016863994362665835
570.82636189852075858653
571.69993443947146261053
572.57089410143260010955
573.43924869959619172732
574.30500602577808422211
575.16817384848820893239
576.02875991300129498995
576.88677194142599091720
577.74221763277284935612
578.59510466302629083657
579.44544068520951896062
580.29323332945705260499
581.13849020307998216595
581.98121889063713751966
582.82142695400079901447
583.65912193242627381551
584.49431134261726583645
585.32700267879715738673
586.15720341277142324543
586.98492099399891230860
587.81016284965630802617
588.63293638470508994942
589.45324898195906371257
590.27110800214927621710
591.08652078399063611869
591.89949464424842062726
592.71003687780159907561
593.51815475771240926406
594.32385553528763466602
595.12714644014454279386
595.92803468027830149367
596.72652744212325615081
597.52263189061977755046
598.31635516927701701206
599.10770440023839000787
599.89668668434387654997
600.68330910119618692988
601.46757870922124311619
602.24950254573377605993
603.02908762699951239483
603.80634094829827063222
604.58126948398682998231
605.35388018756168548862
606.12417999172112104134
606.89217580842739607760
607.65787452896904596855
608.42128302402250028535
609.18240814371392843896
609.94125671768063057243
610.69783555513186001917
611.45215144491089631629
612.20421115555507185491
612.95402143535682171205
613.70158901242450610880
614.44692059474232337379
615.19002287023056396720
615.93090250680643293890
616.66956615244237127627
617.40602043522721942281
618.14027196342442493915
618.87232732553241021378
619.60219309034323487140
620.32987580700125818112
621.05538200506214252528
621.77871819455174318136
622.49989086602408860927
623.21890649061992917268
623.93577152012437636586
624.65049238702522416133
625.36307550457081561035
626.07352726682722732221
626.78185404873477182264
627.48806220616711470939
628.19215807598709488957
628.89414797610413643270
629.59403820553040986852
630.29183504443710717169
630.98754475421128518065
631.68117357751373219799
632.37272773833024075429
633.06221344203322587418
633.74963687543367996113
634.43500420683676566114
635.11832158609945508942
635.79959514468384895736
636.47883099571231468872
637.15603523402330665704
637.83121393622502637299
638.50437316075101534807
639.17551894791199629253
639.84465731995499027107
640.51179428111151992198
641.17693581765604449174
641.84008789795689153834
642.50125647253150873439
643.16044747409875981248
643.81766681763281212625
644.47292040041611471679
645.12621410209158057114
645.77755378471658787021
646.42694529281493487360
647.07439445342902217817
647.71990707617226235016
648.36348895328183061793
649.00514585966914182791
649.64488355297430643986
650.28270777361512955395
650.91862424483986160340
651.55263867277801637101
652.18475674649289430818
652.81498413803069524874
653.44332650247270066757
654.06978947798552326276
654.69437868587203865900
655.31709973062208973715
655.93795819996239515604
656.55695966490441151109
657.17410967980015357170
657.78941378238494053221
658.40287749383321624919
659.01450631880447872391
659.62430574549318862410
660.23228124567867780570
660.83843827477471677412
661.44278227187737684289
662.04531865981357441342
662.64605284519120687037
663.24499021844644630619
663.84213615389376172971
664.43749600977082536701
665.03107512828955805162
665.62287883568455981731
666.21291244225665195700
666.80118124242676458380
667.38769051477686389262
667.97244552210304391338
668.55545151145861382247
669.13671371420389277773
669.71623734605134359299
670.29402760711377595726
670.87008968194868430146
671.44442873960883844120
672.01704993368480245408
672.58795840235177365685
673.15715926841880900611
673.72465763937020710728
674.29045860741587148368
674.85456724953291995917
675.41698862751343312993
675.97772778801038384699
676.53678976258117927500
677.09417956773495461675
677.64990220497463724314
678.20396266084424041765
678.75636590697331484989
679.30711690012117287552
679.85622058222043051501
680.40368188042259589565
680.94950570714274817874
681.49369696010205643688
682.03626052237223120756
682.57720126242008973350
683.11652403415064327419
683.65423367695052547788
684.19033501573233024828
684.72483286097622112720
685.25773200877449653490
685.78903724087490445527
686.31875332472088757640
686.84688501349921807559
687.37343704617671846790
687.89841414754846482538
688.42182102827632661501
688.94366238493148557609
689.46394290003991045523
689.98266724211964628921
690.49984006572674388735
691.01546601149402704323
691.52954970617565777502
692.04209576268578985037
692.55310878014142872416
693.06259334390392723435
693.57055402561866230826
694.07699538325937282934
694.58192196116374361736
695.08533829007967597136
695.58724888720257695240
696.08765825621594558470
696.58657088733423279336
697.08399125734081280825
697.57992382962811461766
698.07437305424002715881
698.56734336790873385326
699.05883919409711779736
699.54886494303684685292
700.03742501176850510092
700.52452378418024636630
701.01016563105054046900
701.49435491008136978053
701.97709596594256709068
702.45839313030899120349
702.93825072189861202787
703.41667304651264203130
703.89366439707293920947
704.36922905366179747944
704.84337128355912227562
705.31609534128142513509
705.78740546861968141457
706.25730589467798381520
706.72580083591060429171
707.19289449616110232455
707.65859106669790890010
708.12289472625377584336
708.58580964106442934280
709.04733996490108438593
709.50748983911330469709
709.96626339266310878884
710.42366474216282767884
710.87969799191125730431
711.33436723393208467314
711.78767654800878972310
712.23963000172261672560
712.69023165048793089227
713.13948553759087189974
713.58739569422152726474
714.03396613951497329253
714.47920088058322107827
714.92310391255398371868
715.36567921860500973708
715.80693077000000812404
716.24686252612491443870
716.68547843452279266785
717.12278243092987395357
717.55877843930989001819
717.99347037189056663919
718.42686212919750232686
718.85895760009043442551
719.28976066179632198327
719.71927517994606660068
720.14750500860782267409
720.57445399032326349698
721.00012595613941357442
721.42452472564536947175
721.84765410700549637113
722.26951789699387518340
722.69011988102874965989
723.10946383320538188855
723.52755351633118152677
723.94439268195822023699
724.35998507041870198009
724.77433441085554477468
725.18744442126023841411
725.59931880850103880221
726.00996126836093935708
726.41937548556745696260
726.82756513382764751441
727.23453387586039298185
727.64028536342880215670
728.04482323737363458349
728.44815112764558762137
728.85027265333928880864
729.25119142272330918786
729.65091103327415567037
730.04943507170844441134
730.44676711401359625597
730.84291072548353440652
731.23786946074540082918
731.63164686379661816318
732.02424646803399355122
732.41567179628475514619
732.80592636084043078881
733.19501366348708870646
733.58293719553523715149
733.96970043785574944195
734.35530686090521612641
734.73975992476175633783
735.12306307915343950299
735.50521976349023134389
735.88623340689559881866
736.26610742823572763882
736.64484523615055877599
737.02245022908482496860
737.39892579531942828908
737.77427531299906604545
738.14850215016554102476
738.52160966478697901039
738.89360120478704629932
739.26448010807587252202
739.63424970257949553343
740.00291330627067054593
740.37047422719751921250
740.73693576351365663868
741.10230120350911420246
741.46657382563648752694
741.82975689854367828957
742.19185368110186118429
742.55286742243447406508
742.91280136194723127119
743.27165872935620427597
743.62944274471828975948
743.98615661845701652055
744.34180355139551465982
744.69638673478289092600
745.04990935032196830434
745.40237457020032252331
745.75378555711620265356
746.10414546430934024102
746.45345743558721096633
746.80172460535425216221
747.14895009864039820968
747.49513703112756957125
747.84028850917889030825
748.18440762986733716389
748.52749748100086435443
748.86956114115264426800
749.21060167968721543730
749.55062215678992743051
749.88962562349058771360
750.22761512169518027804
750.56459368421144517924
750.90056433477423070144
751.23553008807550668280
751.56949394979108092230
751.90245891660447341565
752.23442797623772548832
752.56540410747595615248
752.89539028019476063491
753.22438945538669941016
753.55240458518812829425
753.87943861290455060953
754.20549447303994838876
754.53057509131906499533
754.85468338471673632739
755.17782226148233348795
755.49999462116818449431
755.82120335465219795879
756.14145134416628479812
756.46074146332182408514
756.77907657713421940571
757.09645954205132056813
757.41289320597468304186
757.72838040829071815097
758.04292397989013352344
758.35652674319862853736
758.66919151219872219372
758.98092109245681058383
759.29171828114760955941
759.60158586707927952375
759.91052663071900497016
760.21854334421732346527
760.52563877143256831914
760.83181566795678918425
761.13707678114042209927
761.44142485011616372503
761.74486260582318664092
762.04739277103374206490
762.34901806037476035272
762.64974118035445371788
762.94956482938664521498
763.24849169781180080463
763.54652446792545106291
763.84366581399979168054
764.13991840230823981983
764.43528489114930835058
764.72976793086957059131
765.02337016388958090829
765.31609422472615733568
765.60794274001580106415
765.89891832853834330308
766.18902360124161532440
766.47826116126452689059
766.76663360395752988552
767.05414351691024421598
767.34079347997317199770
767.62658606527929805452
767.91152383726773678063
768.19560935270885693171
768.47884516072508631623
768.76123380281342178932
769.04277781287112247810
769.32347971721435442305
769.60334203460433855071
769.88236727626826905180
770.16055794592227812245
770.43791653979326383705
770.71444554664276438416
770.99014744778810381831
771.26502471712410624605
771.53907982114697006182
771.81231521897507263930
772.08473336237204875943
772.35633669576736792806
772.62712765628066335921
772.89710867374026292964
773.16628217070808659628
773.43465056249920053233
773.70221625720523661585
773.96898165571485606051
774.23494915173512254114
774.50012113181446693488
774.76449997536155933631
775.02808805467032016168
775.29088773493697317463
775.55290137428460184310
775.81413132378258978861
776.07457992746867603273
776.33424952236919125426
776.59314243851974879362
776.85126099898832308099
777.10860751989309846977
777.36518431042497923045
777.62099367286862161563
777.87603790262198799610
778.13031928821749261260
778.38384011134303364088
778.63660264686075151985
778.88860916282976631919
779.13986192052425394650
779.39036317445641088852
779.64011517239384829736
779.88912015538130617642
780.13738035776043489022
780.38489800719003142149
780.63167532466638931510
780.87771452454262544052
781.12301781454766569368
781.36758739580773180933
781.61142546286578181025
781.85453420370038202236
782.09691579974617070548
782.33857242591216163419
782.57950625060345828388
782.81971943573785210901
783.05921413676844622387
783.29799250270036736765
783.53605667611122953531
783.77340879316977861890
784.01005098365556023055
784.24598537097904227267
784.48121407219787215581
784.71573919803824992414
784.94956285291300446261
785.18268713494080657256
785.41511413596481361310
785.64684594157074570830
785.87788463110757675167
786.10823227770333687658
786.33789094828659926861
786.56686270360285107017
786.79514959823461595079
787.02275368061816607224
787.24967699306341728516
787.47592157177177796257
787.70148944685365677287
787.92638264234892631066
788.15060317624079289089
788.37415306047944341117
788.59703430099568777223
788.81924889772074038774
789.04079884460441007832
789.26168612963249415770
789.48191273484371777158
789.70148063634940172051
789.92039180435051548557
790.13864820315416181984
790.35625179119290351082
790.57320452104124797188
790.78950833943372344947
791.00516518728147730144
791.22017699969114801206
791.43454570598134978354
791.64827322969972556166
791.86136148864000006142
792.07381239486085178214
792.28562785470137441735
792.49680976879869831464
792.70736003210583930922
792.91728053390613695228
793.12657315783440026280
793.33523978188929959288
793.54328227845371657168
793.75070251430940970749
793.95750235065600008966
794.16368364312370431435
794.36924824179470761010
794.57419799121691994515
794.77853473042057430575
794.98226029293562078237
795.18537650680855222163
795.38788519461718351522
795.58978817348872780713
795.79108725511434840882
795.99178424576723500650
796.19188094631761032360
796.39137915224989683338
796.59028065367647286621
796.78858723535734043253
796.98630067671354026970
797.18342275184318168613
797.37995522953929139476
797.57589987330322855996
797.77125844136264731787
797.96603268668479813641
798.16022435699539983034
798.35383519479182723444
798.54686693735982316866
798.73932131678873247438
798.93120005998741817166
799.12250488869949549553
799.31323751951788381120
799.50339966390265544760
799.69299302819342756266
799.88201931362800678471
800.07048021635284840158
800.25837742744397473871
800.44571263291766172188
800.63248751374885614496
800.81870374588208960631
801.00436300025160107907
801.18946694279281928175
801.37401723445884726971
801.55801553123330904782
801.74146348414831209084
801.92436273929763501656
802.10671493784991525899
802.28852171606740739662
802.46978470531621496775
802.65050553208391193039
802.83068581799284402223
803.01032717981638597848
803.18943122948951440776
803.36799957412847561500
803.54603381604056266951
803.72353555274241898587
803.90050637697061119979
804.07694787669890956749
804.25286163515113457834
804.42824923081559518323
804.60311223745964070986
804.77745222414284853585
804.95127075523214443820
805.12456939041533132695
805.29734968471484535257
805.46961318850196676067
805.64136144751159918087
805.81259600285477517900
805.98331839103263973811
806.15353014395100217371
806.32323278893386486743
806.49242784873649725341
806.66111684156044248084
806.82930128106465872406
806.99698267638234483456
807.16416253213219533791
807.33084234843249760161
807.49702362091466056881
807.66270784073674349202
807.82789649459664360620
807.99259106474539748888
808.15679302900059610693
808.32050386076002723712
808.48372502901395364461
808.64645799835932393762
808.80870422901216443279
808.97046517682088051515
809.13174229327933062450
809.29253702554069604957
809.45285081642896329868
809.61268510445211177284
809.77204132381655199424
809.93092090443894903729
810.08932527195759121241
810.24725584774864728388
810.40471404893537510361
810.56170128840301458695
810.71821897481117957796
810.87426851260477178585
811.02985130202989694226
811.18496873914273237460
811.33962221582544316334
811.49381311979527708900
811.64754283461991235527
811.80081273972871258593
811.95362421042500500334
812.10597861789801754639
812.25787732923652129102
812.40932170744008544716
812.56031311143033235567
812.71085289606696733244
812.86094241215437250503
813.01058300645820509089
813.15977602171619764704
813.30852279664793513803
813.45682466597213533532
813.60468296041176472500
813.75209900671188734123
813.89907412764898708701
814.04560964204199535743
814.19170686476627452066
814.33736710676373604656
814.48259167505625555350
814.62738187275522250275
814.77173899907438681112
814.91566434934202334261
815.05915921501207321853
815.20222488367596724856
815.34486263907285774621
815.48707376110269251512
815.62885952583826565387
815.77022120553385775565
815.91116006864012888400
816.05167737981196296460
816.19177439992290601367
816.33145238607505689288
816.47071259160986755887
816.60955626612076230231
816.74798465546291481587
816.88599900176564005960
817.02360054344285344996
817.16079051520409848308
817.29757014806637016591
817.43394066936389208422
817.56990330276119038899
817.70545926826105187502
817.84060978221896220930
817.97535605735038188868
818.10969930274575290241
818.24364072387675150821
818.37718152261106752121
818.51032289722070345306
818.64306604239470743778
818.77541214924747237092
818.90736240533146883536
819.03891799464747691673
819.17008009765345377673
819.30084989127851713420
819.43122854892953910166
819.56121724050569810061
819.69081713240564113221
819.82002938753953458217
819.94885516533918234927
820.07729562176950821595
820.20535190933617286646
820.33302517709944368107
820.46031657068124332000
820.58722723227822370973
820.71375830066926937434
820.83991091122800298763
820.96568619593233506748
821.09108528337355892290
821.21610929876851514564
821.34075936396698125463
821.46503659746463199554
821.58894211441077004565
821.71247702662014944508
821.83564244258059261483
821.95843946746663277736
822.08086920314497092477
822.20293274818743611831
822.32463119788064886961
822.44596564423409290612
822.56693717599182491540
822.68754687864122843166
822.80779583442279090377
822.92768512233999445016
823.04721581816932030051
823.16638899446911636915
823.28520572059062487824
823.40366706268480356812
823.52177408371574074408
823.63952784346668067883
823.75692939855207441724
823.87397980242553785502
823.99068010538928774622
824.10703135460528301337
824.22303459410204595770
824.33869086478671306395
824.45400120445185621065
824.56896664778639660653
824.68358822638424499019
824.79786696875532925333
824.91180390033071034850
825.02540004347633839643
825.13865641749953283579
825.25157403865910055174
825.36415392017283920723
825.47639707223083860299
825.58830450199832284852
825.69987721363122545881
825.81111620827891783847
825.92202248409921594430
826.03259703626258669829
826.14284085696340298455
826.25275493542824278848
826.36234025792543889111
826.47159780777224113990
826.58052856534618513251
826.68913350809168605338
826.79741361052924730757
826.90536984426523758884
827.01300317799962158460
827.12031457753460017557
827.22730500578484225116
827.33397542278351011191
827.44032678569317340589
827.54636004881251665211
827.65207616358748055063
827.75747607861694632447
827.86256073966308122181
827.96733108965872816043
828.07178806871650067478
828.17593261413753680245
828.27976566041968453646
828.38328813926477778296
828.48650097958886817651
828.58940510752802310890
828.69200144645026284707
828.79429091696033538028
828.89627443691040298290
828.99795292140663605096
829.09932728281830804917
829.20039843078563990275
829.30116727222821282339
829.40163471135304007475
829.50180164966252505110
829.60166898596276041644
829.70123761637148618320
829.80050843432570673031
829.89948233059067206341
829.99816019326749483298
830.09654290780019891827
830.19463135698526912165
830.29242642097756288422
830.38992897730054210115
830.48713990085252589779
830.58406006391521714249
830.68069033616097840422
830.77703158466044897068
830.87308467389175348217
830.96885046574732314184
831.06432981954094429966
831.15952359201673971256
831.25443263735587606789
831.34905780718588630407
831.44339995058453496313
831.53745991409300586383
831.63123854171794846479
831.72473667494273286138
831.81795515273415730917
831.91089481154813256580
832.00355648534082320111
832.09594100557228557591
832.18804920121669965738
832.27988189876816704782
832.37143992224844168959
832.46272409321545637795
832.55373523076946185029
832.64447415156087117794
832.73494166979742203694
832.82513859725088423147
832.91506574326615464088
833.00472391476671418786
833.09411391626201748295
833.18323654985670145834
833.27209261525433703355
833.36068290976868411235
833.44900822832653375372
833.53706936347884948191
833.62486710540497369948
833.71240224192081313959
833.79967555848691063147
833.88668783821367469500
833.97343986186899655877
834.05993240788586717827
834.14616625236897107243
834.23214216910173490760
834.31786092955212552624
834.40332330288310913602
834.48853005595390186500
834.57348195333270268748
834.65817975729896716075
834.74262422785363924049
834.82681612272267557273
834.91075619736795943027
834.99444520499014288362
835.07788389653717331385
835.16107302071122830966
835.24401332397519581718
835.32670555055881322915
835.40915044246685283724
835.49134873948332824511
835.57330117918058931537
835.65500849692398332991
835.73647142588004044228
835.81769069702261276689
835.89866703913878609455
835.97940117883524635545
836.05989384054623769771
836.14014574653901945567
836.22015761692034629959
836.29993016964328944596
836.37946412051280731248
836.45876018319415834412
836.53781906921744848660
836.61664148798354290193
836.69522814677338828915
836.77357975075096874207
836.85169700297205963579
836.92958060438763823186
837.00723125385513867514
837.08464964813936148857
837.16183648192202326754
837.23879244780619046651
837.31551823632526065921
837.39201453594478152809
837.46828203307279636647
837.54432141206348205742
837.62013335522442503134
837.69571854282219192100
837.77107765308915077185
837.84621136222767745494
837.92112034441993273504
837.99580527182922651264
838.07026681461024963937
838.14450564091180240212
838.21852241688554840948
838.29231780668942519696
838.36589247249571599241
838.43924707449582456320
838.51238227090573218447
838.58529871797452415194
838.65799706998700457916
838.73047797927154078934
838.80274209620472447568
838.87479006921853397216
838.94662254480556384806
839.01824016752357238147
839.08964358000446281949
839.16083342295610236761
839.23181033517118976306
839.30257495353043850628
839.37312791301064862637
839.44346984668993627565
839.51360138575194014265
839.58352315949230160186
839.65323579532503117662
839.72273991878660126531
839.79203615354424528050
839.86112512139777663833
839.93000744228834264504
839.99868373430285828363
840.06715461367844000051
840.13542069481081853155
840.20348259025627157826
840.27134091074003663380
840.33899626516029002232
840.40644926059428598819
840.47370050230256310897
840.54075059373633393989
840.60760013654146405315
840.67424973056461112719
840.74069997385709029913
840.80695146268294593028
840.87300479152213483758
840.93886055307598326181
841.00451933827457651205
841.06998173627869164193
841.13524833448798290192
841.20031971854484709183
841.26519647234044896322
841.32987917801813182450
841.39436841598183036695
841.45866476489857177512
841.52276880170450112928
841.58668110161067943409
841.65040223810706265795
841.71393278296875450906
841.77727330625998547475
841.84042437634127509227
841.90338655987125093816
841.96616042181528882793
842.02874652544801392651
842.09114543236023564532
842.15335770246133506589
842.21538389398767776584
842.27722456350545598980
842.33888026591569087032
842.40035155446014414338
842.46163898072541087458
842.52274309464883117471
842.58366444452246923902
842.64440357699822925497
842.70496103709353974409
842.76533736819555997499
842.82553311206538637634
842.88554880884453268663
842.94538499705879530666
843.00504221362314183352
843.06452099384705434204
843.12382187143771261617
843.18294537850647429877
843.24189204557444554666
843.30066240157384527265
843.35925697385653165838
843.41767628819548008323
843.47592086879274120292
843.53399123828091887844
843.59188791773067350732
843.64961142665367788140
843.70716228300727834721
843.76454100319995177415
843.82174810209608040168
843.87878409301845294976
843.93564948775690481853
843.99234479656877283560
844.04887052818526171905
844.10522718981701473240
844.16141528715604636091
844.21743532438358670333
844.27328780417133202718
844.32897322768849335262
844.38449209460441124975
844.43984490309514967521
844.49503214984474652738
844.55005433005419490655
844.60491193744087468076
844.65960546424696531176
844.71413540124194696546
844.76850223772680692491
844.82270646154086080060
844.87674855906152515672
844.93062901521363983193
844.98434831347128692869
845.03790693586097404477
845.09130536296925129136
845.14454407394418922195
845.19762354650163160841
845.25054425692735549092
845.30330668008309658035
845.35591128941098304495
845.40835855693615030759
845.46064895327208432718
845.51278294762460063794
845.56476100779684657027
845.61658360019134761387
845.66825118981671494112
845.71976424029048757802
845.77112321384356619092
845.82232857132385106524
845.87338077220147170010
845.92428027457185635285
845.97502753516005213896
846.02562300932504513185
846.07606715106555839156
846.12636041301971090434
846.17650324647274828749
846.22649610136147657613
846.27633942627551277837
846.32603366846194603568
846.37557927383272726729
846.42497668696364598873
846.47422635110183364304
846.52332870816917420598
846.57228419876389580168
846.62109326216875615501
846.66975633635081521788
846.71827385796780163219
846.76664626237129596120
846.81487398361048235529
846.86295745443771920691
846.91089710630876652431
846.95869336939040294965
847.00634667256224474841
847.05385744342152065656
847.10122610828580036468
847.14845309219822411251
847.19553881893023117300
847.24248371098599363904
847.28928818960605440225
847.33595267477005563705
847.38247758520253682946
847.42886333837509482692
847.47511035051138605922
847.52121903658940027526
847.56718981034566695598
847.61302308428014384845
847.65871926965780858154
847.70427877651559356309
847.74970201366102173779
847.79498938868164259475
847.84014130794412267278
847.88515817660027096281
847.93004039859033582616
847.97478837664630191284
848.01940251229530076671
848.06388320586302143056
848.10823085647916741436
848.15244586207802512945
848.19652861940471666458
848.24047952401735983585
848.28429897029093353922
848.32798735142125678976
848.37154505942714877165
848.41497248515577211947
848.45827001828479296819
848.50143804732647367928
848.54447695963142450637
848.58738714139030889783
848.63016897764055102016
848.67282285226690419222
848.71534914800599835871
848.75774824644963700848
848.80002052804809409281
848.84216637211420675158
848.88418615682587642368
848.92608025923050263373
848.96784905524657460774
849.00949291966935561504
849.05101222617236089718
849.09240734731213251507
849.13367865452971727791
849.17482651815635108505
849.21585130741505054175
849.25675339042493305897
849.29753313420269478229
849.33819090466874968115
849.37872706664950328559
849.41914198387792112044
849.45943601900091834978
849.49960953358015558479
849.53966288809556317574
849.57959644194932025130
849.61941055346812845528
849.65910557990753204649
849.69868187745430532232
849.73813980122974953701
849.77747970529242138582
849.81670194264290785213
849.85580686522564519692
849.89479482393210219016
849.93366616860441808967
849.97242124803824481205
850.01106040998638491146
850.04958400116026950855
850.08799236723609737965
850.12628585285483495682
850.16446480162721854867
850.20252955613591439032
850.24048045793892924848
850.27831784757336208713
850.31604206455619987537
850.35365344739057036350
850.39115233356574208301
850.42853905956349080952
850.46581396085707638122
850.50297737191715441440
850.54002962621427741396
850.57697105622094113642
850.61380199341613206343
850.65052276828669164388
850.68713371033084058581
850.72363514806158946158
850.76002740900923981826
850.79631081972502215649
850.83248570578246017249
850.86855239178123611055
850.90451120135139717604
850.94036245715415134327
850.97610648088550533430
851.01174359327967522404
851.04727411411067805602
851.08269836219756143691
851.11801665540531303122
851.15322931064645217702
851.18833664388739634887
851.22333897015039383405
851.25823660351272792468
851.29302985711376550171
851.32771904315734445845
851.36230447291109157959
851.39678645671324375144
851.43116530397333008295
851.46544132317592357140
851.49961482188246009173
851.53368610673385319387
851.56765548345504157624
851.60152325685612595407
851.63528973083475648309
851.66895520838102129346
851.70251999157756017667
851.73598438160388468532
851.76934867873831080942
851.80261318236205170251
851.83577819096001348953
851.86884400212420587195
851.90181091255635692505
851.93467921807257425826
851.96744921360163971258
852.00012119319205794454
852.03269545001217011304
852.06517227635265498975
852.09755196363130380632
852.12983480239358868857
852.16202108231630063528
852.19411109220857269975
852.22610512001756433165
852.25800345282812031655
852.28980637686629506788
852.32151417750264954520
852.35312713925316074892
852.38464554578445131483
852.41606967991322107991
852.44739982361022612167
852.47863625800471254479
852.50977926338225643121
852.54082911919215348462
852.57178610404798746458
852.60265049572853968129
852.63342257118210909539
852.66410260652992292307
852.69469087706602294929
852.72518765726135825389
852.75559322076571788784
852.78590784041125516524
852.81613178821373821847
852.84626533537402792717
852.87630875228376226005
852.90626230852456046705
852.93612627287257055286
852.96590091329881033744
852.99558649697360124264
853.02518329026906940271
853.05469155875846354320
853.08411156722229407023
853.11344357964901519153
853.14268785923673021898
853.17184466839682954742
853.20091426875592333090
853.22989692115709203790
853.25879288566568448005
853.28760242156567983329
853.31632578736855521129
853.34496324081067086809
853.37351503885849979270
853.40198143770987826429
853.43036269279582484160
853.45865905878406465490
853.48687078957914309285
853.51499813832833751803
853.54304135741983827756
853.57100069848797829763
853.59887641241436995188
853.62666874933029248496
853.65437795861771519412
853.68200428891464071057
853.70954798811339969689
853.73700930336656256259
853.76438848108614365628
51.42572117124954189649
54.41516583213589797197
57.39643365264092977895
60.36954731520109618259
63.33452912250630362223
66.29140131624603782257
69.24018607727485630221
72.18090552578078700208
75.11358172144988998298
78.03823666363209099472
80.95489229150621213194
83.86357048424456195335
86.76429306117704243206
89.65708178195514221898
92.54195834671358511514
95.41894439623628443314
98.28806151211557562419
101.14933121691547057708
104.00277497433309292774
106.84841418935951651292
109.68627020844034802849
112.51636431963579809690
115.33871775278088023242
118.15335167964292395482
120.96028721408352168964
123.75954541221393867545
126.55114727255448769938
129.33511373619171536120
132.11146568693567360242
134.88022395147672227722
137.64140929954047010142
140.39504244404568567006
143.14114404125788837518
145.87973469094595202478
148.61083493653472942242
151.33446526526046227445
154.05064610832411631236
156.75939784104460272829
159.46074078301177223693
162.15469519823858490781
164.84128129531345052783
167.52051922755137525201
170.19242909314573353186
172.85703093531850527143
175.51434474247085404386
178.16439044833310845206
180.80718793211417505518
183.44275701865072392138
186.07111747855600469848
188.69228902836815109367
191.30629133069703584624
193.91314399437459314868
196.51286657459800721881
199.10547857307966523877
201.69099943819190912109
204.26944856511323678205
206.84084529597382129396
209.40520892000046160319
211.96255867366161851351
214.51291374081142748764
217.05629325283325670171
219.59271628878397564222
222.12220187553694472626
224.64476898792423753548
227.16043654887965885791
229.66922342957943214969
232.17114844958541652886
234.66623037698579423704
237.15448792853430859395
239.63593976979311150899
242.11060451527117720616
244.57850072856430756474
247.03964692249454060402
249.49406155924887684705
251.94176305051811937119
254.38276975763386644758
256.81709999170777791733
259.24477201376771517971
261.66580403489666650785
264.08021421636544801004
266.48802066977356162170
268.88924145718215186207
271.28389459125008897900
273.67199803536948365945
276.05356970379978065466
278.42862746180389876827
280.79718912577908440653
283.15927246339356315730
285.51489519371841652173
287.86407498736076604473
290.20682946659593426375
292.54317620550096989973
294.87313273008459191260
297.19671651841980519748
299.51394500077532256910
301.82483555974465616600
304.12940553037867630337
306.42767220031430497329
308.71965280990445990028
311.00536455234754384946
313.28482457381579706635
315.55804997358558239284
317.82505780416346397033
320.08586507141586707803
322.34048873469487261900
324.58894570696747905458
326.83125285494134004693
329.06742699919129790942
331.29748491428586021357
333.52144332891299427502
335.73931892600478477107
337.95112834286425140817
340.15688817128858545402
342.35661495769494422348
344.55032520324255074229
346.73803536395928404090
348.91976185086292616688
351.09552103008496715120
353.26532922299378469688
355.42920270631560697439
357.58715771225888602203
359.73921042863429420322
361.88537699897727861753
364.02567352266692068952
366.16011605505104853364
368.28872060756174278140
370.41150314783862995682
372.52847959984785575216
374.63966584400122883380
376.74507771727559202191
378.84473101333156819237
380.93864148263190827493
383.02682483256035084196
385.10929672753786690009
387.18607278914174685269
389.25716859622303900323
391.32259968502143010483
393.38238154928291123724
395.43652964037681840637
397.48505936741037203319
399.52798609734588808351
401.56532515511287328991
403.59709182372762370505
405.62330134440441042898
407.64396891667001909809
409.65910969847902833862
411.66873880632772397803
413.67287131536613742355
415.67152225951224409073
417.66470663156326281751
419.65243938330979744933
421.63473542564793206111
423.61160962869007562404
425.58307682187614773284
427.54915179408612857515
429.50984929375169940613
431.46518402896356292331
433.41517066758530063453
435.35982383736131851037
437.29915812602752112070
439.23318808142005309492
441.16192821158574588480
443.08539298488904023543
445.00359683012180767037
446.91655413661163720462
448.82427925432881465895
450.72678649399512096352
452.62409012718990197754
454.51620438645943522715
456.40314346541998702378
458.28492151886797500993
460.16155266288404845909
462.03305097493955599930
463.89943049400221752876
465.76070522064122769734
467.61688911713247307489
469.46799610756312404192
471.31404007793577193297
473.15503487627449885622
474.99099431272486526723
476.82193215966185562138
478.64786215179037753842
480.46879798624934210238
482.28475332271324305111
484.09574178349714657088
485.90177695365650833992
487.70287238108960536920
489.49904157664042259057
491.29029801419716250166
493.07665513079723496048
494.85812632672508470932
496.63472496561337266030
498.40646437454398665068
500.17335784414706267853
501.93541862870154091070
503.69265994623378901451
505.44509497861747604475
507.19273687167145681087
508.93559873526061210214
510.67369364339072035364
512.40703463430907049769
514.13563471060263054824
515.85950683929354454449
517.57866395193752850901
519.29311894472130006761
521.00288467855796170625
522.70797397918579463294
524.40839963726125461108
526.10417440845799319504
527.79531101356042199768
529.48182213856034650235
531.16372043475178088556
532.84101851882564915286
534.51372897296459996141
536.18186434493702563486
537.84543714819233173330
539.50445986195313707867
541.15894493131031595112
542.80890476731542548805
544.45435174707461101207
546.09529821384069236956
547.73175647710650082445
549.36373881269560115470
550.99125746285631066712
552.61432463635446765693
554.23295250856006077811
555.84715322154409022914
557.45693888416701611277
559.06232157216970790614
560.66331332826439393102
562.25992616222481501609
563.85217205097637815925
565.44006293868676493730
567.02361073685403880518
568.60282732439657138457
570.17772454774262769206
571.74831422091983768041
573.31460812564080242737
574.87661801139563522156
576.43435559553722669079
577.98783256336992053548
579.53706056823705239367
581.08205123160985294817
582.62281614317066669173
584.15936686090560669982
585.69171491118618178007
587.21987178885763114522
588.74384895732703171234
590.26365784864628949435
591.77930986359888265724
593.29081637178637720353
594.79818871171255523222
596.30143819086902112758
597.80057608582023931376
599.29561364228709408053
600.78656207523260945891
602.27343256894494061271
603.75623627712263896683
605.23498432295605198306
606.70968779921315672254
608.18035776832130068215
609.64700526245098899381
611.10964128359808000823
612.56827680366677668644
614.02292276455057162821
615.47359007821717113984
616.92028962678773496009
618.36303226261918553064
619.80182880838651726663
621.23669005716237734305
622.66762677249960233894
624.09464968851136745798
625.51776950995179049642
626.93699691229471682163
628.35234254181625601632
629.76381701567436266487
631.17143092198602971621
632.57519481990971144114
633.97511923972183467413
635.37121468289831227594
636.76349162219185018330
638.15196050171039132692
639.53663173699646904424
640.91751571510417306854
642.29462279467793450749
643.66796330602971920598
645.03754755121735797729
646.40338580412026203703
647.76548831051843535533
649.12386528816784903029
650.47852692687729359022
651.82948338858511760918
653.17674480743619369605
654.52032128985706549429
655.86022291463007150014
657.19645973297326690954
658.52904176861170526536
659.85797901785565500177
661.18328144967210846517
662.50495900576311214536
663.82302160063886731223
665.13747912169196752075
666.44834142927084030816
667.75561835675512156740
669.05931971062966567843
670.35945527055594084231
671.65603478944751714153
672.94906799354271242919
674.23856458247655609739
675.52453422935491289536
676.80698658082633301092
678.08593125715424321243
679.36137785228959273809
680.63333593394213494321
681.90181504365421005787
683.16682469686884360272
684.42837438300398389401
685.68647356552321525669
686.94113168200522068219
688.19235814421710983879
689.44016233818194905325
690.68455362425208932109
691.92554133717760578293
693.16313478617644250335
694.39734325500523937080
695.62817600202765788708
696.85564226028577650141
698.07975123756682478415
699.30051211647378295311
700.51793405449450347078
701.73202618406969577336
702.94279761266125206021
704.15025742282170995168
705.35441467226053191553
706.55527839391459110630
707.75285759601297286281
708.94716126214734686073
710.13819835133756441792
711.32597779809930216288
712.51050851251147832954
713.69179938028162268893
714.86985926281590764120
716.04469699728065279487
717.21632139667440242192
718.38474124988829316862
719.54996532177665358176
720.71200235321896343521
721.87086106118908901408
723.02655013881781087548
724.17907825545921696175
725.32845405675516303745
726.47468616470177948941
727.61778317771154434013
728.75775367067967636103
729.89460619504802707525
731.02834927886954119458
732.15899142687044331979
733.28654112051731317479
734.41100681807745331753
735.53239695468391801114
736.65071994239860941889
737.76598417027582854644
738.87819800442434825527
739.98736978806971364975
741.09350784161961200880
742.19662046272264888103
743.29671592633280852169
744.39380248477107215876
745.48788836778669519845
746.57898178262064448063
747.66709091406471543451
748.75222392452553776820
749.83438895408312419022
750.91359412055430766486
751.98984751955254068889
753.06315722454792194185
754.13353128692915561260
755.20097773606335067598
756.26550457935650229047
757.32711980231192683277
758.38583136859415390063
759.44164722008338230808
760.49457527693891734089
761.54462343765760579117
762.59179957913192993146
763.63611155671151209390
764.67756720425950334175
765.71617433421238274605
766.75194073763907454122
767.78487418429835997813
768.81498242269810816651
769.84227318015348373592
770.86675416284299444669
771.88843305586908627447
772.90731752331441839488
773.92341520829779710766
774.93673373303511198174
775.94728069889322341623
776.95506368644953454350
777.96009025554565141647
778.96236794534718228533
779.96190427439967152168
780.95870674068294192693
781.95278282167066663533
782.94413997438300611975
783.93278563544481585268
784.91872722114146654349
785.90197212747284538636
786.88252773021054053970
787.86040138495161500032
788.83560042717556370917
789.80813217229740530456
790.77800391572441185417
791.74522293290954166878
792.70979647940623635805
793.67173179092401369417
794.63103608338042249670
795.58771655295674918307
796.54178037615349694534
797.49323470984029427200
798.44208669131251099316
799.38834343834525952843
800.33201204924398552976
801.27309960290017443185
802.21161315884319265024
803.14755975729383408179
804.08094641921741185797
805.01178014637548585597
805.94006792137895445194
806.86581670774035046634
807.78903344992590973561
808.70972507340854917857
809.62789848471845743916
810.54356057149550451868
811.45671820254165140796
812.36737822787051754858
813.27554747876217788871
814.18123276780988817336
815.08444088897454093967
815.98517861763548353338
816.88345271063917607535
817.77926990635194215429
818.67263692470999103534
819.56356046726864406082
820.45204721725428953505
821.33810383961451861978
822.22173698106621486659
823.10295327014671329380
823.98175931726382259512
824.85816171474630209559
825.73216703688888173929
826.60378184000717283197
827.47301266248462070507
828.33986602481968475331
829.20434842967699751171
830.06646636193693211681
830.92622628874039492075
831.78363465954180355766
832.63869790615467536554
833.49142244280085378705
834.34181466615837052814
835.18988095540976246411
836.03562767228891061677
836.87906116113049392879
837.72018774891614611988
838.55901374532209047175
839.39554544276688829996
840.22978911645975585998
841.06175102444422009285
841.89143740764882295480
842.71885448993111822347
843.54400847812792108016
844.36690556209634905827
845.18755191476611798862
846.00595369218149244261
846.82211703354994369874
847.63604806128705604351
848.44775288106325206172
849.25723758184847156372
850.06450823595957899670
850.86957089910424656409
851.67243161042586052645
852.47309639255195179430
853.27157125163648743182
854.06786217740534539189
854.86197514320258505904
855.65391610603376193467
856.44369100661128868524
857.23130576939956881688
858.01676630265774292639
858.80007849848652767832
859.58124823286902937980
860.36028136571940194699
861.13718374092115936946
861.91196118637662948458
862.68461951404640331020
863.45516451999571927445
864.22360198443516310363
864.98993767176796154672
865.75417733062920433440
866.51632669393143260095
867.27639147890647564054
868.03437738714944771345
868.79029010466024374182
869.54413530188742242899
870.29591863376901983429
871.04564573977779673442
871.79332224395989214827
872.53895375497984332469
873.28254586616310461977
874.02410415553333677963
874.76363418586117859377
875.50114150469983087532
876.23663164443098594347
876.97011012230302640091
877.70158244047468087956
878.43105408605572392844
879.15853053114733484108
879.88401723288473021967
880.60751963347593118669
881.32904316024496438331
882.04859322567051549413
882.76617522742810706404
883.48179454842966151773
884.19545655686340523971
884.90716660623706957267
885.61693003541290636349
886.32475216865213951678
887.03063831565441432758
887.73459377159485939046
888.43662381716706022416
889.13673371861932537286
889.83492872779902427283
890.53121408218532906176
891.22559500493582618219
891.91807670491994031181
892.60866437676031637238
893.29736320087215517560
893.98417834350186694792
894.66911495676447430014
895.35217817868397105485
896.03337313323140733701
896.71270493036183779623
897.39017866605581730255
898.06579942235441649245
898.73957226739821635420
899.41150225546778074204
900.08159442701742136705
900.74985380871646611922
901.41628541348461567395
902.08089424053162019845
902.74368527539343176613
903.40466348996915257885
904.06383384256002955226
904.72120127790572041704
905.37677072721999138594
906.03054710823118966800
906.68253532521544002520
907.33274026903563935775
907.98116681717783649219
908.62781983378647510108
909.27270416970293354098
909.91582466250008565112
910.55718613652049953089
911.19679340291065727797
911.83465125965858533164
912.47076449162807421089
913.10513787059676360514
913.73777615529036211228
914.36868409141925440053
914.99786641171272094653
915.62532783595668206544
916.25107307102712184133
916.87510681092601316777
917.49743373681701541500
918.11805851705980785482
918.73698580724555995403
919.35422025023228798091
919.96976647617850630922
920.58362910257892508525
921.19581273429866996594
921.80632196360852503858
922.41516137021801569063
923.02233552131110627670
923.62784897157973773574
924.23170626325804732915
924.83391192615658837894
925.43447047769677737961
926.03338642294352212048
926.63066425464023723180
927.22630845324249548867
927.82032348694997381244
928.41271381174260568514
929.00348387141195871664
929.59263809759488594864
930.18018090980797296652
930.76611671547971127438
931.35044990998358116485
931.93318487666999772046
932.51432598690212216752
933.09387760008610257501
933.67184406370461147162
934.24822971334879184724
934.82303887275270426471
935.39627585382254437718
935.96794495667302271613
936.53805046965590008767
937.10659666939466205804
937.67358782081453227875
938.23902817717703328526
938.80292198010897664062
939.36527345963759216829
939.92608683421860860108
940.48536631077058700612
941.04311608470550254424
941.59934033996091784502
942.15404324902988264512
942.70722897299265241600
943.25890166155079441523
943.80906545305322197237
944.35772447453098266124
944.90488284172761268564
945.45054465912869545718
945.99471401999414865713
946.53739500638812387479
947.07859168920981574047
947.61830812822358893754
948.15654837209046945645
948.69331645839679367782
949.22861641368751861592
949.76245225349191514397
950.29482798235846985335
950.82574759388216989464
951.35521507073326574755
951.88323438469183201960
952.40980949667130062153
952.93494435675495424221
953.45864290421968689770
953.98090906756817730638
954.50174676455947064824
955.02115990223501285072
955.53915237695230189274
956.05572807440989890893
956.57089086967914681736
957.08464462723316046322
957.59699320097399777296
958.10794043426358257420
958.61749015995144418412
959.12564620040438967408
959.63241236753378871072
960.13779246282456369954
960.64179027736622629163
961.14440959187584212486
961.64565417673304636992
962.14552779200266741100
962.64403418746678653406
963.14117710264963534428
963.63696026684908702009
964.13138739916212216485
964.62446220851325051626
965.11618839368350108998
965.60656964333577434445
966.09560963604542394023
966.58331204032560890482
967.06968051465582902892
967.55471870750977814168
968.03843025738103733602
968.52081879281138299120
969.00188793241954954283
969.48164128492487634503
969.96008244917913998506
970.43721501418735897460
970.91304255914064924582
971.38756865343930257950
971.86079685672177674860
972.33273071888982030941
972.80337378013587112946
973.27272957096988648118
973.74080161224412677257
974.20759341518260043813
974.67310848140414236696
975.13735030295185879368
975.60032236231563729234
976.06202813246261484892
976.52247107685798255261
976.98165464949738634459
977.43958229492579903308
977.89625744826980735525
978.35168353525875772903
978.80586397225295058888
979.25880216626819674275
979.71050151500151059736
980.16096540685771287826
980.61019722097216799739
981.05820032723977419664
981.50497808633701879444
981.95053384974869459256
982.39487095979336572782
982.83799274964701453428
983.27990254337009901064
983.72060365593119968253
984.16009939323043909098
984.59839305212824456248
985.03548792046535709233
985.47138727709125305410
985.90609439188767737505
986.33961252579172196420
986.77194493082185999810
987.20309485010227490420
987.63306551788571141515
988.06186015957950985467
988.48948199176970774715
988.91593422224332243786
989.34122005001415800507
989.76534266534656580916
990.18830524977943241538
990.61011097614812115353
991.03076300861164327216
991.45026450267391737725
991.86861860520798472862
992.28582845448011084954
992.70189718017275026796
993.11682790340773863136
993.53062373677187224530
993.94328778433737170417
994.35482314168586981395
994.76523289593399113073
995.17452012575279240991
995.58268790139402426576
995.98973928471116323635
996.39567732918339970638
996.80050507993860264833
997.20422557377571592951
997.60684183918704093230
998.00835689638222447684
998.40877375730974563339
998.80809542567999415041
999.20632489698857625626
999.60346515853700566367
999.99951918945680517936
1000.39448996073110720317
1000.78838043521693634830
1001.18119356766703731410
1001.57293230475420386938
1001.96359958508878662542
1002.35319833924643262435
1002.74173148978593417269
1003.12920195127264832990
1003.51561263030055215495
1003.90096642551350214490
1004.28526622762637998676
1004.66851491944919416710
1005.05071537590640673443
1005.43187046405830642470
1005.81198304312431446306
1006.19105596450356188143
1006.56909207179558052303
1006.94609420082315409672
1007.32206517965232706047
1007.69700782861355037312
1008.07092496032373674097
1008.44381937970706530905
1008.81569388401521791820
1009.18655126284988909902
1009.55639429818324970256
1009.92522576437602310762
1010.29304842820329213282
1010.65986504887143837550
1011.02567837804053851869
1011.39049115984403215407
1011.75430613090929909959
1012.11712602038096520118
1012.47895354993602268223
1012.83979143380986442935
1013.19964237881185908918
1013.55850908435024848586
1013.91639424244829115196
1014.27330053776688600919
1014.62923064762401281769
1014.98418724201451368572
1015.33817298363123882154
1015.69119052788312274060
1016.04324252291678476467
1016.39433160963631053164
1016.74446042172144188953
1017.09363158564940476936
1017.44184772071321276599
1017.78911143904213076894
1018.13542534562043329061
1018.48079203830764072336
1018.82521410785784610198
1019.16869413793881449237
1019.51123470515267399605
1019.85283837905251402844
1020.19350772216409950488
1020.53324529000576603721
1020.87205363110388134373
1021.20993528701524155622
1021.54689279234605692182
1021.88292867476843639452
1022.21804545504141970014
1022.55224564703087253292
1022.88553175772517533915
1023.21790628725602800841
1023.54937172891777663608
1023.87993056918548973044
1024.20958528773121543054
1024.53833835744740099472
1024.86619224446076259483
1025.19314940815456793644
1025.51921230118455241609
1025.84438336949779113638
1026.16866505235111617367
1026.49205978233158020885
1026.81456998537078106892
1027.13619808076487061044
1027.45694648119524572394
1027.77681759274196338083
1028.09581381490534113254
1028.41393754062210064149
1028.73119115628469444346
1029.04757704175790422596
1029.36309757039794021694
1029.67775510906767522101
1029.99155201815869986604
1030.30449065160632926563
1030.61657335690551917651
1030.92780247513269387127
1031.23818034096007068001
1031.54770928267430463166
1031.85639162219331410597
1032.16422967508697183803
1032.47122575058779148094
1032.77738215161525658914
1033.08270117478900829155
1033.38718511044703518564
1033.69083624266227161570
1033.99365684926260655629
1034.29564920184293441707
1034.59681556578743766295
1034.89715820028322923463
1035.19667935833786032163
1035.49538128679682813527
1035.79326622636085630802
1036.09033641160112892976
1036.38659407097770781547
1036.68204142685544866254
1036.97668069551991720800
1037.27051408719580649631
1037.56354380606308041024
1037.85577205027016134409
1038.14720101195689494489
1038.43783287726523667516
1038.72766982635744170693
1039.01671403343516431050
1039.30496766674968966981
1039.59243288862512599735
1039.87911185546909109689
1040.16500671779294862063
1040.45011962022476836864
1040.73445270152728880930
1041.01800809461360586283
1041.30078792656263431127
1041.58279431863593345042
1041.86402938629225900513
1042.14449523920575302327
1042.42419398127867680159
1042.70312771066051027447
1042.98129851976045756601
1043.25870849526609163149
1043.53535971815585980949
1043.81125426371818321059
1044.08639420156532651163
1044.36078159564658562886
1044.63441850426966084342
1044.90730698010884225368
1045.17944907022638290073
1045.45084681608545906784
1045.72150225356472219573
1045.99141741297512453457
1046.26059431907378893811
1046.52903499108037976839
1046.79674144269165481091
1047.06371568209578981623
1047.32995971199011364661
1047.59547552959247695981
1047.86026512665944210312
1048.12433048949924341287
1048.38767359898702125065
1048.65029643058073816064
1048.91220095433413916908
1049.17338913491357743624
1049.43386293161165667698
1049.69362429836155570229
1049.95267518375248982920
1050.21101753104403542238
1050.46865327818113655667
1050.72558435780729269027
1050.98181269728047482204
1051.23734021868745003303
1051.49216883885628703865
1051.74630046937477345637
1051.99973701660042024741
1052.25248038167615050043
1052.50453246054780720442
1052.75589514397188395378
1053.00657031753644332639
1053.25655986167021183064
1053.50586565166008767847
1053.75448955766296421643
1054.00243344472028184100
1054.24969917277348940843
1054.49628859667609503958
1054.74220356620912752987
1054.98744592609295978036
1055.23201751600345232873
1055.47592017058377678040
1055.71915571946055933950
1055.96172598725411262421
1056.20363279359571606619
1056.44487795314034883631
1056.68546327557737640745
1056.92539056564828570117
1057.16466162315759902413
1057.40327824298765335698
1057.64124221511087853287
1057.87855532460457652633
1058.11521935166251751070
1058.35123607161131076282
1058.58660725491972698364
1058.82133466721552395029
1059.05542006929658782610
1059.28886521714434820751
1059.52167186193969428132
1059.75384175006979603495
1059.98537662314902263461
1060.21627821802690050390
1060.44654826680107362336
1060.67618849683367443504
1060.90520063076155565795
1061.13358638650902321388
1061.36134747730352501094
1061.58848561168474589067
1061.81500249352006903791
1062.04089982201730890665
1062.26617929173539778276
1062.49084259259871032555
1062.71489140991025124094
1062.93832742436325133895
1063.16115231205321833841
1063.38336774449135191389
1063.60497538861932298460
1063.82597690681677704561
1064.04637395691679557785
1064.26616819222022058966
1064.48536126150338532170
1064.70395480903403040429
1064.92195047458358203585
1065.13934989343692905095
1065.35615469640720220923
1065.57236650984623338445
1065.78798695565842535871
1066.00301765131212050619
1066.21746020985028735595
1066.43131623990575462813
1066.64458734570985143364
1066.85727512710855080513
1067.06938117956860878621
1067.28090709419598169916
1067.49185445774332947622
1067.70222485262388545380
1067.91201985692282505624
1068.12124104440772498492
1068.32988998454356988077
1068.53796824250116515032
1068.74547737917191625456
1068.95241895117533204029
1069.15879451087698726042
1069.36460560639420691587
1069.56985378160993604979
1069.77454057618547267339
1069.97866752557024483394
1070.18223616101386141963
1070.38524800957793559064
1070.58770459414836295764
1070.78960743344396178145
1070.99095804203125226195
1071.19175793033332411142
1071.39200860464165998565
1071.59171156712955053081
1071.79086831586005246209
1071.98948034479963098420
1072.18754914382702736475
1072.38507619874849297048
1072.58206299130506522488
1072.77851099918439103931
1072.97442169603345973883
1073.16979655146838013025
1073.36463703108552181220
1073.55894459647311123263
1073.75272070522078138310
1073.94596681093207735103
1074.13868436323514288233
1074.33087480779249744955
1074.52253958631308705662
1074.71368013656160655955
1074.90429789237214208697
1075.09439428365521962405
1075.28397073641167480673
1075.47302867274083837401
1075.66156951085349646746
1075.84959466508053083089
1076.03710554588542436250
1076.22410355987312868820
1076.41059010980120547174
1076.59656659459164984582
1076.78203440933862111706
1076.96699494532185781281
1077.15144959001486313355
1077.33539972709672838391
1077.51884673646236478817
1077.70179199423046156880
1077.88423687275917473016
1078.06618274064976503723
1078.24763096276296892029
1078.42858290022377332207
1078.60903991043687710771
1078.78900334709237540665
1078.96847456017894728575
1079.14745489599272332271
1079.32594569714729004772
1079.50394830258369438525
1079.68146404758135759039
1079.85849426376717019593
1080.03504027912617857510
1080.21110341801113463589
1080.38668500115227288916
1080.56178634566754226398
1080.73640876507261054940
1080.91055356929086883611
1081.08422206466184434248
1081.25741555395234172465
1081.43013533636644751823
1081.60238270755507983267
1081.77415895962440117728
1081.94546538114673239761
1082.11630325717032974353
1082.28667386922870718990
1082.45657849534927663626
1082.62601841006494396424
1082.79499488442274923727
1082.96350918599250690022
1083.13156257887703759479
1083.29915632372239997494
1083.46629167772607615916
1083.63296989464652142487
1083.79919222481407814485
1083.96495991513847911847
1084.13027420911930676084
1084.29513634685577017081
1084.45954756505261684651
1084.62350909703559409536
1084.78702217275372277072
1084.95008801879521342926
1085.11270785839133168338
1085.27488291142753951135
1085.43661439445349969901
1085.59790352069217078679
1085.75875150004617353261
1085.91915953911097858509
1086.07912884117968133069
1086.23866060625641694060
1086.39775603106204471260
1086.55641630904392513912
1086.71464263038592434896
1086.87243618201637218590
1087.02979814761647503474
1087.18672970763145713136
1087.34323203927669965196
1087.49930631654751778115
1087.65495371022939252725
1087.81017538790433718532
1087.96497251396135652612
1088.11934624960554174322
1088.27329775286398216849
1088.42682817859804345062
1088.57993867851041613903
1088.73263040115239164152
1088.88490449193500353431
1089.03676209313607614604
1089.18820434390886475740
1089.33923238029206004285
1089.48984733521524503885
1089.64005033851094594866
1089.78984251692054385785
1089.93922499410359705507
1090.08819889064784547372
1090.23676532407330341812
1090.38492540884590198402
1090.53268025638226390583
1090.68003097505948062462
1090.82697867022238824575
1090.97352444419311723323
1091.11966939627905048837
1091.26541462278123617580
1091.41076121700029943895
1091.55571026924803845759
1091.70026286685424565803
1091.84442009417375629710
1091.98818303259690765117
1092.13155276055431386339
1092.27453035352891674847
1092.41711688406144276087
1092.55931342175790632609
1092.70112103330075115082
1092.84254078245317032270
1092.98357373007024762046
1093.12422093410464185581
1093.26448344961545444676
1093.40436232877596012258
1093.54385862088224712352
1093.68297337236003841099
1093.82170762677264974627
1093.96006242482917514280
1094.09803880439312706585
1094.23563780048812077439
1094.37286044530787876283
1094.50970776822168772924
1094.64618079578440301702
1094.78228055174349719891
1094.91800805704474441882
1095.05336432984290695458
1095.18835038550741955987
1095.32296723663080229016
1095.45721589303502696566
1095.59109736178243110771
1095.72461264717799167556
1095.85776275078183061851
1095.99054867141353497573
1096.12297140516147919698
1096.25503194538896423182
1096.38673128274331247667
1096.51807040516177949030
1096.64905029787814783049
1096.77967194343409573776
1096.90993632168215299316
1097.03984440979434111796
1097.16939718227217781532
1097.29859561094963282812
1097.42744066500381450169
1097.55593331096019937831
1097.68407451270149977063
1097.81186523147312072979
1097.93930642589248236618
1098.06639905195379469660
1098.19314406303851683333
1098.31954240991740334721
1098.44559504076346456714
1098.57130290115537718520
1098.69666693408430546697
1098.82168807996549730888
1098.94636727663805686461
1099.07070545937835959194
1099.19470356090482709988
1099.31836251138361149060
1099.44168323843723555910
1099.56466666715118662978
1099.68731372008051039302
1099.80962531725685948913
1099.93160237619554209232
1100.05324581190347998927
1100.17455653688284655800
1100.29553546114152595692
1100.41618349219743322465
1100.53650153508806397440
1100.65649049237276813074
1100.77615126414434598701
1100.89548474803359567886
1101.01449183921454277879
1101.13317343041580897989
1101.25153041192106684321
1101.36956367158040848153
1101.48727409481671202229
1101.60466256462814271799
1101.72172996160065849836
1101.83847716390982895973
1101.95490504733106718049
1102.07101448524258557882
1102.18680634863426348602
1102.30228150611424098315
1102.41744082391528536391
1102.53228516589888386079
1102.64681539356706707622
1102.76103236606172686152
1102.87493694017848611111
1102.98852997036692613619
1103.10181230874036373280
1103.21478480508153552364
1103.32744830684987391578
1103.43980365918537245307
1103.55185170491654389480
1103.66359328456815092068
1103.77502923636461673595
1103.88616039623821052373
1103.99698759783495916054
1104.10751167252010418451
1104.21773344938583250041
1104.32765375525605122675
1104.43727341469343627978
1104.54659325000625358371
1104.65561408125063280750
1104.76433672624375503801
1104.87276200056339803268
1104.98089071755748591386
1105.08872368834863664233
1105.19626172184234746965
1105.30350562473017816956
1105.41045620149793649034
1105.51711425443068037566
1105.62348058361976654851
1105.72955598696830747940
1105.83534126019549148623
1105.94083719684590505494
1106.04604458829294344469
1106.15096422374517715070
1106.25559689025340048829
1106.35994337271495169261
1106.46400445388098887634
1106.56778091436103750311
1106.67127353263026634522
1106.77448308503448970441
1106.87741034579471488541
1106.98005608701737401134
1107.08242107869364190265
1107.18450608871103213460
1107.28631188285635289503
1107.38783922482093657891
1107.48908887620859786693
1107.59006159653881695704
1107.69075814325469764299
1107.79117927172728741425
1107.89132573526103442418
1107.99119828510129082133
1108.09079767043749598088
1108.19012463840977034124
1108.28917993411641873536
1108.38796430061574938009
1108.48647847893494144955
1108.58472320807436517498
1108.68269922501235669188
1108.78040726471226662397
1108.87784806012700755673
1108.97502234220428363187
1109.07193083989295701031
1109.16857428014850484033
1109.26495338793802147848
1109.36106888624499333673
1109.45692149607543797174
1109.55251193646449792141
1109.64784092447939656267
1109.74290917522739619017
1109.83771740185829912662
1109.93226631557240580150
1110.02655662562438010355
1110.12058903932916109625
1110.21436426206696523877
1110.30788299728919810150
1110.40114594652277446585
1110.49415380937466579780
1110.58690728354144994228
1110.67940706480840162840
1110.77165384705858741654
1110.86364832227741317183
1110.95539118055876315339
1111.04688311010659163003
1111.13812479724515469570
1111.22911692641901026946
1111.31986018020256778982
1111.41035523930213457788
1111.50060278256364654226
1111.59060348697425979481
1111.68035802767076347664
1111.76986707794367248425
1111.85913130924132019572
1111.94815139117531543889
1112.03692799152577208588
1112.12546177624767551606
1112.21375340947315635276
1112.30180355351808429987
1112.38961286888729773636
1112.47718201427892381616
1112.56451164658869856794
1112.65160242091656073171
1112.73845499057051711134
1112.82507000707141742168
1112.91144812015863863053
1112.99758997779326819000
1113.08349622616515262052
1113.16916750969721761066
1113.25460447104774175386
1113.33980775111990624282
1113.42477798906224961684
1113.50951582227457947738
1113.59402188641570319305
1113.67829681540342789958
1113.76234124142274595215
1113.84615579493015502521
1113.92974110465615922294
1114.01309779761299978418
1114.09622649909738356655
1114.17912783269571264100
1114.26180242028931388631
1114.34425088205784959428
1114.42647383648545655888
1114.50847190036392930779
1114.59024568879840444424
1114.67179581521168074687
1114.75312289134876664320
1114.83422752728051818849
1114.91511033141205189168
1114.99577191048001623130
1115.07621286956600670237
1115.15643381209270046384
1115.23643533983567976975
1115.31621805292206772720
1115.39578254983916849596
1115.47512942743674102530
1115.55425928093268339580
1115.63317270391507918248
1115.71187028835038290708
1115.79035262458546640119
1115.86862030135216627968
1115.94667390577160404064
1116.02451402336077990185
1116.10214123803393704293
1116.17955613210801857349
1116.25675928630789712770
1116.33375127976978546940
1116.41053269004532921826
1116.48710409310842806008
1116.56346606335523574671
1116.63961917361234554846
1116.71556399513997348549
1116.79130109763354994357
1116.86683104923281462106
1116.94215441652227127634
1117.01727176453687206958
1117.09218365676701978373
1117.16689065516061418748
1117.24139332012896375090
1117.31569221055110574525
1117.38978788377744422178
1117.46368089563293324318
1117.53737180042367072019
1117.61086115093780790630
1117.68414949845396222372
1117.75723739274076251604
1117.83012538206457975321
1117.90281401319180076825
1117.97530383139246623614
1118.04759538044640976295
1118.11968920264598637004
1118.19158583880016522016
1118.26328582823725810158
1118.33478970881310488039
1118.40609801691061875317
1118.47721128744638008357
1118.54813005387359226006
1118.61885484818640179583
1118.68938620092421842855
1118.75972464117444360454
1118.82987069657906431530
1118.89982489333465309755
1118.96958775620032611187
1119.03915980849933475838
1119.10854157212361315032
1119.17773356753718871914
1119.24673631378118443536
1119.31555032847722941369
1119.38417612783018739719
1119.45261422663475059380
1119.52086513827498492901
1119.58892937473365236656
1119.65680744659130141372
1119.72449986303195146320
1119.79200713184854976134
1119.85932975944342615549
1119.92646825083465955686
1119.99342310965857905103
1120.06019483817476611875
1120.12678393726810099906
1120.19319090645467440481
1120.25941624388315176475
1120.32546044633977544436
1120.39132400925359434041
1120.45700742669669125462
1120.52251119138986723556
1120.58783579470809854683
1120.65298172668030929344
1120.71794947599710212671
1120.78273953001030349697
1120.84735237474069435848
1120.91178849487801016949
1120.97604837378798947611
1121.04013249351214653871
1121.10404133477663890517
1121.16777537698976630054
1121.23133509825061082665
1121.29472097534903696214
1121.35793348377274014638
1121.42097309770610991109
1121.48384029003932482738
1121.54653553236789775838
1121.60905929499722333276
1121.67141204694780753925
1121.73359425595504035300
1121.79560638847669906681
1121.85744890969385778590
1121.91912228351634439605
1121.98062697258433217939
1122.04196343827220516687
1122.10313214069333298539
1122.16413353870188984729
1122.22496808989808414481
1122.28563625062884057115
1122.34613847599462133076
1122.40647521985010826029
1122.46664693480875030218
1122.52665407224617410975
1122.58649708230404939968
1122.64617641389168056776
1122.70569251469078153605
1122.76504583115979585273
1122.82423680853480618680
1122.88326589083430917526
1122.94213352086285340192
1123.00084014021354050783
1123.05938618927120842272
1123.11777210721675146488
1123.17599833203053094621
1123.23406530049328466703
1123.29197344819249337888
1123.34972320952351765300
1123.40731501769369060639
1123.46474930472595588071
1123.52202650146068663162
1123.57914703756136987067
1123.63611134151437909168
1123.69291984063556810725
1123.74957296107095316984
1123.80607112780285206100
1123.86241476464897459664
1123.91860429426878908998
1123.97464013816625083564
1124.03052271669184847269
1124.08625244904555984249
1124.14182975328344582522
1124.19725504631423973478
1124.25252874391003388155
1124.30765126070423320925
1124.36262301019519327383
1124.41744440475122246426
1124.47211585561376523401
1124.52663777289785684843
1124.58101056559735297924
1124.63523464158743081498
1124.68931040762845441350
1124.74323826936688419664
1124.79701863134073391848
1124.85065189698093490733
1124.90413846861474667094
1124.95747874747053174360
1125.01067313367775568622
1125.06372202627130718611
1125.11662582319650027785
1125.16938492130816484860
1125.22199971637655835366
1125.27447060308963955322
1125.32679797505488750176
1125.37898222480521326361
1125.43102374379759567091
1125.48292292241967516020
1125.53468014999134538812
1125.58629581476657222083
1125.63777030393885070225
1125.68910400364143242768
1125.74029729895232776471
1125.79135057389589746890
1125.84226421144626328896
1125.89303859352980907715
1125.94367410102768189972
1125.99417111378170375247
1126.04453001059164307662
1126.09475116922408233222
1126.14483496640946214029
1126.19478177785026673519
1126.24459197822056921723
1126.29426594116876003682
1126.34380403932277658896
1126.39320664429033058695
1126.44247412666322816222
55.97666994920981409223
59.59972876321673851407
63.21352852718166559498
66.81809324187291565522
70.41344650741865507371
73.99961186363600518234
77.57661279018653033290
81.14447270672991407992
84.70321497307571689817
88.25286288933963874115
91.79343969609263353959
95.32496857451481275803
98.84747264654701837117
102.36097497504185582784
105.86549856391509649711
109.36106635829602851118
112.84770124467806340363
116.32542605106736743892
119.79426354713382352202
123.25423644436030201632
126.70536739618945887287
130.14767899817354646075
133.58119378812199329332
137.00593424624906901954
140.42192279532071097492
143.82918180080142178667
147.22773357100180646739
150.61760035722272732528
153.99880435390215893676
157.37136769876045150340
160.73531247294505419632
164.09066070117501112691
167.43743435188582679984
170.77565533737123359970
174.10534551393038782408
177.42652668200736343351
180.73922058633547749196
184.04344891607976819614
187.33923330497850656684
190.62659533148504920064
193.90555651890923627434
197.17613833555799374153
200.43836219487627658964
203.69224945558690365033
206.93782142183039240990
210.17509934330595910978
213.40410441540703345709
216.62485777936399244936
219.83738052238047089304
223.04169367777197408031
226.23781822510235883783
229.42577509032420834956
232.60558514591266998650
235.77726921100355639282
238.94084805152996864308
242.09634238035661724098
245.24377285741766741012
248.38316008985052008029
251.51452463213126975461
254.63788698620928130367
257.75326760164000461373
260.86068687572225144322
263.96016515362816790002
267.05172272853860704345
270.13537984177429507326
273.21115668293032285874
276.27907339000705633225
279.33915004954235428158
282.39140669674287664748
285.43586331561584756855
288.47253983909808994213
291.50145614918989167563
294.52263207708176651067
297.53608740328627391136
300.54184185776648519095
303.53991512006660968837
306.53032681943795978441
309.51309653497190765847
312.48824379572329235089
315.45578808084275124202
318.41574881969978605412
321.36814539201344587127
324.31299712797778056483
327.25032330838911320825
330.18014316477041347753
333.10247587949999115153
336.01734058593530107828
338.92475636853777132274
341.82474226300053032901
344.71731725636851706440
347.60250028716700398945
350.48031024552369672165
353.35076597329242531487
356.21388626417672185198
359.06968986385339803746
361.91819547009407642690
364.75942173288871117620
367.59338725456728980134
370.42011058992176231186
373.23961024632654925881
376.05190468386149404978
378.85701231543151834558
381.65495150688735748190
384.44574057714595483048
387.22939779831040141289
390.00594139578930708012
392.77538954841662643958
395.53776038856995000970
398.29307200229027330352
401.04134242939926480176
403.78258966361778448118
406.51683165268468655995
409.24408629847260954193
411.96437145710643790153
414.67770493907931950162
417.38410450937078621791
420.08358788756112289775
422.77617274794840795948
425.46187671966447396699
428.14071738678944711864
430.81271228846833309944
433.47787891902447654502
436.13623472807381631355
438.78779712064073237343
441.43258345727150526727
444.07061105414612711684
446.70189718319460325802
449.32645907220751269051
451.94431390495134337471
454.55547882127808634323
457.15997091723966150312
459.75780724519893283286
462.34900481394146254388
464.93358058878703786831
467.51155149170017466531
470.08293440140289476403
472.64774615348153474770
475.20600354050088753866
477.75772331211118171268
480.30292217516074515515
482.84161679380133591621
485.37382378960114692745
487.89955974165167162937
490.41884118667644543166
492.93168461913944611297
495.43810649135343737726
497.93812321358700501150
500.43175115417261622497
502.91900663961291684245
505.39990595469009804219
507.87446534256810082297
510.34270100490329014065
512.80462910194808046072
515.26026575265757401212
517.70962703479528954631
520.15272898503747001087
522.58958759907920921250
525.02021883173836158676
527.44463859706047514919
529.86286276842281495192
532.27490717863850022695
534.68078762005882254016
537.08051984467999773187
539.47411956424207346572
541.86160245033477167453
544.24298413449878353276
546.61828020832854235778
548.98750622357442807697
551.35067769224394851335
553.70781008670439859998
556.05891883978279111034
558.40401934486840218597
560.74312695601201994577
563.07625698802746683214
565.40342471659232614911
567.72464537834571274288
570.03993417099115958990
572.34930625339313792210
574.65277674567937538086
576.95036072933669402119
579.24207324731207791046
581.52792930410987537471
583.80794386589070654736
586.08213186056934773660
588.35050817791181998473
590.61308766963395555649
592.86988514949791806430
595.12091539340929102764
597.36619313951428011933
599.60573308829532379605
601.83954990266784079722
604.06765820807731870445
606.29007259259151396691
608.50680760700117843953
610.71787776491169097426
612.92329754283809961635
615.12308138030141435593
617.31724367992251245596
619.50579880751661221439
621.68876109218683723157
623.86614482641857648559
626.03796426617270753923
628.20423363097893343365
630.36496710402946064278
632.52017883227108541178
634.66988292649807590351
636.81409346144459959760
638.95282447587771912367
641.08608997268652274215
643.21390391897818972211
645.33628024616541551950
647.45323285005963498406
649.56477559096242657688
651.67092229375373335643
653.77168674798554093286
655.86708270797021214094
657.95712389287052701548
660.04182398679108700890
662.12119663886574016942
664.19525546334898535861
666.26401403970271530852
668.32748591268853033398
670.38568459245311714767
672.43862355461817514879
674.48631624036920584331
676.52877605654168746696
678.56601637571100127388
680.59805053627837878594
682.62489184255946383928
684.64655356486991877318
686.66304893961410016345
688.67439116936941445601
690.68059342297613056871
692.68166883561991653551
694.67763050891971943201
696.66849151101439474587
698.65426487664637988928
700.63496360724843725620
702.61060067102732773492
704.58118900305021270469
706.54674150532900966937
708.50727104690486157779
710.46279046393055978115
712.41331255975751446385
714.35885010501749547984
716.29941583770857960189
718.23502246327461762121
720.16568265469231846510
722.09140905255162579124
724.01221426514143786335
725.92811086852725566132
727.83911140663963124098
729.74522839135022422852
731.64647430255934068555
733.54286158827324015874
735.43440266468803656608
737.32110991626962004375
739.20299569583607990353
741.08007232463785385335
742.95235209243901408627
744.81984725759514276433
746.68257004713825608633
748.54053265685263340856
750.39374725135689914168
752.24222596418292141607
754.08598089785505180771
755.92502412397016087198
757.75936768327585468796
759.58902358575016933173
761.41400381067910529964
763.23432030673552617372
765.04998499205908046861
766.86100975432987070235
768.66740645085235428269
770.46918690862662515428
772.26636292443106412975
774.05894626489646270784
775.84694866658435330464
777.63038183606340680853
779.40925744998685331666
781.18358715516671963996
782.95338256865306902910
784.71865527780801130575
786.47941684038312359917
788.23567878459243729594
789.98745260919213251327
791.73474978355068287783
793.47758174772843631217
795.21595991255060198455
796.94989565968091937975
798.67940034169816954090
800.40448528217018520081
802.12516177572672404494
803.84144108813416096382
805.55333445636961187120
807.26085308869312484603
808.96400816472407768742
810.66281083551075425930
812.35727222360605992435
814.04740342313698420185
815.73321549988281731203
817.41471949134211172350
819.09192640680760177929
820.76484722743828115199
822.43349290633068449097
824.09787436858971432230
825.75800251140276486694
827.41388820410838889075
829.06554228826894359372
830.71297557774198594416
832.35619885874916690227
833.99522288994819518848
835.63005840250411893066
837.26071610015719670628
838.88720665929508868430
840.50954072902163716208
842.12772893122723871784
843.74178186065751106071
845.35171008498423361743
846.95752414487344594818
848.55923455405275035446
850.15685179938475357631
851.75038634093050404772
853.33984861202202409913
854.92524901932767988910
856.50659794292300830421
858.08390573635676901176
859.65718272671881550195
861.22643921470842087729
862.79168547470237626840
864.35293175481979233155
865.91018827699110715912
867.46346523702629838226
869.01277280467775199213
870.55812112371063449245
872.09952031196701227600
873.63698046143247211148
875.17051163830456061987
876.70012388305428885360
878.22582721049536758073
879.74763160984946352983
881.26554704480872715067
882.77958345360548264580
884.28975074907361886289
885.79605881871430028696
887.29851752476361070876
888.79713670425178406731
890.29192616907175761298
891.78289570604431446554
893.27005507697617758822
894.75341401873004087975
896.23298224328641481407
897.70876943780683632212
899.18078526469525968423
900.64903936166592757218
902.11354134180271557852
903.57430079362347896677
905.03132728114292149257
906.48463034393466841721
907.93421949719390795508
909.38010423180071484239
910.82229401437984961376
912.26079828736487797869
913.69562646905922065343
915.12678795369811268756
916.55429211150908486161
917.97814828877551462938
919.39836580789472009201
920.81495396744196568761
922.22792204222969303373
923.63727928336743389082
925.04303491832558847818
926.44519815099226889288
927.84377816173639530462
929.23878410746465306147
930.63022512168492994533
932.01811031456304590392
933.40244877298619030626
934.78324956061749162473
936.16052171795854519587
937.53427426240955355752
938.90451618832514668611
940.27125646707520445489
941.63450404710408747633
942.99426785398736683419
944.35055679049207810749
945.70337973663401953672
947.05274554973595968477
948.39866306448698196618
949.74114109299728170299
951.08018842485864752234
952.41581382720153214905
953.74802604475178213761
955.07683379988782235159
956.40224579269772675616
957.72427070103799451317
959.04291718058732385543
960.35819386490607030282
961.67010936549058897072
962.97867227183110117039
964.28389115146705989901
965.58577455004433431895
966.88433099137012050051
968.17956897746796585125
969.47149698863643152436
970.76012348350138836395
972.04545689907320138445
973.32750565080186788691
974.60627813263022289902
975.88178271705226052291
977.15402775516486144625
978.42302157672486373485
979.68877249020067665697
980.95128878283082940470
982.21057872067297012109
983.46665054866366517672
984.71951249066842137836
985.96917274953557353001
987.21563950715369628597
988.45892092449912524899
989.69902514169712048897
990.93596027806631809653
992.16973443218057582271
993.40035568191478887456
994.62783208450287020241
995.85217167658686321374
997.07338247427321675787
998.29147247318132940563
999.50644964849902862625
1000.71832195503316143004
1001.92709732726189031382
1003.13278367938733026676
1004.33538890538648047368
1005.53492087906386132090
1006.73138745410153660487
1007.92479646411300109321
1009.11515572269138374395
1010.30247302346322157973
1011.48675614013768608856
1012.66801282655990235071
1013.84625081675812907633
1015.02147782499719141924
1016.19370154582873055915
1017.36292965413974798139
1018.52916980520490142226
1019.69242963473618601711
1020.85271675893113751954
1022.01003877452569668094
1023.16440325884229878284
1024.31581776983739473508
1025.46428984615590707108
1026.60982700717613624875
1027.75243675306228396948
1028.89212656480913210544
1030.02890390429593026056
1031.16277621433278000040
1032.29375091870997493970
1033.42183542224552184052
1034.54703711083425332617
1035.66936335149807746348
1036.78882149243031562946
1037.90541886304822583043
1039.01916277403756794229
1040.13006051740103430348
1041.23811936650758980250
1042.34334657613931085507
1043.44574938253754226025
1044.54533500345269203535
1045.64211063819016089838
1046.73608346765672649781
1047.82726065440851925814
1048.91564934269877085171
1050.00125665852260681277
1051.08408970966524975665
1052.16415558574726674124
1053.24146135827322723344
1054.31601408067467673391
1055.38782078835902211722
1056.45688849875500636699
1057.52322421135750118992
1058.58683490777571023500
1059.64772755177523322345
1060.70590908932854290470
1061.76138644865477544954
1062.81416654027043477981
1063.86425625703009245626
1064.91166247417550039245
1065.95639204937765498471
1066.99845182278340871562
1068.03784861705889852601
1069.07458923743615741841
1070.10868047175586070807
1071.14012909051143651595
1072.16894184689635949326
1073.19512547684439596196
1074.21868669907712501299
1075.23963221514532051515
1076.25796870947488059755
1077.27370284940911915328
1078.28684128525287633238
1079.29739065031662903493
1080.30535756095991928305
1081.31074861663250885613
1082.31357039992121826799
1083.31382947658948978642
1084.31153239562331691559
1085.30668568927217165765
1086.29929587309175076371
1087.28936944598831360054
1088.27691289026029153320
1089.26193267163921518659
1090.24443523933564392792
1091.22442702607713727048
1092.20191444815372960875
1093.17690390545749323792
1094.14940178152733096795
1095.11941444358717490104
1096.08694824259055167204
1097.05200951326196445734
1098.01460457413509175240
1098.97473972759917160147
1099.93242125993674562778
1100.88765544136526841612
1101.84044852607848952175
1102.79080675228965446877
1103.73873634226811191184
1104.68424350238296938187
1105.62733442314333842660
1106.56801527923789763008
1107.50629222957650199533
1108.44217141732883646910
1109.37565896996738956659
1110.30676099930519740155
1111.23548360153540670581
1112.16183285727493057493
1113.08581483159855451959
1114.00743557408486594795
1114.92670111885081496439
1115.84361748459355112573
1116.75819067462998646079
1117.67042667693453950051
1118.58033146418119940790
1119.48791099377899627143
1120.39317120791315574024
1121.29611803358534416475
1122.19675738264845676895
1123.09509515184936390142
1123.99113722286460870237
1124.88488946234087961784
1125.77635772193252705620
1126.66554783833998953924
1127.55246563334912934806
1128.43711691386556594807
1129.31950747195764961361
1130.19964308489193172136
1131.07752951517045403307
1131.95317251056940222043
1132.82657780417639514781
1133.69775111442913839710
1134.56669814515134930843
1135.43342458558890939457
1136.29793611045238321822
1137.16023837994816858554
1138.02033703981715007103
1138.87823772137562627904
1139.73394604154714215838
1140.58746760290136990079
1141.43880799369026135537
1142.28797278788601943234
1143.13496754521520415437
1143.97979781119875042350
1144.82246911718402770930
1145.66298698038394832110
1146.50135690391175558034
1147.33758437681785835593
1148.17167487412552873138
1149.00363385686591755075
1149.83346677211534370144
1150.66117905303008228657
1151.48677611888115279726
1152.31026337509206314280
1153.13164621327086933888
1153.95093001125064802181
1154.76812013311700866325
1155.58322192925129456853
1156.39624073635968670715
1157.20718187751231198490
1158.01605066217507555848
1158.82285238624513112882
1159.62759233208794285019
1160.43027576856729865540
1161.23090795108464590157
1162.02949412161024156376
1162.82603950871816778090
1163.62054932762157477555
1164.41302878020678690518
1165.20348305506445285573
1165.99191732752910866111
1166.77833675970646254427
1167.56274650051204844203
1168.34515168570396781433
1169.12555743791494933248
1169.90396886668668230413
1170.68039106850437747198
1171.45482912682859932829
1172.22728811212937216624
1172.99777308191801239445
1173.76628908078373569879
1174.53284114042253349908
1175.29743427967218849517
1176.06007350454501647619
1176.82076380826083550346
1177.57951017127902559878
1178.33631756133149792731
1179.09119093345498185954
1179.84413523002262991213
1180.59515538078062490968
1181.34425630287319108902
1182.09144290088147499773
1182.83672006685173982987
1183.58009268032992622466
1184.32156560839030134957
1185.06114370567183868843
1185.79883181440550288244
1186.53463476444858315517
1187.26855737331584350613
1188.00060444621090027795
1188.73078077605737234990
1189.45909114353139557352
1190.18554031709118135041
1190.91013305300907632045
1191.63287409540384942375
1192.35376817627025047841
1193.07282001550970562676
1193.79003432096237702353
1194.50541578843831302947
1195.21896910174609729438
1195.93069893272718218213
1196.64060994128067250131
1197.34870677539993266691
1198.05499407120009891514
1198.75947645294809262850
1199.46215853309354315570
1200.16304491229880113679
1200.86214017947122556507
1201.55944891178796751774
1202.25497567473212257028
1202.94872502211751452705
1203.64070149612234672531
1204.33090962731716899725
1205.01935393469238988473
1205.70603892569442905369
1206.39096909624618092494
1207.07414893078498607792
1207.75558290228627811302
1208.43527547229496121872
1209.11323109095542349678
1209.78945419703904917696
1210.46394921797400456853
1211.13672056987456926436
1211.80777265756842098199
1212.47710987462755838351
1213.14473660339717753232
1213.81065721502227461315
1214.47487606947720450989
1215.13739751559569413075
1215.79822589109653563355
1216.45736552261428187194
1217.11482072572675861011
1217.77059580498303148488
1218.42469505393250983616
1219.07712275515200417431
1219.72788318027460263693
1220.37698059001695582992
1221.02441923420633429487
1221.67020335181268819724
1222.31433717096979307826
1222.95682490900890115881
1223.59767077248238820175
1224.23687895719376683701
1224.87445364822406190797
1225.51039901995864056516
1226.14471923611563397571
1226.77741844977390428539
1227.40850080339760097559
1228.03797042886526469374
1228.66583144749552047870
1229.29208797007800058054
1229.91674409689380809141
1230.53980391774757663370
1231.16127151199270883808
1231.78115094855661482143
1232.39944628596936126996
1233.01616157238936466456
1233.63130084562953925342
1234.24486813318549138785
1234.85686745225871163711
1235.46730280978613336629
1236.07617820246423434583
1236.68349761677677633998
1237.28926502901936146372
1237.89348440532626227650
1238.49615970169656975486
1239.09729486401965914411
1239.69689382810088318365
1240.29496051968885694805
1240.89149885449933208292
1241.48651273823998053558
1242.08000606663949838548
1242.67198272547034321178
1243.26244659057465469232
1243.85140152788994782895
1244.43885139347526092024
1245.02480003353434767632
1245.60925128444159781793
1246.19220897276932191744
1246.77367691531003401906
1247.35365891910191749048
1247.93215878145520036924
1248.50918028997580222494
1249.08472722259034526360
1249.65880334757139280555
1250.23141242355995927937
1250.80255819959506879968
1251.37224441513239980850
1251.94047480007134254265
1252.50725307478228387481
1253.07258295012547932856
1253.63646812747924741416
1254.19891229876316174341
1254.75991914646169789194
1255.31949234364878975612
1255.87763555401170378900
1256.43435243187605010462
1256.98964662222829247185
1257.54352176073871305562
1258.09598147378983412636
1258.64702937849324371200
1259.19666908272074579145
1259.74490418512141332030
1260.29173827514910044556
1260.83717493308449775213
1261.38121773005923387245
1261.92387022807952234871
1262.46513598004730738467
1263.00501852978663919203
1263.54352141206413762120
1264.08064815261400326563
1264.61640226816007270827
1265.15078726644060225226
1265.68380664622736730962
1266.21546389735317461600
1266.74576250073141636676
1267.27470592838062657393
1267.80229764344562681799
1268.32854110022276472591
1268.85343974417992285453
1269.37699701197993817914
1269.89921633150424895575
1270.42010112187335835188
1270.93965479347093605611
1271.45788074796428190893
1271.97478237832933700702
1272.49036306887023783929
1273.00462619524341789656
1273.51757512447716180759
1274.02921321499729856441
1274.53954381664607353741
1275.04857027070579533756
1275.55629590991884469986
1276.06272405851291296131
1276.56785803221919195494
1277.07170113829533875105
1277.57425667554889514577
1278.07552793435525018140
1278.57551819668265125074
1279.07423073611221298052
1279.57166881785883560951
1280.06783569879416972981
1280.56273462746480618080
1281.05636884411796927452
1281.54874158072016143706
1282.03985606097739946563
1282.52971550035772452247
1283.01832310611348475504
1283.50568207729975256370
1283.99179560479660722194
1284.47666687132982588082
1284.96029905149111982610
1285.44269531176041709841
1285.92385881052678087144
1286.40379269810546247754
1286.88250011676291251206
1287.35998420073542547470
1287.83624807624823915830
1288.31129486153940888471
1288.78512766687799739884
1289.25774959458294688375
1289.72916373904786269122
1290.19937318675738424645
1290.66838101630878554715
1291.13619029843130192603
1291.60280409600795792358
1292.06822546409443930315
1292.53245744993887456076
1292.99550309300161643478
1293.45736542497729715251
1293.91804746981210882950
1294.37755224372449447401
1294.83588275522424737574
1295.29304200513502109970
1295.74903298660956352251
1296.20385868515359106823
1296.65752207864193223941
1297.11002613734012811619
1297.56137382392284962407
1298.01156809349413379095
1298.46061189360602838860
1298.90850816427791869501
1299.35525983801676375151
1299.80086983983460413583
1300.24534108726811609813
1300.68867649040112155490
1301.13087895187686626741
1301.57195136692394044076
1302.01189662336969377066
1302.45071760166433705308
1302.88841717489412985742
1303.32499820880661900446
1303.76046356182246199751
1304.19481608506021075300
1304.62805862235086351575
1305.06019401025832848973
1305.49122507809852322680
1305.92115464795642765239
1306.34998553470518345421
1306.77772054602519347100
1307.20436248242003784981
1307.62991413723875666619
1308.05437829669108396047
1308.47775773986563763174
1308.90005523875151993707
1309.32127355825105041731
1309.74141545620364013303
1310.16048368339897933765
1310.57848098359863797668
1310.99541009355084497656
1311.41127374301163399650
1311.82607465476030483842
1312.23981554461897758301
1312.65249912146850874706
1313.06412808726713592478
1313.47470513706889505556
1313.88423295904090082331
1314.29271423448017230839
1314.70015163783159550803
1315.10654783670520373562
1315.51190549189573175681
1315.91622725739534871536
1316.31951578041662287433
1316.72177370140570928925
1317.12300365406167657056
1317.52320826535265041457
1317.92239015553423087113
1318.32055193816609062196
1318.71769622012857325899
1319.11382560163929156261
1319.50894267627222689043
1319.90305003097296321357
1320.29615024607687701064
1320.68824589532437130401
1321.07933954587861080654
1321.46943375834371181554
1321.85853108677883938071
1322.24663407871685194550
1322.63374527517953538336
1323.01986721069692976016
1323.40500241332028963370
1323.78915340464141081611
1324.17232269980809178378
1324.55451280753959508729
1324.93572623014620148751
1325.31596546354148813407
1325.69523299726233744877
1326.07353131448280691984
1326.45086289203118212754
1326.82723020040634764882
1327.20263570379415796197
1327.57708186008358097752
1327.95057112088011308515
1328.32310593152783440019
1328.69468873111850371060
1329.06532195251270422887
1329.43500802235325863876
1329.80374936108228212106
1330.17154838295505214774
1330.53840749605888049700
1330.90432910232561880548
1331.26931559755098533060
1331.63336937140570626070
1331.99649280745643409318
1332.35868828317620682355
1332.71995816996422945522
1333.08030483315883429896
1333.43973063205339713022
1333.79823791991293546744
1334.15582904398843311355
1334.51250634553207419231
1334.86827215981315930549
1335.22312881613424906391
1335.57707863784321489220
1335.93012394235233841755
1336.28226704115195389022
1336.63351023982386323041
1336.98385583805952592229
1337.33330612967210981878
1337.68186340261490840930
1338.02952993899202738248
1338.37630801507771138859
1338.72219990132748534961
1339.06720786239611697965
1339.41133415715034971072
1339.75458103868413672899
1340.09695075433455713210
1340.43844554569500360230
1340.77906764862996169541
1341.11881929329183549271
1341.45770270413277103216
1341.79572009991966297093
1342.13287369375120761106
1342.46916569306858946220
1342.80459829967321638833
1343.13917370973945253354
1343.47289411382871548994
1343.80576169690539245494
1344.13777863834934578335
1344.46894711197228389210
1344.79926928602935731760
1345.12874732323530224676
1345.45738338077899243217
1345.78517961033458050224
1346.11213815807900573418
1346.43826116470495435351
1346.76355076543359245989
1347.08800909003048218437
1347.41163826281785986794
1347.73444040268896060297
1348.05641762312347964325
1348.37757203219894108770
1348.69790573260615929030
1349.01742082166242653329
1349.33611939132629231608
1349.65400352820893203898
1349.97107531358847154479
1350.28733682342704014445
1350.60279012837986556406
1350.91743729381028060743
1351.23128037980541193974
1351.54432144118641190289
1351.85656252752278305707
1352.16800568314761221700
1352.47865294716939388309
1352.78850635348635478294
1353.09756793079736780783
1353.40583970261809554358
1353.71332368729235895444
1354.02002189800828091393
1354.32593634280669903092
1354.63106902459776392789
1354.93542194117389954044
1355.23899708522162654845
1355.54179644433497742284
1355.84382200102891147253
1356.14507573275227514387
1356.44555961189985282545
1356.74527560582669138967
1357.04422567686060574488
1357.34241178231400226650
1357.63983587449729384389
1357.93649990073117805878
1358.23240580336209859524
1358.52755551977134018671
1358.82195098238912578381
1359.11559411870757685392
1359.40848685129390105431
1359.70063109780039667385
1359.99202877098036879033
1360.28268177869949795422
1360.57259202394561725669
1360.86176140484667484998
1361.15019181467664566298
1361.43788514187303917424
1361.72484327004826809571
1362.01106807799919806712
1362.29656143972283643961
1362.58132522442701883847
1362.86536129654223259422
1363.14867151573434966849
1363.43125773691804170085
1363.71312181026678445050
1363.99426558122604546952
1364.27469089052578965493
1364.55439957419071106415
1364.83339346355478483019
1365.11167438527218109812
1365.38924416132840633509
1365.66610460905258150888
1365.94225754113062976103
1366.21770476561482610123
1366.49244808593903144356
1366.76648930092642331147
1367.03983020480495724769
1367.31247258721441539819
1367.58441823322573327459
1367.85566892334418298560
1368.12622643352733575739
1368.39609253519256526488
1368.66526899523228166800
1368.93375757602166231663
1369.20156003543388578692
1369.46867812684877208085
1369.73511359916528817848
1370.00086819681450833741
1370.26594365976757217140
1370.53034172355091868667
1370.79406411925424436049
1371.05711257354482768278
1371.31948880867730622413
1371.58119454250459057221
1371.84223148848968776292
1372.10260135571729733783
1372.36230584890336103854
1372.62134666840915997454
1372.87972551024927270191
1373.13744406610521764378
1373.39450402333454803738
1373.65090706498290273885
1373.90665486979560228065
1374.16174911222742593964
1374.41619146245352567348
1374.66998358638284116751
1374.92312714566423892393
1375.17562379770242841914
1375.42747519566660230339
1375.67868298849975872145
1375.92924882093279848050
1376.17917433349225575512
1376.42846116251234889205
1376.67711094014703121502
1376.92512529437703960866
1377.17250584902467380743
1377.41925422376220922160
1377.66537203412281087367
1377.91086089151008309273
1378.15572240321102981397
1378.39995817240492215205
1378.64356979817353021645
1378.88655887551317391626
1379.12892699534268103889
1379.37067574451748441788
1379.61180670583553364850
1379.85232145805071013456
1380.09222157588419577223
1380.33150863003038466559
1380.57018418717029817344
1380.80824980998227147211
1381.04570705715150324977
1381.28255748337892327982
1381.51880263939165160991
1381.75444407195641360886
1381.98948332388522430847
1382.22392193404789395572
1382.45776143738225982815
1382.69100336490259905986
1382.92364924371190681995
1383.15570059700939964387
1383.38715894410279361182
1383.61802580041648980114
1383.84830267750248822267
1384.07799108305107438355
1384.30709252089741312375
1384.53560849103541841032
1384.76354048962502929498
1384.99089000900312385056
1385.21765853769261411799
1385.44384756041313266905
1385.66945855808899068506
1385.89449300786077401426
1386.11895238309398337151
1386.34283815338972090103
1386.56615178459173876035
1386.78889473880008154083
1387.01106847437608848850
1387.23267444595671804564
1387.45371410445909532427
1387.67418889709483664774
1387.89410026737641601358
1388.11344965512603266689
1388.33223849648788927880
1388.55046822393546790408
1388.76814026628289866494
1388.98525604869155358756
1389.20181699268096053856
1389.41782451613858029305
1389.63328003332799198688
1389.84818495489844281110
1390.06254068789485245361
1390.27634863576622592518
1390.48961019837497588014
1390.70232677200624493707
1390.91449974937745537318
1391.12613051964581245556
1391.33722046841853625665
1391.54777097776400296425
1391.75778342621606498142
1391.96725918878746597329
1392.17619963697711682471
1392.38460613877828109253
1392.59248005868766995263
1392.79982275771681088372
1393.00663559339773200918
1393.21291991979455815454
1393.41867708751033205772
1393.62390844369633668975
1393.82861533206164494914
1394.03279909288130511413
1394.23646106300634528452
1394.43960257586923034978
1394.64222496149727703596
1394.84432954651788350020
1395.04591765416739690409
1395.24699060430134522903
1395.44754971340375959699
1395.64759629459194911760
1395.84713165762900644040
1396.04615710893040159135
1396.24467395157444116194
1396.44268348530681578268
1396.64018700655424254364
1396.83718580842901246797
1397.03368118073899495357
1397.22967440999673272017
1397.42516677942558089853
1397.62015956897221258259
1397.81465405530957468727
1398.00865151184962087427
1398.20215320875013276236
1398.39516041292154113762
1398.58767438803943150560
1398.77969639454659045441
1398.97122768966914918565
1399.16226952741567401972
1399.35282315859285517945
1399.54288983081096375827
1399.73247078849090030417
1399.92156727287442663510
1400.11018052203121442290
1400.29831177086566640355
1400.48596225112828506099
1400.67313319142044747423
1400.85982581720531925384
1401.04604135081240201544
1401.23178101144935681077
1401.41704601520723372232
1401.60183757507002155762
1401.78615690092055956484
1401.97000519955167874286
1402.15338367467052194115
1402.33629352690945779614
1402.51873595383244719415
1402.70071214994277397636
1402.88222330669032089645
1403.06327061248248355696
1403.24385525268758101447
1403.42397840964508759498
1403.60364126267381834623
1403.78284498807829550060
1403.96159075915807079582
1404.13987974621204557479
1404.31771311654961209570
1404.49509203449861161062
1404.67201766140919971804
1404.84849115566498767294
1405.02451367268872672867
1405.20008636495094833663
1405.37521038197701273020
1405.54988687035324801400
1405.72411697373877359496
1405.89790183286777391913
1406.07124258556041240809
1406.24414036672737893241
1406.41659630838194061653
1406.58861153964176082809
1406.76018718674140473013
1406.93132437303597725986
1407.10202421901021807571
1407.27228784228418589919
1407.44211635762439982500
1407.61151087694679517881
1407.78047250932627321163
1407.94900236100329493638
1408.11710153539206658024
1408.28477113308645130019
1408.45201225186724514060
1408.61882598671013511193
1408.78521342979411201668
1408.95117567050556317554
1409.11671379544577575871
1409.28182888844253284333
1409.44652203055102290818
1409.61079430006520851748
1409.77464677252328328905
1409.93808052071494785196
1410.10109661468754893576
1410.26369612175494694384
1410.42588010650342766894
1410.58764963079806875612
1410.74900575379047040769
1410.90994953192648608820
1411.07048201895076999790
1411.23060426591655414086
1411.39031732119087791943
1411.54962223046027247619
1411.70852003674031038827
1411.86701178038129000925
1412.02509849907460193208
1412.18278122785886807833
1412.34006099912971876620
1412.49693884264206644730
1412.65341578552124701673
1412.80949285226688516559
1412.96517106476062508591
1413.12045144227272430726
1413.27533500146864753333
1413.42982275641588785220
1413.58391571859033319924
1413.73761489688354231475
1413.89092129760820171214
1414.04383592450517426187
1414.19635977875191201747
1414.34849385896495732595
1414.50023916121153888525
1414.65159667901093598630
1414.80256740334493770206
1414.95315232266193561372
1415.10335242288510926301
1415.25316868741879261506
1415.40260209715302153199
1415.55165363047126447782
1415.70032426325724372873
1415.84861496890016496764
1415.99652671830290273647
1416.14406047988518366765
1416.29121721959472779417
1416.43799790090838541801
1416.58440348484214155178
1416.73043492995475389762
1416.87609319235775728885
1417.02137922571660055837
1417.16629398126178784878
1417.31083840779160709644
1417.45501345168054285750
1417.59882005688427852874
1417.74225916494560806314
1417.88533171500375829055
1418.02803864379393417039
1418.17038088566027909110
1418.31235937255928547529
1418.45397503406388750591
1418.59522879737460243632
1418.73612158731930321665
1418.87665432636413243017
1419.01682793461668552482
1419.15664332983578788117
1419.29610142743217693351
1419.43520314047873398522
1419.57394937971457693493
1419.71234105355142673943
1419.85037906807997387659
1419.98806432707374369784
1420.12539773199841874884
1420.26238018201706836408
1420.39901257399151290883
1420.53529580249460195773
1420.67123075981135116308
1420.80681833594758245454
1420.94205941863401676528
1421.07695489333400473697
1421.21150564324625520385
1421.34571254931370276609
1421.47957649022782788961
1421.61309834243502336903
1421.74627898014091442747
1421.87911927531786204781
1422.01162009770928307262
1422.14378231483692616166
1422.27560679200428239710
1422.40709439230545285682
1422.53824597662696760381
1422.66906240365688063321
1422.79954452988681623538
1422.92969320962242818496
1423.05950929498408186191
1423.18899363591458495648
1423.31814708018714554782
1423.44697047340514473035
1423.57546465901373267116
1423.70363047830005598371
1423.83146877040394429059
1423.95898037231881971820
1424.08616611890079184377
1424.21302684287161355314
1424.33956337482482013002
1424.46577654323164097150
1424.59166717444668393000
1424.71723609271157329204
1424.84248412016245310951
1424.96741207683498942060
1425.09202078066846297588
1425.21631104751168095390
1425.34028369112934342411
1425.46393952320590869931
1425.58727935335195979860
1425.71030398910897929454
1425.83301423595526102872
1425.95541089730932071689
1426.07749477453899089596
1426.19926666696119355038
1426.32072737185262667481
1426.44187768445090114255
1426.56271839796318090521
1426.68325030356777460838
1426.80347419042186629667
1426.92339084566719975555
1427.04300105443053325871
1427.16230559983637249388
1427.28130526300606106815
1427.40000082306323747616
1427.51839305714429428917
1427.63648274039496754995
1427.75427064598443394061
1427.87175754510394654062
1427.98894420697297391598
1428.10583139884784031892
1428.22241988602195306157
1428.33871043183444271563
1428.45470379767243684910
1428.57040074297856335761
1428.68580202525436106953
1428.80090840006505459314
1428.91572062104523865855
1429.03023943990365296486
1429.14446560642886652204
1429.25839986849155138771
1429.37204297205312286678
1429.48539566116710375354
1429.59845867798685503658
1429.71123276276875913027
1429.82371865387722209562
1429.93591708779013060848
1430.04782879910203519103
1430.15945452053233566403
1430.27079498292664538894
1430.38185091526270298345
1430.49262304465628403705
1430.60311209636483908980
1430.71331879379158635857
1430.82324385849187819986
1430.93288801017638434132
1431.04225196671791309200
1431.15133644415323033172
1431.26014215669010809506
1431.36866981671164467116
1431.47692013477922046150
1431.58489381963909181650
1431.69259157822557426698
1431.80001411566786373442
1431.90716213529253764136
1432.01403633862832975865
1432.12063742541135979991
1432.22696609358922614774
1432.33302303932737231662
1432.43880895701136068965
1432.54432453925164736575
1432.64957047688926650153
1432.75454745899992303748
1432.85925617289922229247
1432.96369730414380683214
1433.06787153654113353696
1433.17177955214879148116
1433.27542203128405162715
1433.37879965252341207815
1433.48191309270987403579
1433.58476302695748927363
1433.68735012865386124759
1433.78967506946651155886
1433.89173851934788217477
1433.99354114653488068143
1434.09508361755979422014
1434.19636659725051686110
1434.29739074873555182421
1434.39815673344969582104
1434.49866521113631279150
1434.59891683985438248783
1434.69891227598009209032
1434.79865217421138368081
1434.89813718757591232134
1434.99736796742968181206
1435.09634516346523014363
1435.19506942371572222328
1435.29354139455699623795
1435.39176172071324799617
1435.48973104526180577523
1435.58745000963563143159
1435.68491925362991423754
1435.78213941540275300213
1435.87911113148356889724
1435.97583503677424232592
1436.07231176455366039590
1436.16854194648362863518
1436.26452621261000786035
1436.36026519136976276059
1436.45575950959369038173
1436.55100979251142234716
1436.64601666375347122084
1436.74078074535805171763
1436.83530265777153545059
1436.92958301985731850436
1437.02362244889559406147
1437.11742156059062835993
1437.21098096907098806696
1437.30430128689818047860
1437.39738312506665351975
1437.49022709301107170177
1437.58283379860677086981
1437.67520384817726153415
1437.76733784649559311219
1437.85923639678981089673
1437.95090010074636666104
1438.04232955851398401137
1438.13352536870752373943
1438.22448812841275866958
1438.31521843318910214293
1438.40571687707415549085
1438.49598405258757338743
1438.58602055073288283893
1438.67582696100703287811
1438.76540387139857557486
1438.85475186839266825700
1438.94387153697630310489
1439.03276346064217250387
1439.12142822139162490203
1439.20986639973784804170
1439.29807857471155330131
1439.38606532386347680585
1439.47382722326801740564
1439.56136484752778414986
1439.64867876977677951800
1439.73576956168540164072
1439.82263779346112642088
1439.90928403385578349116
1439.99570885016760257713
1440.08191280824416935502
1440.16789647248856454098
1440.25366040586050075945
1440.33920516988018789561
1440.42453132463583642675
1440.50963942878092893807
1440.59453003954263294872
1440.67920371272566626430
1440.76366100271252435050
1440.84790246246939204866
1440.93192864354909943359
1441.01574009609635140805
1441.09933736884772770281
1441.18272100913941358158
1441.26589156290788196202
1441.34884957469557775767
1441.43159558765228211996
1441.51413014353920516442
1441.59645378273467031249
1441.67856704423525115999
1441.76047046566009157686
1441.84216458325522580708
1441.92364993189494271064
1442.00492704508724273182
1442.08599645497770325164
1442.16685869235084282991
1442.24751428663444130507
1442.32796376590454201505
1442.40820765688772553403
1442.48824648496315603552
1442.56808077416803826054
1442.64771104720125549647
1442.72713782542427907174
1442.80636162886867168709
1442.88538297623426842620
1442.96420238489690746064
1443.04282037091093116032
1443.12123744900986821449
1443.19945413261302746832
60.52761872717008628797
64.88093588901215014175
69.22362403925411911132
73.55570948796842856154
77.87721812171984936413
82.18817576387137080474
86.48860817473800466360
90.77854105174081666974
95.05800002956041794278
99.32701068029057012154
103.58559851358950254507
107.83378897683452635192
112.07160745527271217270
116.29907927217276153442
120.51622968897657983689
124.72308390545002509953
128.91966705983361407561
133.10600422899258887810
137.28212042856694097281
141.44804061312117937632
145.60378967629193880384
149.74939245093861472924
153.88487370929215103388
158.01025816309973492935
162.12557046377602887333
166.23083520254888867385
170.32607691060638899216
174.41132005924364989369
178.48658906000881074760
182.55190826484934518703
186.60730196625732446591
190.65279439741371447781
194.68840973233449176405
198.71417208601596371409
202.73010551457508654494
206.73623401539728661191
210.73258152727780156965
214.71917193056509631788
218.69602904730371051301
222.66317664137602605479
226.62063841864627988798
230.56843802709846613652
234.50659905698131524332
238.43514504094758876818
242.35409945419425525870
246.26348571460485459284
250.16332718288666114859
254.05364716271222391697
257.93446890085783707036
261.80581558734280633871
265.66771035556769220420
269.52017628245272362619
273.36323638857629703125
277.19691363830986574612
281.02123093996016223173
284.83621114590152956225
288.64187705271353934222
292.43825140131878015382
296.22535687711740592931
300.00321611012316225242
303.77185167509810526099
307.53128609168823004438
311.28154182455750742520
315.02264128352231864483
318.75460682368520792807
322.47746074556840767400
326.19122529524832998504
329.89592266448607915663
333.59157499086239795361
337.27820435790874853410
340.95583279523845021686
344.62448227868117101025
348.28417473041128005207
351.93493201908034961889
355.57677595994749708552
359.20972831501001110155
362.83381079313210193504
366.44904505017672136091
370.05545268913385825726
373.65305526024866367152
377.24187426115219068379
380.82193113698860997829
384.39324728054367596997
387.95584403237216974958
391.50974268092636521033
395.05496446268210775088
398.59153056226654143757
402.11946211258430139424
405.63878019494393356581
409.14950583918391657789
412.65166002379800147537
416.14526367606055146098
419.63033767215341640622
423.10690283728689564668
426.57497994582774936134
430.03458972142152560991
433.48575283711733163727
436.92848991549033144111
440.36282152876611917236
443.78876819894190930427
447.20635039791250164853
450.61558854758783354555
454.01650302001945647135
457.40911413751956615670
460.79344217278401174553
464.16950734901121222720
467.53732984002658668032
470.89692977040004961964
474.24832721556657588735
477.59154220194722029191
480.92659470706956881259
484.25350465968477919887
487.57229193988740689747
490.88297637923653837788
494.18557776086976218721
497.48011581962668969936
500.76661024216133455411
504.04508066706551971947
507.31554668498097271367
510.57802783872062946102
513.83254362338232112961
517.07911348646678106888
520.31775682799320748018
523.54849300061584926880
526.77134130973968240141
529.98632101363455149112
533.19345132355215355346
536.39275140383881534945
539.58424037205190870736
542.76793729907228680531
545.94386120921956262464
549.11203108036568210082
552.27246584404633722443
555.42518438557885929185
558.57020554416874347226
561.70754811302697362407
564.83723083948132170917
567.95927242508639665175
571.07369152573778592341
574.18050675178221808892
577.27973666812977171503
580.37139979436346948205
583.45551460485035022430
586.53209952885345046525
589.60117295064003428706
592.66275320959164218948
595.71685860031368520140
598.76350737274651692132
601.80271773227184439747
604.83450783982470966293
607.85889581199751319218
610.87589972115279124409
613.88553759552928568155
616.88782741934790010419
619.88278713292311294936
622.87043463276654620131
625.85078777169644581591
628.82386435894193255081
631.78968216025191395602
634.74825889799967626459
637.69961225128940895956
640.64375985606091035152
643.58071930519770376122
646.51050814862742299738
649.43314389343152015499
652.34864400394735639566
655.25702590187142959621
658.15830696636760421825
661.05250453416670097795
663.93963589967245297885
666.81971831506371017895
669.69276899039834916039
672.55880509371661446494
675.41784375113991245598
678.26990204698017805640
681.11499702383480325807
683.95314568269282062829
686.78436498303574353486
689.60867184293738318956
692.42608313916514362063
695.23661570728461356339
698.04028634175449496979
700.83711179603096752544
703.62710878266602776421
706.41029397340821560647
709.18668399930197665526
711.95629545078600131092
714.71914487779542923818
717.47524878985586838098
720.22462365618696367164
722.96728590579778028768
725.70325192758605226118
728.43253807043538472499
731.15516064331416146160
733.87113591537206502835
736.58048011603727900365
739.28320943511414498062
741.97934002287991006597
744.66888799017954170267
747.35186940852429415827
750.02830031018663703435
752.69819668829484271555
755.36157449693246235256
758.01844965122813846392
760.66883802745553566638
763.31275546312576807395
765.95021775708278255479
768.58124066959680931177
771.20583992246031357354
773.82403119907985455939
776.43583014457135504927
779.04125236585343827755
781.64031343173974164529
784.23302887303293573495
786.81941418261692433589
789.39948481554961290385
791.97325618915499489958
794.54074368311705711676
797.10196263956822804175
799.65692836318362424208
802.20565612127222721028
804.74816114386874232878
807.28445862382125142176
809.81456371688636863837
812.33849154181689300458
814.85625718045389476174
817.36787567781482266582
819.87336204218593138648
822.37273124520959299844
824.86599822197513276478
827.35317787110852805199
829.83428505485960613441
832.30933459919287997764
834.77834129387383654830
837.24131989255954522378
839.69828511288608297036
842.14925163655652795569
844.59423410942633836385
847.03324714159646191547
849.46630530749462195672
851.89342314596638061630
854.31461516035881231801
856.72989581861133956409
859.13927955333838326624
861.54278076191644686332
863.94041380657336048898
866.33219301446786175802
868.71813267778168210498
871.09824705380106024677
873.47255036500291680568
875.84105679914000575081
878.20378050932583846588
880.56073561411812988808
882.91193619760520050477
885.25739630948874037131
887.59712996516702787630
889.93115114582087699091
892.25947379849537810514
894.58211183618311679311
896.89907913791034843598
899.21038954881430527166
901.51605688023255424923
903.81609490977859877603
906.11051738143157763261
908.39933800561209409352
910.68257045926770842925
912.96022838595229131897
915.23232539591128897882
917.49887506615823440370
919.75989094056035355607
922.01538652991553135507
924.26537531203609887598
926.50987073182807307603
928.74888620137119232822
930.98243510000008882344
933.21053077438352829631
935.43318653860387712484
937.65041567423725155095
939.86223143043298478005
942.06864702399320776749
944.26967563944936046028
946.46533042914404632029
948.65562451330754356604
950.84057098013772701961
953.02018288587817096413
955.19447325489363720408
957.36345507975124746736
959.52714132129608515243
961.68554490872975293314
963.83867873968677031371
965.98655568031131224416
968.12918856533701728040
970.26659019815815554466
972.39877335091262011701
974.52575076455320868263
976.64753514892618113663
978.76413918284583814966
980.87557551417228296486
982.98185675988486309507
985.08299550615902262507
987.17900430844042602985
989.26989569152169679001
991.35568214961460853374
993.43637614642727839964
995.51199011523624449183
997.58253645896456873743
999.64802755025107217079
1001.70847573152843779098
1003.76389331509346902749
1005.81429258318439678987
1007.85968578805056949932
1009.90008515202805483568
1011.93550286761308143468
1013.96595109753116048523
1015.99144197481518858694
1018.01198760287343247910
1020.02760005556547184824
1022.03829137726927456242
1024.04407358295975427609
1026.04495865827584566432
1028.04095855959258187795
1030.03208521409487730125
1032.01835051984653546242
1033.99976634586209911504
1035.97634453217824557214
1037.94809688992336305091
1039.91503520139053762250
1041.87717122010440107260
1043.83451667089502734598
1045.78708324996455303335
1047.73488262495993694756
1049.67792643504049010517
1051.61622629094995318155
1053.54979377508266225050
1055.47864044155608098663
1057.40277781627651165763
1059.32221739701117257937
1061.23697065345504597644
1063.14704902729863533750
1065.05246393229936074931
1066.95322675434590564691
1068.84934885153006689507
1070.74084155421223840676
1072.62771616508825900382
1074.50998395925989825628
1076.38765618430102222192
1078.26074406032284969115
1080.12925878004375590535
1081.99321150885452880175
1083.85261338488658111601
1085.70747551907606975874
1087.55780899523210791813
1089.40362487010429504153
1091.24493417344433510152
1093.08174790807606768794
1094.91407704996095162642
1096.74193254826059273910
1098.56532532540586544201
1100.38426627715966787946
1102.19876627268172342156
1104.00883615459588327212
1105.81448673905470059253
1107.61572881580104876775
1109.41257314823565138795
1111.20503047347915526188
1112.99311150243920565117
1114.77682691987183716265
1116.55618738444536575116
1118.33120352880655445915
1120.10188595964132218796
1121.86824525773931782169
1123.63029197805826697731
1125.38803664978331653401
1127.14148977639570148312
1128.89066183573095258907
1130.63556328004210627114
1132.37620453606336923258
1134.11259600507378308976
1135.84474806295474991202
1137.57267106025642533496
1139.29637532225865470537
1141.01587114903077235795
1142.73116881549458412337
1144.44227857148644034169
1146.14921064181748988631
1147.85197522633393418801
1149.55058249997910024831
1151.24504261285665052128
1152.93536569028492522193
1154.62156183286379018682
1156.30364111653079817188
1157.98161359262599034992
1159.65548928794487437699
1161.32527820480504487932
1162.99099032110325424583
1164.65263559037452978373
1166.31022394185220036888
1167.96376528052815046976
1169.61326948721034568734
1171.25874641858194991073
1172.90020590726453519892
1174.53765776186787661572
1176.17111176705839170609
1177.80057768361211856245
1179.42606524847133186995
1181.04758417480979915126
1182.66514415208348509623
1184.27875484609239720157
1185.88842589903765656345
1187.49416692957902341732
1189.09598753289174055681
1190.69389728072383149993
1192.28790572145521764469
1193.87802238015274269856
1195.46425675862724347098
1197.04661833549153016065
1198.62511656621632027964
1200.19976088318617257755
1201.77056069575678520778
1203.33752539031115702528
1204.90066433031461201608
1206.45998685637187008979
1208.01550228628275363008
1209.56721991509698455047
1211.11514901517170983425
1212.65929883622334273241
1214.19967860538758941402
1215.73629752726992592216
1217.26916478400426058215
1218.79828953530454782594
1220.32368091852390534768
1221.84534804870281732292
1223.36330001863188954303
1224.87754589889686940296
1226.38809473794117366197
1227.89495556211545590486
1229.39813737573081198207
1230.89764916111698767054
1232.39349987867126401397
1233.88569846691461862065
1235.37425384254470372980
1236.85917490048882427800
1238.34047051395782546024
1239.81814953449747918057
1241.29222079204441797629
1242.76269309497342874238
1244.22957523015747938189
1245.69287596301387566200
1247.15260403756019513821
1248.60876817646521885763
1250.06137708110031780961
1251.51043943159402260790
1252.95596388688090883079
1254.39795908475593932963
1255.83643364192334956897
1257.27139615405076256138
1258.70285519581921107601
1260.13081932097475146293
1261.55529706237871323538
1262.97629693205976764148
1264.39382742126531411486
1265.80789700050900137285
1267.21851411962666134059
1268.62568720782132913882
1270.02942467371781276597
1271.42973490540953207528
1272.82662627051149684121
1274.22010711620987422066
1275.61018576930837298278
1276.99687053628349531209
1278.38016970333001154358
1279.76009153641280136071
1281.13664428131437489355
1282.50983616368557704845
1283.87967538909492759558
1285.24617014307523277239
1286.60932859117633597634
1287.96915887901013775263
1289.32566913230220961850
1290.67886745693908778776
1292.02876193901420265320
1293.37536064488267584238
1294.71867162120383909496
1296.05870289498966485553
1297.39546247365615272429
1298.72895834506766732375
1300.05919847758809737570
1301.38619082012337457854
1302.70994330217558854201
1304.03046383388436879613
1305.34776030607804386818
1306.66184059031934339146
1307.97271253895110021404
1309.28038398514695472841
1310.58486274295341900142
1311.88615660734103585128
1313.18427335424712509848
1314.47922074062489627977
1315.77100650448960550420
1317.05963836496243857255
1318.34512402231985106482
1319.62747115803676933865
1320.90668743483433900110
1322.18278049672562701744
1323.45575796905927745684
1324.72562745856885157991
1325.99239655341398247401
1327.25607282322835089872
1328.51666381916447789990
1329.77417707393897217116
1331.02862010187800478889
1332.28000039895914596855
1333.52832544285956828389
1334.77360269300106665469
1336.01583959059121298196
1337.25504355867110461986
1338.49122200215811062662
1339.72438230789020963130
1340.95453184466896345839
1342.18167796330862984178
1343.40582799667322433379
1344.62698925972472352441
1345.84516904956535654492
1347.06037464548194293457
1348.27261330898750202323
1349.48189228386763716117
1350.68821879622100823326
1351.89160005450412427308
1353.09204324957477183489
1354.28955555473294225521
1355.48414412576494214591
1356.67581610098795863451
1357.86457860128984975745
1359.05043873017166333739
1360.23340357379242959723
1361.41348020101031579543
1362.59067566342469035590
1363.76499699541773225064
1364.93645121419854149281
1366.10504531984202003514
1367.27078629533298226306
1368.43368110660776437726
1369.59373670259469690791
1370.75096001525662359199
1371.90535795963251075591
1373.05693743387564609293
1374.20570531930161450873
1375.35166848042126730434
1376.49483376498778852692
1377.63520800403534849465
1378.77279801191912156355
1379.90761058635803237848
1381.03965250847431889270
1382.16893054283400488202
1383.29545143748623559077
1384.41922192400625135633
1385.54024871753358638671
1386.65853851681231390103
1387.77409800423151864379
1388.88693384586645152012
1389.99705269151536413119
1391.10446117474134553049
1392.20916591291279473808
1393.31117350724071002332
1394.41049054281870667182
1395.50712358866485374165
1396.60107919775737173040
1397.69236390707487771579
1398.78098423763731261715
1399.86694669454186623625
1400.95025776700549613452
1402.03092392840039792645
1403.10895163629379567283
1404.18434733248750490020
1405.25711744305590400472
1406.32726837838163191918
1407.39480653320015335339
1408.45973828663136373507
1409.52207000222165333980
1410.58180802798028707912
1411.63895869641737590428
1412.69352832458275770477
1413.74552321410465083318
1414.79494965122194116702
1415.84181390683033896494
1416.88612223651125532342
1417.92788088057454842783
1418.96709606409467596677
1420.00377399694798441487
1421.03792087384704245778
1422.06954287438270512212
1423.09864616305662821105
1424.12523688932037657651
1425.14932118761157653353
1426.17090517739097776939
1427.18999496317724151595
1428.20659663458604882180
1429.22071626636534347199
1430.23235991843034753401
1431.24153363590198750899
1432.24824344914281937236
1433.25249537378977038315
1434.25429541079438422457
1435.25364954645624493423
1436.25056375245958406595
1437.24504398590875098307
1438.23709618936368315190
1439.22672629087560380867
1440.21394020402158275829
1441.19874382794182565704
1442.18114304737287056923
1443.16114373268464987632
1444.13875173991345945979
1445.11397291079856586293
1446.08681307281676708953
1447.05727803921627128148
1448.02537360905330388050
1448.99110556722439469013
1449.95447968450321241107
1450.91550171757489806623
1451.87417740906562357850
1452.83051248758647489012
1453.78451266775755357230
1454.73618365024981358147
1455.68553112181325559504
1456.63256075531626265729
1457.57727820977470400976
1458.51968913038990649511
1459.45979914857730364020
1460.39761388200759029132
1461.33313893463218846591
1462.26637989672235562466
1463.19734234489897062303
1464.12603184217050511506
1465.05245393795939889969
1465.97661416814253243501
1466.89851805507873905299
1467.81817110764586686855
1468.73557882126988261007
1469.65074667796147878107
1470.56368014634472274338
1471.47438468169343650516
1472.38286572596393853019
1473.28912870782210120524
1474.19317904268223173858
1475.09502213273799497983
1475.99466336699083512940
1476.89210812128521865816
1477.78736175834364985349
1478.68042962779099980253
1479.57131706619406941172
1480.46002939708932899521
1481.34657193101679695246
1482.23094996554891622509
1483.11316878532534246915
1483.99323366208318475401
1484.87114985468861050322
1485.74692260916845043539
1486.62055715873884764733
1487.49205872384322901780
1488.36143251217640681716
1489.22868371871913950599
1490.09381752576928192866
1490.95683910297066177009
1491.81775360734741298074
1492.67656618333103324403
1493.53328196279244366451
1494.38790606507495795086
1495.24044359702247675159
1496.09089965300972835394
1496.93927931497432837205
1497.78558765244520145643
1498.62982972257532310323
1499.47201057016900449526
1500.31213522771554380597
1501.15020871541560154583
1501.98623604121416974522
1502.82022220082853891654
1503.65217217777990299510
1504.48209094342132630118
1505.30998345696843898622
1506.13585466552876823698
1506.95970950413175160065
1507.78155289575829556270
1508.60138975136896988261
1509.41922496993424829270
1510.23506343846474919701
1511.04891003203761101759
1511.86076961382991612481
1512.67064703514347456803
1513.47854713543620164273
1514.28447474234963010531
1515.08843467173983299290
1515.89043172770425371709
1516.69047070261012777337
1517.48855637712767929770
1518.28469352025058469735
1519.07888688933121557056
1519.87114123010701405292
1520.66146127672845977941
1521.44985175178612735181
1522.23631736634342814796
1523.02086281995843819459
1523.80349280071800421865
1524.58421198525979889382
1525.36302503880710901285
1526.13993661519020861306
1526.91495135687796391721
1527.68807389500489080092
1528.45930884939912175469
1529.22866082860787173558
1529.99613442992676937138
1530.76173423942896079097
1531.52546483198921123403
1532.28733077131278150773
1533.04733660996225808049
1533.80548688938529267034
1534.56178613994325132808
1535.31623888093417917844
1536.06884962062372323999
1536.81962285627014352940
1537.56856307415159790253
1538.31567474959206265339
1539.06096234699066371832
1539.80443031984600565920
1540.54608311078277438355
1541.28592515157947673288
1542.02396086319527057640
1542.76019465579361167329
1543.49463092877317649254
1544.22727407078787109640
1544.95812845977957294963
1545.68719846300086828705
1546.41448843704006321786
1547.14000272785165179812
1547.86374567077700703521
1548.58572159057325734466
1549.30593480143966189644
1550.02438960704171222460
1550.74109030053614333156
1551.45604116460026489221
1552.16924647145356175315
1552.88071048288588826836
1553.59043745028043304046
1554.29843161464282275119
1555.00469720662204053951
1555.70923844653907508473
1556.41205954441102221608
1557.11316469997609601705
1557.81255810271773043496
1558.51024393189254624303
1559.20622635655263366061
1559.90050953557033608377
1560.59309761766576230002
1561.28399474142929648224
1561.97320503534660929290
1562.66073261782344161475
1563.34658159721061565506
1564.03075607182881867629
1564.71326012999361410039
1565.39409785003567776585
1566.07327330033126600028
1566.75079053932290662488
1567.42665361554463743232
1568.10086656764542567544
1568.77343342441372442408
1569.44435820480271104316
1570.11364491795188769174
1570.78129756321436616417
1571.44732013017619465245
1572.11171659868409733463
1572.77449093887003073178
1573.43564711116891885467
1574.09518906634866652894
1574.75312074553153252054
1575.40944608021663952968
1576.06416899230453054770
1576.71729339412058834569
1577.36882318843754546833
1578.01876226850026796455
1578.66711451804849275504
1579.31388381133911025245
1579.95907401317003859731
1580.60268897890341577295
1581.24473255448833697301
1581.88520857648427409003
1582.52412087208381308301
1583.16147325913493659755
1583.79726954616444345447
1584.43151353240091339103
1585.06420900779698968108
1585.69535975305120700796
1586.32496953963345731609
1586.95304212980386182608
1587.57958127663778213901
1588.20459072404605649353
1588.82807420680205723329
1589.45003545055601534841
1590.07047817186594329542
1590.68940607821400590183
1591.30682286802971248107
1591.92273223071583743149
1592.53713784666433639359
1593.15004338728363109112
1593.76145251501657185145
1594.37136888336544870981
1594.97979613691177291912
1595.58673791133946906484
1596.19219783345511132211
1596.79617952121134294430
1597.39868658372643039911
1597.99972262130722810980
1598.59929122547191582271
1599.19739597896796112764
1599.79404045579667581478
1600.38922822123322475818
1600.98296283184754429385
1601.57524783552662483999
1602.16608677149588402244
1602.75548317033781131613
1603.34344055401766127034
1603.92996243590050653438
1604.51505232077147411474
1605.09871370486212072137
1605.68095007586657629872
1606.26176491296337189851
1606.84116168683635805792
1607.41914385969676004606
1607.99571488530159513175
1608.57087820897663732467
1609.14463726763528939046
1609.71699548979927385517
1610.28795629562023350445
1610.85752309689996764064
1611.42569929710907672415
1611.99248829140947236738
1612.55789346667347672337
1613.12191820150405874301
1613.68456586625529780576
1614.24583982305352947151
1614.80574342581462587987
1615.36428002026832473348
1615.92145294397323596058
1616.47726552634117069829
1617.03172108865419431822
1617.58482294408531743102
1618.13657439771850476973
1618.68697874656959356798
1619.23603927960311921197
1619.78375927775437048695
1620.33014201394757947128
1620.87519075311706728826
1621.41890875222475187911
1621.96129926028197587584
1622.50236551836565013218
1623.04211075964144583850
1623.58053820938175704214
1624.11765108498093468370
1624.65345259598257143807
1625.18794594408973352984
1625.72113432319179082697
1626.25302091937987825077
1626.78360891096372142783
1627.31290146849619304703
1627.84090175478763740102
1628.36761292492747088545
1628.89303812630009815621
1629.41718049860674000229
1629.94004317388362323982
1630.46162927651971585874
1630.98194192327446216950
1631.50098422329892855487
1632.01875927815353861661
1632.53527018182489882747
1633.05052002074694428302
1633.56451187381753697991
1634.07724881241688308364
1634.58873390042799655930
1635.09897019425125108683
1635.60796074282507106545
1636.11570858764639524452
1636.62221676278295490192
1637.12748829489805757476
1637.63152620326309261145
1638.13433349977799480257
1638.63591318898920690117
1639.13626826810946113255
1639.63540172703164898849
1640.13331654834973960533
1640.63001570737378642661
1641.12550217215357406531
1641.61977890348885011917
1642.11284885495138041733
1642.60471497290291154059
1643.09538019651108697872
1643.58484745776559066144
1644.07311968150111169962
1644.56019978540871306905
1645.04609068005765948328
1645.53079526890905981418
1646.01431644833655809634
1646.49665710764224968443
1646.97782012907282478409
1647.45780838784048683010
1647.93662475213454854384
1648.41427208314416930079
1648.89075323507086068275
1649.36607105514917748224
1649.84022838366126961773
1650.31322805395393515937
1650.78507289245862921234
1651.25576571870351472171
1651.72530934533483559790
1652.19370657813078651088
1652.66096021601970278425
1653.12707305109552180511
1653.59204786863642766548
1654.05588744711872095650
1654.51859455823614553083
1654.98017196691648678097
1655.44062243133430456510
1655.89994870293185158516
1656.35815352643294318113
1656.81523963986137459869
1657.27120977455365391506
1657.72606665517946566979
1658.17981299975690490101
1658.63245151966657431331
1659.08398491966954679810
1659.53441589792373633827
1659.98374714599731305498
1660.43198134889030370687
1660.87912118504618774750
1661.32516932636713136162
1661.77012843823331422755
1662.21400117951839092711
1662.65679020260154175048
1663.09849815339021006366
1663.53912767132737826614
1663.97868138941498727945
1664.41716193422507785726
1664.85457192591684361105
1665.29091397825322928838
1665.72619069861548268818
1666.16040468801793394960
1666.59355854112573069870
1667.02565484626779834798
1667.45669618545457524306
1667.88668513439301932522
1668.31562426250002317829
1668.74351613292105867004
1669.17036330254109088855
1669.59616832200549652043
1670.02093373572915879777
1670.44466208191806799732
1670.86735589257773426652
1671.28901769353478812263
1671.70965000444698489446
1672.12925533882048512169
1672.54783620402668020688
1672.96539510131196948350
1673.38193452581890596775
1673.79745696659688292129
1674.21196490661759526120
1674.62546082279186521191
1675.03794718598237523111
1675.44942646102003891428
1675.85990110671559705224
1676.26937357587962651451
1676.67784631533231731737
1677.08532176592029827589
1677.49180236252959730336
1677.89729053410474080010
1678.30178870365648435836
1678.70529928828204901947
1679.10782469917603521026
1679.50936734164679364767
1679.90992961512915826461
1680.30951391320240873029
1680.70812262359777378151
1681.10575812821934960084
1681.50242280315615062136
1681.89811901869484245253
1682.29284913933452116908
1682.68661552380422108399
1683.07942052507019070617
1683.47126649035635637119
1683.86215576115660041978
1684.25209067324499301321
1684.64107355669466414838
1685.02910673589144607831
1685.41619252954228613817
1685.80233325069684724440
1686.18753120675546597340
1686.57178869948461397144
1686.95510802503213199088
1687.33749147393996281608
1687.71894133115551994706
1688.09945987605033224099
1688.47904938242982098018
1688.85771211854580542422
1689.23545034711560219876
1689.61226632532975600043
1689.98816230486841050151
1690.36314053191495077044
1690.73720324716714458191
1691.11035268585374069517
1691.48259107774583753780
1691.85392064716916138423
1692.22434361302066463395
1692.59386218877784813230
1692.96247858251558682241
1693.33019499691681630793
1693.69701362928799426300
1694.06293667156887750025
1694.42796631034889287548
1694.79210472687896071875
1695.15535409708218139713
1695.51771659157361682446
1695.87919437566438318754
1696.23978960938097770850
1696.59950444747641995491
1696.95834103944184789725
1697.31630152952106982411
1697.67338805672261514701
1698.02960275483269469987
1698.38494775242725154385
1698.73942517288605813519
1699.09303713440499450371
1699.44578575000718956289
1699.79767312755689090409
1700.14870136977310721704
1700.49887257424029485264
1700.84818883342131812242
1701.19665223467086434539
1701.54426486024726727919
1701.89102878732501267223
1702.23694608800678906846
1702.58201882933644810691
1702.92624907331173744751
1703.26963887689475996012
1703.61219029202652563981
1703.95390536563763816957
1704.29478613966170996719
1704.63483465104718561633
1704.97405293176711893466
1705.31244300883690812043
1705.65000690431998009444
1705.98674663534484352567
1706.32266421411372903094
1706.65776164791759583750
1706.99204093914431723533
1707.32550408529573360283
1707.65815307899470099073
1707.98998990800077990571
1708.32101655521728389431
1708.65123499871037893172
1708.98064721171385826892
1709.30925516264483121631
1709.63706081511463708011
1709.96406612793975909881
1710.29027305515501211630
1710.61568354602377439733
1710.94029954505049317959
1711.26412299199387234694
1711.58715582187232939759
1711.90939996498445907491
1712.23085734691380821459
1712.55152988854251816520
1712.87141950606383034028
1713.19052811099163591280
1713.50885761017343611456
1713.82640990580125617271
1714.14318689542187712505
1714.45919047195138773532
1714.77442252368132358242
1715.08888493429594745976
1715.40257958287770634342
1715.71550834392382967053
1716.02767308735315054946
1716.33907567851952080673
1716.64971797822317967075
1716.95960184272007609252
1717.26872912373505641881
1717.57710166847232358123
1717.88472131962430466956
1718.19158991538665759435
1718.49770928946463754983
1718.80308127108878579747
1719.10770768502311511838
1719.41159035157556900231
1719.71473108660961770511
1720.01713170155699117458
1720.31879400342495500809
1720.61971979481018024671
1720.91991087390738357499
1721.21936903452160549932
1721.51809606607866953709
1721.81609375363382241630
1722.11336387788605861715
1722.40990821518562370329
1722.70572853754651987401
1723.00082661265514616389
1723.29520420388394086331
1723.58886307029820272874
1723.88180496666950602958
1724.17403164348502286884
1724.46554484695730025123
1724.75634631903790250362
1725.04643779742173137493
1725.33582101556385168806
1725.62449770268653992389
1725.91246958378928866296
1726.19973837966131213761
1726.48630580688882218965
1726.77217357786958018551
1727.05734340081676236878
1727.34181697977624025953
1727.62559601463271974353
1727.90868220111951814033
1728.19107723083016026067
1728.47278279122906496923
1728.75380056565995801066
1729.03413223335655857227
1729.31377946945326584682
1729.59274394499448135321
1729.87102732694302176242
1730.14863127819580768119
1730.42555745758454577299
1730.70180751989641976252
1730.97738311587431780936
1731.25228589223183917056
1731.52651749166307126870
1731.80007955285077514418
1732.07297371047684464429
1732.34520159523162874393
1732.61676483382666447142
1732.88766504899831488729
1733.15790385952254837321
1733.42748288022312408430
1733.69640372198205113818
1733.96466799174686457263
1734.23227729254313089768
1734.49923322348058718489
1734.76553737976701086154
1735.03119135271367667883
1735.29619672974877175875
1735.56055509442217044125
1735.82426802641930407844
1736.08733710156775487121
1736.34976389184976142133
1736.61154996540631145763
1736.87269688655169375124
1737.13320621578236568894
1737.39307950978127337294
1737.65231832143263090984
1737.91092419983078798396
1738.16889869028523207817
1738.42624333433468564181
1738.68295966975142619049
1738.93904923055629296869
1739.19451354702459866530
1739.44935414569317799760
1739.70357254937289326335
1739.95717027715750191419
1740.21014884443161463423
1740.46250976287865341874
1740.71425454049290237890
1740.96538468158655632578
1741.21590168679813359631
1741.46580705310270786867
1741.71510227382145785668
1741.96378883862803377269
1742.21186823356038075872
1742.45934194102733272302
1742.70621143981952627655
1742.95247820511553982215
1743.19814370849303486466
1743.44320941793807833164
1743.68767679785059954156
1743.93154730905507676653
1744.17482240881190591608
1744.41750355082308487908
1744.65959218523721574456
1744.90108975866769469576
1745.14199771419293938379
1745.38231749136934922717
1745.62205052623812662205
1745.86119825133482663659
1746.09976209569572347391
1746.33774348487099814520
1746.57514384092814907490
1746.81196458246313341078
1747.04820712460877984995
1747.28387287904274671746
1747.51896325399616216600
1747.75347965426135488087
1747.98742348120185852167
1748.22079613275855081156
1748.45359900346011272632
1748.68583348443030445196
1748.91750096339637821075
1749.14860282469680896611
1749.37914044929266310646
1749.60911521476964480826
1749.83852849535310269857
1750.06738166191121308657
1750.29567608196634864726
1750.52341311970189963176
1750.75059413597068669333
1750.97722048830223684490
1751.20329353091256052721
1751.42881461470983595063
1751.65378508730691464734
1751.87820629302359520807
1752.10207957289935620793
1752.32540626469722155889
1752.54818770291672080930
1752.77042521879820924369
1752.99212014033105333510
1753.21327379226272569213
1753.43388749610721788486
1753.65396257015072478680
1753.87350032946119426924
1754.09250208589696740091
1754.31096914811200804252
1754.52890282156613466213
1754.74630440853070467710
1754.96317520809907364310
1755.17951651619205222232
1755.39532962556654638320
1755.61061582582260598429
1755.82537640341320184234
1756.03961264164854583214
1756.25332582070723219658
1756.46651721764192188857
1756.67918810638593640761
1756.89133975776462648355
1757.10297343949901005544
1757.31409041621554933954
1757.52469194945206254488
1757.73477929766772831499
1757.94435371624990693817
1758.15341645751732357894
1758.36196877073507494060
1758.57001190211576613365
1758.77754709483110673318
1758.98457558901554875774
1759.19109862177811010042
1759.39711742720464826562
1759.60263323637127541588
1759.80764727734504049295
1760.01216077519688951725
1760.21617495200666780875
1760.41969102686925907619
1760.62271021590390773781
1760.82523373226081275789
1761.02726278612817623070
1761.22879858473902459082
1761.42984233237916669168
1761.63039523039492451062
1761.83045847719836274337
1762.03003326827706587210
1762.22912079619709402323
1762.42772225061639801424
1762.62583881828527410107
1762.82347168305909690389
1763.02062202590036577021
1763.21729102489052820602
1763.41347985523384522821
1763.60918968926375782758
1763.80442169645448302617
1763.99917704342260549311
1764.19345689393753673357
1764.38726240892628993606
1764.58059474648348441406
1764.77345506187407409016
1764.96584450754266981676
1765.15776423312195220205
1765.34921538543562746781
1765.54019910850911401212
1765.73071654357363513554
1765.92076882907463186712
1766.11035710067721993255
1766.29948249127437520656
1766.48814613099398229679
1766.67634914720338201732
1766.86409266451778421469
1767.05137780480663423077
1767.23820568720111623406
1767.42457742809779119852
1767.61049414117132982938
1767.79595693737337569473
1767.98096692494527815143
1768.16552520942309456586
1768.34963289364191041386
1768.53329107774629846972
1768.71650085919213779562
1768.89926333275911929377
1769.08157959055120045377
1769.26345072200706454169
1769.44487781390694181027
1769.62586195037420111476
1769.80640421288967445435
1769.98650568029029273021
1770.16616742878022705554
1770.34539053193611835013
1770.52417606071344380325
1770.70252508345242858923
1770.88043866588736818812
1771.05791787114617363841
1771.23496375976515082584
1771.41157738968877310981
1771.58775981627991313871
1771.76351209232393557613
1771.93883526803688255313
1772.11373039106979376811
1772.28819850651598244440
1772.46224065691694704583
1772.63585788226987460803
1772.80905122003150609089
1772.98182170512586708355
1773.15417036995154376200
1773.32609824438463874685
1773.49760635578763867670
1773.66869572901487117633
1773.83936738641841657227
1774.00962234785447435570
1774.17946163068927489803
1774.34888624980294480338
1774.51789721760201246070
1774.68649554401781642810
1774.85468223651650987449
1775.02245830010565441626
1775.18982473733808546967
1775.35678254832009770325
1775.52333273071417352185
1775.68947627974807801365
1775.85521418822122541314
1776.02054744650649809046
1776.18547704256025099312
1776.35000396192731386691
1776.51412918774417448731
1776.67785370074830098019
1776.84117847928382616374
1777.00410449930495815352
1777.16663273438234682544
1777.32876415571013239969
1777.49049973211276665097
1777.65184043004751401895
1777.81278721361331918160
1777.97334104455444503401
1778.13350288226729389862
1778.29327368380563711980
1778.45265440388720890041
1778.61164599489870852267
1778.77024940690057519532
1778.92846558763426401129
1779.08629548252906715788
1779.24374003470279603789
1779.40080018497201308492
1779.55747687185817085265
1779.71377103158783938852
1779.86968359810452966485
1780.02521550307096731558
1780.18036767587364010978
1780.33514104363189289870
1780.48953653120020135248
1780.64355506117567529145
1780.79719755390374302806
1780.95046492748065247724
1781.10335809776211135613
1781.25587797836942627328
1781.40802548068927535496
1781.55980151388826016046
1781.71120698490926770319
1781.86224279848238438717
1782.01290985712921610684
1782.16320906116698097321
1782.31314130871419365576
1782.46270749569953295577
1782.61190851586047756427
1782.76074526075535686687
1782.90921861976357831736
1783.05732948009540450585
1783.20507872679286265338
1783.35246724273793006432
1783.49949590865776372084
1783.64616560312788351439
1783.79247720257967557700
1783.93843158130516712845
1784.08402961145998233405
1784.22927216307130038331
1784.37416010404353983176
1784.51869430016017759044
1784.66287561509170700447
1784.80670491040018532658
1784.95018304554378119064
1785.09331087788109471148
1785.23608926268047980557
1785.37851905311890732264
1785.52060110029287898215
1785.66233625321956424159
1785.80372535884339413315
1785.94476926204106348450
1786.08546880562653313973
1786.22582483035625955381
1786.36583817493351489247
1786.50550967601475349511
1786.64484016821188561153
1786.78383048410159972264
1786.92248145422536254046
1787.06079390709965082351
1787.19876866921504188213
1787.33640656504690014117
1787.47370841705514976638
1787.61067504569427910610
1787.74730726941402281227
1787.88360590466572830337
1788.01957176590758535895
1788.15520566561031046149
1788.29050841426033002790
1788.42548082036432788300
1788.56012369045583909610
1788.69443782909957008087
1788.82842403889526394778
1788.96208312048338484601
1789.09541587255012018431
1789.22842309182965436776
1789.36110557311462798680
1789.49346410925318195950
1789.62549949116032621532
1789.75721250781884918979
1789.88860394628568428743
1790.01967459169622998161
1790.15042522726935203536
1790.28085663430988461187
1790.41096959221727047407
1790.54076487848737997410
1790.67024326871660377947
1790.79940553661026569898
1790.92825245398057631974
1791.05678479076050280128
1791.18500331499944877578
1791.31290879287325878977
1791.44050198868512779882
1791.56778366487583298294
1791.69475458202146000986
1791.82141549884249798197
1791.94776717220679529419
1792.07381035713387973374
1792.19954580680064282205
1792.32497427254543254094
1792.45009650387032706931
1792.57491324844932023552
1792.69942525212968575943
1792.82363325893925320997
1792.94753801108754487359
1793.07114024897305171180
1793.19444071118618921901
1793.31744013451475439069
1793.44013925394710895489
1793.56253880267672684568
1793.68463951210742379772
1793.80644211185745007242
1793.92794732976358318410
1794.04915589188544799981
1794.17006852251006421284
1794.29068594415707593726
1794.41100887757943382894
1794.53103804177339952730
1794.65077415397740878689
1794.77021792968093905074
1794.88937008262473682407
1795.00823132480763888452
1795.12680236649134712934
1795.24508391620042857539
1795.36307668073209242721
1795.48078136515778169269
1795.59819867282703853562
1795.71532930537136962812
1795.83217396271015786624
1795.94873334305384560139
1796.06500814290802736650
1796.18099905707822472323
1796.29670677867284211970
1796.41213199910839648510
1796.52727540811315520841
1796.64213769373213835934
1796.75671954232848293032
1796.87102163859367465193
1796.98504466554277314572
1797.09878930452555323427
1797.21225623522855130432
1797.32544613567802116449
1797.43835968224493626622
1797.55099754965021929820
1797.66336041096474218648
1797.77544893761887578876
1797.88726379940226252074
1797.99880566446927332436
65.07856750350283903117
70.27217457415672186016
75.45339564620567784914
80.62226063626799543727
85.77879901090339842540
90.92304016640069619370
96.05501342894494598568
101.17474805478472887899
106.28227323039835994223
111.37761807266238633929
116.46081162901360528394
121.53188287761854269320
126.59086072753716223360
131.63777401888609119851
136.67265152300680597364
141.69552194262598732166
146.70641391202079262257
151.70535599718206754005
156.69237669597688977774
161.66750443831065808808
166.63076758629154028313
171.58219443438747475739
176.52181320959212484922
181.44965207158355724459
186.36573911288454041824
191.27010235902505996819
196.16276976869752957100
201.04376923392212006547
205.91312858019972509283
210.77087556667544276934
215.61703788629404243693
220.45164316595887044059
225.27471896668910744665
230.08629278377742366501
234.88639204694430873133
239.67504412049910911264
244.45227630349143055355
249.21811582986873645496
253.97258986863255358912
258.71572552399146616153
263.44754983551587201873
268.16808977829344939892
272.87737226308223625892
277.57542413646325485388
282.26227218099575111410
286.93794311536680652353
291.60246359454623643614
296.25586020993671354518
300.89815948952752933110
305.52938789804335328881
310.14957183709668697702
314.75873764533793064402
319.35691159860533616666
323.94411991007495998929
328.52038873041124134033
333.08574414791354456611
337.64021218866707840789
342.18381881669068889096
346.71658993408357218868
351.23855138117500018780
355.74972893667143125640
360.25014831780106305814
364.73983518046316021355
369.21881511937334607865
373.68711366820798502886
378.14475629975351012035
382.59176842604750845567
387.02817539852645722931
391.45400250816840070911
395.86927498563824201483
400.27401800143138643762
404.66825666601704369896
409.05201602998118914911
413.42532108417037761683
417.78819675983191928026
422.14066792875894407189
426.48275940343029333235
430.81449593715257151416
435.13590222420100417366
439.44700289996046649321
443.74782254106503387447
448.03838566554111366713
452.31871673294239144525
456.58884014449296273597
460.84878024322591727469
465.09856131411953583665
469.33820758424070618275
473.56774322287736822545
477.78719234168022467202
481.99657899479893785610
486.19592717901872447328
490.38526083389848508887
494.56460384190580725772
498.73398002855407185052
502.89341316253808145120
507.04292695586946138064
511.18254506401177650332
515.31229108601496591291
519.43218856465227872832
523.54226098654964971502
527.64253178232559093885
531.73302432671869155456
535.81376193872688418196
539.88476788173454679054
543.94606536365017745993
547.99767753703599737491
552.03962749923891806247
556.07193829252571504185
560.09463290421092551696
564.10773426679020303709
568.11126525807003417867
572.10524870129802366137
576.08970736529420264560
580.06466396457778955664
584.03014115950168161362
587.98616155637671454315
591.93274770760376668477
595.86992211179995138082
599.79770721392947052664
603.71612540542867009208
607.62519902433723473223
611.52495035542153800634
615.41540163030481380702
619.29657502759209819487
623.16849267299744496995
627.03117663946954962739
630.88464894731941967621
634.72893156434236061614
638.56404640594723787217
642.39001533527800802403
646.20686016334047963028
650.01460264912600450771
653.81326449973448688979
657.60286737050046212971
661.38343286511496899038
665.15498253574799036869
668.91753788317362250382
672.67112035688990090421
676.41575135524362849537
680.15145222555076998106
683.87824426421855150693
687.59614871686721926380
691.30518677845054753561
695.00537959337736992893
698.69674825563060949207
702.37931380888971943932
706.05309724665028170421
709.71811951234019488766
713.37440149944518452685
717.02196405162226255925
720.66082796282216804684
724.29101397740475931641
727.91254279026202311798
731.52543504693096565461
735.12971134371355219628
738.72539222779528245155
742.31249819736001427373
745.89104970170853903255
749.46106714137374638085
753.02257086823919962626
756.57558118565145832690
760.12011834853979053150
763.65620256352940486977
767.18385398905763850053
770.70309273548696182843
774.21393886522184857313
777.71641239282291735435
781.21053328511970903492
784.69632146132403249794
788.17379679314808527124
791.64297910491040966008
795.10388817365583236096
798.55654372926403539168
802.00096545456335661584
805.43717298544277127803
808.86518591096466934687
812.28502377347399487917
815.69670606871329709975
819.10025224593152870511
822.49568170799545896443
825.88301381150006363896
829.26226786687857384095
832.63346313851377544779
835.99661884484692109254
839.35175415848789270967
842.69888820632286297041
846.03804006962604944420
849.36922878416601179197
852.69247334031570062507
856.00779268315932313271
859.31520571260159613303
862.61473128347620331624
865.90638820565004607488
869.19019524413465660473
872.46617111918999398767
875.73433450643267406122
878.99470403694112974335
882.24729829736440933630
885.49213583002460836724
888.72923513302623632626
891.95861466035830744659
895.18029282200211582676
898.39428798403412201878
901.60061846873372815026
904.79930255468286759424
907.99035847687594014133
911.17380442681781005376
914.34965855263351386384
917.51793895916716792271
920.67866370808667397796
923.83185081798819737742
926.97751826449496093119
930.11568398036479266011
933.24636585558835122356
936.36958173749326306279
939.48534943084530368651
942.59368669794832840125
945.69461125874886420206
948.78814079093456257397
951.87429293003458496969
954.95308526952260308462
958.02453536091491059778
961.08866071387183183106
964.14547879629651561117
967.19500703443463862641
970.23726281297570039897
973.27226347514942972339
976.30002632282389640750
979.32056861660919366841
982.33390757595122977364
985.34006037923029452941
988.33904416386201319256
991.33087602639193391951
994.31557302259329844674
997.29315216756697282108
1000.26363043583364742517
1003.22702476143672356557
1006.18335203803428612446
1009.13262911899539631122
1012.07487281749945395859
1015.01009990662885229540
1017.93832711946674862702
1020.85957114919131072384
1023.77384864916928108869
1026.68117623305647612142
1029.58157047488589341810
1032.47504790916559613834
1035.36162503097261833318
1038.24131829604675658629
1041.11414412088561221026
1043.98011888283508596942
1046.83925892018623926560
1049.69158053226601623464
1052.53709997953069432697
1055.37583348366069913027
1058.20779722764837060822
1061.03300735589664327563
1063.85147997430522082141
1066.66323115036470881023
1069.46827691324938314210
1072.26663325390700265416
1075.05831612514930384350
1077.84334144174636094249
1080.62172508051298791543
1083.39348288040218903916
1086.15863064259406201018
1088.91718413058674741478
1091.66915907028533183620
1094.41457115009256995108
1097.15343602099824238394
1099.88576929666692194587
1102.61158655352801361005
1105.33090333086511236615
1108.04373513090399683279
1110.75009741890062286984
1113.45000562323025405931
1116.14347513547363632824
1118.83052131050817479263
1121.51115946659069777525
1124.18540488544908839685
1126.85327281236732233083
1129.51477845627209717350
1132.16993698981991656183
1134.81876354948485641216
1137.46127323564383004850
1140.09748111266139858344
1142.72740220897821927792
1145.35105151719426430645
1147.96844399415635962214
1150.57959456104276796395
1153.18451810344572550093
1155.78322947146148180764
1158.37574347976988065057
1160.96207490772326309525
1163.54223849942582091899
1166.11624896382181759691
1168.68412097477789757249
1171.24586917116585027543
1173.80150815694855737092
1176.35105250125957354612
1178.89451673848952850676
1181.43191536836752675299
1183.96326285604368422355
1186.48857363217302918201
1189.00786209299440088216
1191.52114260041707893834
1194.02842948209877249610
1196.52973703152952111850
1199.02507950811286718817
1201.51447113724543669377
1203.99792611040061274252
1206.47545858520811634662
1208.94708268553335983597
1211.41281250156202986545
1213.87266208987625759619
1216.32664547353556372400
1218.77477664215871300257
1221.21706955200124866678
1223.65353812603825645056
1226.08419625403894315241
1228.50905779264962802699
1230.92813656547173195577
1233.34144636314022136503
1235.74900094340273426496
1238.15081403119597780460
1240.54689931872849228967
1242.93727046555386550608
1245.32194109865122300107
1247.70092481250139826443
1250.07423516916742300964
1252.44188569836751412367
1254.80388989755647344282
1257.16026123199912944983
1259.51101313484923593933
1261.85615900722518745170
1264.19571221828641682805
1266.52968610531070225989
1268.85809397376920060196
1271.18094909740034381684
1273.49826471829010188230
1275.81005404694451499381
1278.11633026236495425110
1280.41710651212270022370
1282.71239591243738686899
1285.00221154824771474523
1287.28656647328693907184
1289.56547371016040415270
1291.83894625041511972086
1294.10699705461684061447
1296.36963905242419059505
1298.62688514265960293415
1300.87874819338617271569
1303.12524104197814267536
1305.36637649519661863451
1307.60216732926119220792
1309.83262628992110876425
1312.05776609253348397033
1314.27759942212856003607
1316.49213893348655801674
1318.70139725121021001542
1320.90538696979433552769
1323.10412065369700940209
1325.29761083741482252663
1327.48587002555336766818
1329.66891069289454208047
1331.84674528447203556425
1334.01938621564227105409
1336.18684587215102510527
1338.34913661020800645929
1340.50627075655665976228
1342.65826060854328716232
1344.80511843418730677513
1346.94685647225242064451
1349.08348693231459947128
1351.21502199483416006842
1353.34147381122124897956
1355.46285450391064841824
1357.57917616642544089700
1359.69045086344840456150
1361.79669063089227165619
1363.89790747596453002188
1365.99411337723995529814
1368.08532028472723141022
1370.17154011993375206657
1372.25278477594133619277
1374.32906611746602720814
1376.40039598092948835983
1378.46678617452766957285
1380.52824847829629106855
1382.58479464417609960947
1384.63643639608403645980
1386.68318542997712938813
1388.72505341392206901219
1390.76205198815637231746
1392.79419276516046011238
1394.82148732972223115212
1396.84394723899913515197
1398.86158402259070498985
1400.87440918259903810394
1402.88243419369723596901
1404.88567050319329609920
1406.88412953109491354553
1408.87782267017678350385
1410.86676128604585755966
1412.85095671720000609639
1414.83042027510236948729
1416.80516324423774676688
1418.77519688217989823897
1420.74053241965725646878
1422.70118106061363505432
1424.65715398227598598169
1426.60846233521351678064
1428.55511724340590262727
1430.49712980430331299431
1432.43451108889144052227
1434.36727214175448352762
1436.29542398113676426874
1438.21897759900707569614
1440.13794396112029971846
1442.05233400708061708428
1443.96215865040494463756
1445.86742877858068823116
1447.76815525313463695056
1449.66434890968844229064
1451.55602055802455652156
1453.44318098214625933906
1455.32584094033904875687
1457.20401116523248674639
1459.07770236386113538174
1460.94692521772572035843
1462.81169038285270289634
1464.67200848985794436885
1466.52789014400559608475
1468.37934592526653432287
1470.22638638838338920323
1472.06902206292647861119
1473.90726345335542646353
1475.74112103907873461139
1477.57060527451494635898
1479.39572658915062675078
1481.21649538759993447457
1483.03292204966464851168
1484.84501693039214842429
1486.65279036013612312672
1488.45625264461432379903
1490.25541406496859053732
1492.05028487782124102523
1493.84087531533509718429
1495.62719558527101071377
1497.40925587104788974102
1499.18706633179840537196
1500.96063710242810884665
1502.72997829367363920028
1504.49509999215865718725
1506.25601226045228031580
1508.01272513712865475100
1509.76524863681925126002
1511.51359275027516559931
1513.25776744442032395455
1514.99778266241060009634
1516.73364832368974930432
1518.46537432404352330195
1520.19297053566242539091
1521.91644680718991367030
1523.63581296378538354475
1525.35107880717578154872
1527.06225411571404038114
1528.76934864443296646641
1530.47237212510253812070
1532.17133426628447523399
1533.86624475338703632588
1535.55711324872117984341
1537.24394939155672545894
1538.92676279817260365235
1540.60556306191915609816
1542.28035975326542939001
1543.95116241985942906467
1545.61798058657791443693
1547.28082375558369676583
1548.93970140637929944205
1550.59462299586152767006
1552.24559795837308229238
1553.89263570575849371380
1555.53574562741619047301
1557.17493709035375104577
1558.81021943924179140595
1560.44160199646307773946
1562.06909406217073410517
1563.69270491433758252242
1565.31244380881184952159
1566.92831997936787047365
1568.54034263776043189864
1570.14852097377297468483
1571.75286415527853023377
1573.35338132828223933757
1574.95008161698069670820
1576.54297412380901732831
1578.13206792949836199114
1579.71737209312004779349
1581.29889565214466529142
1582.87664762248982697201
1584.45063699857178107777
1586.02087275335588856251
1587.58736383841142014717
1589.15011918395794054959
1590.70914769891965079296
1592.26445827097495566704
1593.81605976660512169474
1595.36396103114998368255
1596.90817088885182783997
1598.44869814291246257199
1599.98555157553710159846
1601.51873994798847888887
1603.04827200063596137625
1604.57415645300466167100
1606.09640200382432340120
1607.61501733108298139996
1609.13001109207129957213
1610.64139192343441209232
1612.14916844122171823983
1613.65334924093554036517
1615.15394289757773549354
1616.65095796570176389650
1618.14440297946248392691
1619.63428645265935301722
1621.12061687878963311960
1622.60340273109636655136
1624.08265246261430547747
1625.55837450621925199812
1627.03057727467921722564
1628.49926916069625804084
1629.96445853695990990673
1631.42615375619106998784
1632.88436315119270147989
1634.33909503489485359751
1635.79035770040309216711
1637.23815942104693021975
1638.68250845042371111049
1640.12341302244954022171
1641.56088135140385020350
1642.99492163197646732442
1644.42554203931535994343
1645.85275072907211324491
1647.27655583744785872113
1648.69696548124352375453
1650.11398775790007675823
1651.52763074554900413204
1652.93790250305801237118
1654.34481107007604805403
1655.74836446707740833517
1657.14857069541221790132
1658.54543773734667411190
1659.93897355611125021824
1661.32918609594844383537
1662.71608328215188521426
1664.09967302111704157142
1665.47996320038464546087
1666.85696168868389577256
1668.23067633597929670941
1669.60111497351749676454
1670.96828541386503275135
1672.33219545096062574885
1673.69285286015360725287
1675.05026539825234976888
1676.40444080356769518403
1677.75538679595274516032
1679.10311107685492970631
1680.44762132935238696518
1681.78892521820193906024
1683.12703038988161097222
1684.46194447263451365870
1685.79367507651022606296
1687.12222979341186146485
1688.44761619713835898438
1689.76984184342313710658
1691.08891426998548013216
1692.40484099656509897613
1693.71762952497147125541
1695.02728733912090319791
1696.33382190508564235643
1697.63724067112980264938
1698.93755106775756757997
1700.23476050775184376107
1701.52887638621746191347
1702.81990608062278624857
1704.10785695084564395074
1705.39273633920811334974
1706.67455157052609138191
1707.95330995214453650988
1709.22901877398317083134
1710.50168530857763471431
1711.77131681111859506927
1713.03792051949540109490
1714.30150365433701153961
1715.56207341905201246846
1716.81963699987068139308
1718.07420156588682402798
1719.32577426909506357333
1720.57436224443608807633
1721.81997260983621345076
1723.06261246624353589141
1724.30228889767431610380
1725.53900897125163282908
1726.77277973724335424777
1728.00360822910533897812
1729.23150146351781586418
1730.45646644043154083192
1731.67851014310122081952
1732.89763953812826002832
1734.11386157550032294239
1735.32718318863180684275
1736.53761129440226795850
1737.74515279319393812330
1738.94981456893651738937
1740.15160348913991583686
1741.35052640493859144044
1742.54659015112792985747
1743.73980154620312532643
1744.93016739240010792855
1746.11769447573192337586
1747.30238956602829603071
1748.48425941697541929898
1749.66331076615165329713
1750.83955033507072585053
1752.01298482921447430272
1753.18362093807331802964
1754.35146533518627620651
1755.51652467817757496960
1756.67880560879302720423
1757.83831475293959556438
1758.99505872072404599749
1760.14904410648841803777
1761.30027748885004257318
1762.44876543073587527033
1763.59451447942205959407
1764.73753116657303507964
1765.87782200827314227354
1767.01539350506914161087
1768.15025214200682057708
1769.28240438866441763821
1770.41185669919218526047
1771.53861551234899707197
1772.66268725153895502444
1773.78407832484640493931
1774.90279512507527215348
1776.01884402978407706541
1777.13223140131981381273
1778.24296358685955965484
1779.35104691844321678218
1780.45648771300943735696
1781.55929227243086643284
1782.65946688355552396388
1783.75701781823499914026
1784.85195133336605977092
1785.94427367092271197180
1787.03399105799462631694
1788.12110970681942490046
1789.20563581482133486134
1790.28757556464552180842
1791.36693512419037688232
1792.44372064664753452234
1793.51793827053506902303
1794.58959411972864472773
1795.65869430350471702695
1796.72524491656531608896
1797.78925203908192997915
1798.85072173672392636945
1799.90966006069629656849
1800.96607304777353419922
1802.01996672033260438184
1803.07134708638886877452
1804.12022013963155586680
1805.16659185945241006266
1806.21046821098775581049
1807.25185514514646456519
1808.29075859864474296046
1809.32718449404296734428
1810.36113873977706134610
1811.39262723019123768609
1812.42165584557551483158
1813.44823045219413870655
1814.47235690232264460064
1815.49404103428105372586
1816.51328867246479603637
1817.53010562738018052187
1818.54449769567622752220
1819.55647066017877477861
1820.56603028992230974836
1821.57318234018543989805
1822.57793255251726805000
1823.58028665477900176484
1824.58025036116987394053
1825.57782937226329522673
1826.57302937503686734999
1827.56585604290648916503
1828.55631503575796159566
1829.54441199997972944402
1830.53015256849562319985
1831.51354236079396287096
1832.49458698296439251862
1833.47329202772539247235
1834.44966307445929487585
1835.42370568924138751754
1836.39542542487447462918
1837.36482782091866283736
1838.33191840372319347807
1839.29670268645827491127
1840.25918616914623271441
1841.21937433869470623904
1842.17727266892188708880
1843.13288662059790112835
1844.08622164146595423517
1845.03728316627893946134
1845.98607661682922298496
1846.93260740197888480907
1847.87688091769155107613
1848.81890254706195264589
1849.75867766034912165196
1850.69621161500231210084
1851.63150975569624279160
1852.56457741435997377266
1853.49541991020578279858
1854.42404254976327138138
1855.35045062690323902643
1856.27464942287497251527
1857.19664420633307599928
1858.11644023336475584074
1859.03404274752574565355
1859.94945697986463528650
1860.86268814895720424829
1861.77374146093256968015
1862.68262210950501867046
1863.58933527600333945884
1864.49388612939787890355
1865.39627982633555802749
1866.29652151116215463844
1867.19461631595891049074
1868.09056936056526865286
1868.98438575261161531671
1869.87607058754952049640
1870.76562894867652175890
1871.65306590716977552802
1872.53838652211084081500
1873.42159584051773890678
1874.30269889737269295438
1875.18170071564895806659
1876.05860630634288099827
1876.93342066850027549663
1877.80614878924393451598
1878.67679564380523515865
1879.54536619555028664763
1880.41186539600698779395
1881.27629818489776880597
1882.13866949016392027261
1882.99898422799196850974
1883.85724730284800898517
1884.71346360750067105982
1885.56763802304953969724
1886.41977541895630565705
1887.26988065306682074151
1888.11795857164452172583
1888.96401400939453196770
1889.80805178949253786413
1890.65007672361139157147
1891.49009361195021483582
1892.32810724325986484473
1893.16412239487158331031
1893.99814383272314444184
1894.83017631138727665530
1895.66022457409690105123
1896.48829335277559948736
1897.31438736805966982502
1898.13851132932950349641
1898.96066993473482398258
1899.78086787121969791770
1900.59910981455232104054
1901.41540042934934717778
1902.22974436910408257972
1903.04214627621081490361
1903.85261078199482653872
1904.66114250673558672133
1905.46774605969312688103
1906.27242603913805396587
1907.07518703237315094157
1907.87603361576066163252
1908.67497035475184929965
1909.47200180390882451320
1910.26713250693069312547
1911.06036699668447909062
1911.85170979522422385344
1912.64116541382031755347
1913.42873835298655649240
1914.21443310250060676481
1914.99825414143742818851
1915.78020593818655470386
1916.56029295048278981994
1917.33851962543121771887
1918.11489039952948587597
1918.88940969869599939557
1919.66208193829629635729
1920.43291152316305669956
1921.20190284762679766573
1921.96906029553656480857
1922.73438824028880844708
1923.49789104484898416558
1924.25957306177815553383
1925.01943863325777783757
1925.77749209111379968817
1926.53373775684258362162
1927.28817994163296134502
1928.04082294639488281973
1928.79167106177874302375
1929.54072856820539527689
1930.28799973588525062951
1931.03348882484783644031
1931.77720008496157788613
1932.51913775596062805562
1933.25930606746806006413
1933.99770923901974128967
1934.73435148009048134554
1935.46923699011426833749
1936.20236995851200845209
1936.93375456471312645590
1937.66339497817943993141
1938.39129535843107987603
1939.11745985506695433287
1939.84189260779135111079
1940.56459774643531090987
1941.28557939098186579940
1942.00484165158854921174
1942.72238862860922381515
1943.43822441262432221265
1944.15235308445289774681
1944.86477871518604843004
1945.57550536620647108066
1946.28453708920869758003
1946.99187792622660708730
1947.69753190965548128588
1948.40150306227155851957
1949.10379539726000075461
1949.80441291823422034213
1950.50335961926066374872
1951.20063948488063942932
1951.89625649013282782107
1952.59021460057624608453
1953.28251777231321284489
1953.97316995201072131749
1954.66217507692613253312
1955.34953707492468311102
1956.03525986450608797895
1956.71934735482432188292
1957.40180344571217574412
1958.08263202770126554242
1958.76183698204431493650
1959.43942218074016636820
1960.11539148655265307752
1960.78974875303310909658
1961.46249782454401611176
1962.13364253627946709457
1962.80318671428790366917
1963.47113417549257974315
1964.13748872771520836977
1964.80225416969551588409
1965.46543429111625300720
1966.12703287261933837726
1966.78705368583268864313
1967.44550049339090946887
1968.10237704895303068042
1968.75768709722774474358
1969.41143437399364302109
1970.06362260611831516144
1970.71425551158495181880
1971.36333679950757868937
1972.01087017015515812091
1972.65685931497318961192
1973.30130791660371869511
1973.94421964890602794185
1974.58559817697710059292
1975.22544715717640428920
1975.86377023714044298686
1976.50057105580845018267
1977.13585324344307991851
1977.76962042164632293861
1978.40187620338610940962
1979.03262419301290719886
1979.66186798628177712089
1980.28961117037306394195
1980.91585732391331475810
1981.54061001699278676824
1982.16387281118841201533
1982.78564925958539788553
1983.40594290679223377083
1984.02475728896934015211
1984.64209593383793617249
1985.25796236071118983091
1985.87236008050763302890
1986.48529259577367156453
1987.09676340070177502639
1987.70677598115207729279
1988.31533381467238541518
1988.92244037051705163321
1989.52809910966584538983
1990.13231348484669069876
1990.73508694055090018082
1991.33642291305955041025
1991.93632483045485059847
1992.53479611264583581942
1993.13184017138542003522
1993.72746041028949548490
1994.32166022485921530460
1994.91444300249531806912
1995.50581212252245677519
1996.09577095620488762506
1996.68432286676920739410
1997.27147120941936009331
1997.85721933135823746852
1998.44157057180768788385
1999.02452826202511459996
1999.60609572532257516286
2000.18627627708997351874
2000.76507322480779293983
2001.34248986806960601825
2001.91852949860003718641
2002.49319540027613584243
2003.06649084913897240767
2003.63841911342092316772
2004.20898345355908531928
2004.77818712221414898522
2005.34603336429131559271
2005.91252541695689615153
2006.47766650965741064283
2007.04145986413686841843
2007.60390869445768657897
2008.16501620701637875754
2008.72478560056288188207
2009.28322006621988293773
2009.84032278749828037689
2010.39609694031901199196
2010.95054569302737945691
2011.50367220641305721074
2012.05547963372964659357
2012.60597112070786351978
2013.15514980558032220870
2013.70301881909222174727
2014.24958128452476557868
2014.79484031770903129654
2015.33879902704848063877
2015.88146051353078291868
2016.42282787074873340316
2016.96290418491889795405
2017.50169253489821130643
2018.03919599219921110489
2018.57541762101095628168
2019.11036047821471584029
2019.64402761340193137585
2020.17642206889104272705
2020.70754687974522312288
2021.23740507379102382401
2021.76599967163269866433
2022.29333368667107606598
2022.81941012512152155978
2023.34423198603008131613
2023.86780226129030779703
2024.39012393566054015537
2024.91119998678186675534
2025.43103338519449607702
2025.94962709435321812634
2026.46698407064741331851
2026.98310726341424015118
2027.49799961495818934054
2028.01166406056836422067
2028.52410352853121366934
2029.03532094015190523351
2029.54531920976774017618
2030.05410124476634337043
2030.56166994560271632508
2031.06802820581333435257
2031.57317891203615545237
2032.07712494402289848949
2032.57986917465859733056
2033.08141446997819912212
2033.58176368918134357955
2034.08091968464714227594
2034.57888530195486964658
2035.07566337989692328847
2035.57125675049474011757
2036.06566823901744101022
2036.55890066399592797097
2037.05095683724016453198
2037.54183956385213605245
2038.03155164224790496519
2038.52009586416716047097
2039.00747501469390954298
2039.49369187226784561062
2039.97874920870390269556
2040.46264978920885369007
2040.94539637239222429343
2041.42699171028539240069
2041.90743854835818638094
2042.38673962553161800315
2042.86489767419539020921
2043.34191542022313115012
2043.81779558298785559600
2044.29254087537810846698
2044.76615400381183462741
2045.23863766825297716423
2045.70999456222625667579
2046.18022737283445167122
2046.64933878077044937527
2047.11733146033543562226
2047.58420807945162778196
2048.04997129968069202732
2048.51462377623693100759
2048.97816815799933465314
2049.44060708753386279568
2049.90194320110185799422
2050.36217912868096391321
2050.82131749397194653284
2051.27936091442325050593
2051.73631200123918461031
2052.19217335939629265340
2052.64694758766108861892
2053.10063727860051585594
2053.55324501859922747826
2054.00477338787459302694
2054.45522496048943139613
2054.90460230437020072713
2055.35290798131745759747
2055.80014454702313742018
2056.24631455108510635910
2056.69142053701853001257
2057.13546504227542754961
2057.57845059825513089891
2058.02037973032201989554
2058.46125495781552672270
2058.90107879406832580571
2059.33985374641952148522
2059.77758231622829043772
2060.21426699888797884341
2060.64991028384247329086
2061.08451465459802420810
2061.51808258873916201992
2061.95061655793915633694
2062.38211902798002483905
2062.81259245876208296977
2063.24203930432031484088
2063.67046201283528716885
2064.09786302665088442154
2064.52424478228613224928
2064.94960971044974940014
2065.37396023605242589838
2065.79729877822410344379
2066.21962775032397985342
2066.64094955995642521884
2067.06126660898416957934
2067.48058129354240008979
2067.89889600405103919911
2068.31621312523111555493
2068.73253503611431369791
2069.14786411006161870318
2069.56220271477059213794
2069.97555321229583569220
2070.38791795905717663118
2070.79929930585467445781
2071.20969959788317282801
2071.61912117474366823444
2072.02756637045922616380
2072.43503751348498553853
2072.84153692672452962142
2073.24706692754125469946
2073.65162982777292199899
2074.05522793374211687478
2074.45786354627398395678
2074.85953896070532209706
2075.26025646689822679036
2075.66001834925646107877
2076.05882688673273150926
2076.45668435284687802778
2076.85359301569678791566
2077.24955513797249295749
2077.64457297696480964078
2078.03864878458443854470
2078.43178480737105928711
2078.82398328650560870301
2079.21524645782574225450
2079.60557655183583847247
2079.99497579372291511390
2080.38344640336572410888
2080.77099059534930347581
2081.15761057897725549992
2081.54330855828584390110
2081.92808673205399827566
2082.31194729381650176947
2082.69489243187899774057
2083.07692432932617521146
2083.45804516403904926847
2083.83825710870223701932
2084.21756233082078324514
2084.59596299273016484221
2084.97346125160856900038
2085.35005925949099037098
2085.72575916327969025588
2086.10056310475738428067
2086.47447322059724683641
2086.84749164237973673153
2087.21962049660032789689
2087.59086190468315180624
2087.96121798299463989679
2088.33069084285216376884
2088.69928259054040609044
2089.06699532731727231294
2089.43383114943480904913
2089.79979214814147780999
2090.16488040970034489874
2090.52909801539999534725
2090.89244704156362786307
2091.25492955956451623933
2091.61654763583601379651
2091.97730333188201257144
2092.33719870429194997996
2092.69623580475081325858
2093.05441668004777966416
2093.41174337209486111533
2093.76821791793281590799
2094.12384234974388164119
2094.47861869486359864823
2094.83254897579536191188
2095.18563521021678752732
2095.53787941099608360673
2095.88928358619750724756
2096.23984973910000917385
2096.58957986820405494655
2096.93847596724390314193
2097.28654002519897403545
2097.63377402630567303277
2097.98017995006921410095
2098.32575977127362421015
2098.67051545999265727005
2099.01444898160207230831
2099.35756229679191164905
2099.69985736157514111255
2100.04133612730083768838
2100.38200054066328448243
2100.72185254371652263217
2101.06089407388162726420
2101.39912706395807617810
2101.73655344213921125629
2102.07317513201815017965
2102.40899405260097410064
2102.74401211831627733773
2103.07823123903017403791
2103.41165332005084565026
2103.74428026214445708320
2104.07611396154288740945
2104.40715630995828178129
2104.73740919459032738814
2105.06687449813625789830
2105.39555409880722436355
2105.72344987033102370333
2106.05056368197119809338
2106.37689739853021819727
2106.70245288036448982893
2107.02723198339435839443
2107.35123655911456808099
2107.67446845460381155135
2107.99692951253518913290
2108.31862157118803224876
2108.63954646445745311212
2108.95970602186707765213
2109.27910206857541197678
2109.59773642538812055136
2109.91561090877030437696
2110.23272733085377694806
2110.54908749944979717839
2110.86469321805725485319
2111.17954628587449406041
2111.49364849781204611645
2111.80700164449490330298
2112.11960751228116350831
2112.43146788326748719555
2112.74258453530137558118
2113.05295924198981083464
2113.36259377271198900416
2113.67148989262432223768
2113.97964936267726443475
2114.28707393961894922541
2114.59376537600928713800
2114.89972542022860579891
2115.20495581648719962686
2115.50945830483760801144
2115.81323462118007228128
2116.11628649727754236665
2116.41861566076067902031
2116.72022383514195098542
2117.02111273982382044778
2117.32128409010601899354
2117.62073959720100901905
2117.91948096823716696235
2118.21750990627469946048
2118.51482811030973607558
2118.81143727528797171544
2119.10733909211376158055
2119.40253524765648762695
2119.69702742476556522888
2119.99081730227635489427
2120.28390655501971195918
2120.57629685383199102944
2120.86798986556641466450
2121.15898725310171357705
2121.44929067534849309595
2121.73890178726287558675
2122.02782223985332166194
2122.31605368019381785416
2122.60359775142569560558
2122.89045609277536641457
2123.17663033955977880396
2123.46212212319505852065
2123.74693307120560348267
2124.03106480723681670497
2124.31451895106056326767
2124.59729711858744849451
2124.87940092187272966839
2125.16083196912813946255
2125.44159186473007139284
2125.72168220922912951210
2126.00110459935740436777
2126.27986062804257016978
2126.55795188440879428526
2126.83537995379447238520
2127.11214641775677591795
2127.38825285407801857218
2127.66370083678202718147
2127.93849193613550596638
2128.21262771866395269171
2128.48610974715211341390
2128.75893958066399136442
2129.03111877454057321302
2129.30264888041574522504
2129.57353144622220497695
2129.84376801620192054543
2130.11336013091522545437
2130.38230932724582089577
2130.65061713841532764491
2130.91828509398646929185
2131.18531471987444092520
2131.45170753835827781586
2131.71746506808312915382
2131.98258882407480996335
2132.24708031774525807123
2132.51094105690208380111
2132.77417254575721017318
2133.03677628493551310385
2133.29875377148300685803
2133.56010649887502950151
2133.82083595702715683728
2134.08094363229974987917
2134.34043100750932353549
2134.59929956193536781939
2134.85755077133126178524
2135.11518610793063999154
2135.37220704045603270060
2135.62861503412614183617
2135.88441155066720966715
2136.13959804831756628118
2136.39417598184036251041
2136.64814680252857215237
2136.90151195821272267494
2137.15427289327135440544
2137.40643104864102497231
2137.65798786181767354719
2137.90894476687299174955
2138.15930319445487839403
2138.40906457180335564772
2138.65823032275238801958
2138.90680186774079629686
2139.15478062381998825003
2139.40216800466305357986
2139.64896542057022088557
2139.89517427848022634862
2140.14079598197304221685
2140.38583193128715720377
2140.63028352331502901507
2140.87415215162354797940
2141.11743920645403704839
2141.36014607473225623835
2141.60227414007522384054
2141.84382478280303985230
2142.08479937994297870318
2142.32519930523631046526
2142.56502592915103377891
2142.80428061888733282103
2143.04296473838076053653
2143.28107964831860954291
2143.51862670614036687766
2143.75560726605135641876
2143.99202267902410312672
2144.22787429281106597045
2144.46316345194918540074
2144.69789149777170678135
2144.93205976841090887319
2145.16566959880901777069
2145.39872232072320912266
2145.63121926273606732138
2145.86316175026149721816
2146.09455110555200008093
2146.32538864770867803600
2146.55567569268441729946
2146.78541355329480211367
2147.01460353922493595746
2147.24324695703626275645
2147.47134511017520708265
2147.69889929897863112274
2147.92591082068247487769
2148.15238096942948686774
2148.37831103627650009003
2148.60370230920034373412
2148.82855607310830237111
2149.05287360984038969036
2149.27665619818253617268
2149.49990511386931757443
2149.72262162959486886393
2149.94480701501561270561
2150.16646253676162814372
2150.38758945844256231794
2150.60818904065536116832
2150.82826254098745266674
2151.04781121402993449010
2151.26683631138166674646
2151.48533908165745742735
2151.70332077049170038663
2151.92078262055201776093
2152.13772587153835047502
2152.35415176019705540966
2152.57006152032590762246
2152.78545638277591933729
2153.00033757546862034360
2153.21470632339378425968
2153.42856384861806873232
2153.64191137029865785735
2153.85475010468189793755
2154.06708126511421141913
2154.27890606204891810194
2154.49022570305305634975
2154.70104139281193056377
2154.91135433314093461377
2155.12116572298737082747
2155.33047675843863544287
2155.53928863273176830262
2155.74760253625800032751
2155.95541965656684624264
2156.16274117837883750326
2156.36956828358916027355
2156.57590215127311239485
2156.78174395769428883796
2156.98709487631140291342
2157.19195607778510748176
2157.39632872998390666908
2157.60021399799097707728
2157.80361304411144374171
2158.00652702787874659407
2158.20895710606100692530
2158.41090443266602960648
2158.61237015895176227787
2158.81335543343038807507
2159.01386140187514683930
2159.21388920732442784356
2159.41343999009450271842
2159.61251488777952545206
2159.81111503526199157932
2160.00924156471683090786
2160.20689560562095721252
2160.40407828475554197212
2160.60079072621601881110
2160.79703405141617622576
2160.99280937909634303651
2161.18811782532793586142
2161.38296050352209931589
2161.57733852443470823346
2161.77125299616955089732
2161.96470502419242620817
2162.15769571133068893687
2162.35022615778007093468
2162.54229746111559506971
2162.73391071629339421634
2162.92506701565798721276
2163.11576744894910007133
2163.30601310330848718877
2163.49580506328447881970
2163.68514441083880228689
2163.87403222535340319155
2164.06246958363635712885
2164.25045755992778140353
2164.43799722590483725071
2164.62508965069082478294
2164.81173590085791147430
2164.99793704043577236007
2165.18369413091522801551
2165.36900823125597526086
2165.55388039789477261365
2165.73831168474544028868
2165.92230314321068362915
2166.10585582218618583283
2166.28897076806333643617
2166.47164902474105474539
2166.65389163362897306797
2166.83569963365016519674
2167.01707406125251509366
2167.19801595041280961595
2167.37852633263901225291
2167.55860623698299605167
2167.73825669003826988046
2167.91747871595543983858
2168.09627333643720703549
2168.27464157075337425340
2168.45258443574130069464
2168.63010294581499692868
2168.80719811296785337618
2168.98387094678037101403
2169.16012245442470884882
2169.33595364067377886386
2169.51136550790079127182
2169.68635905609016845119
2169.86093528284254716709
2170.03509518337796180276
2170.20883975054312031716
2170.38216997481822545524
2170.55508684432106747408
2170.72759134481202636380
2170.89968445970089305774
2171.07136717005232640076
2171.24264045459221961210
2171.41350528971224775887
2171.58396264947486997698
2171.75401350561969593400
2171.92365882756939754472
2172.09289958243334694998
2172.26173673501807570574
2172.43017124782500104629
2172.59820408106361355749
2172.76583619265056768199
2172.93306853822059565573
2173.09990207112878124462
2173.26633774245465247077
2173.43237650101355029619
2173.59801929335435488611
2173.76326706376994479797
2173.92812075430265394971
2174.09258130474609060911
2174.25664965265332284616
2174.42032673334233550122
2174.58361347990103240591
2174.74651082318905537250
2174.90901969185051711975
2175.07114101231127278879
2175.23287570878937913221
2175.39422470329873249284
2175.55518891565452577197
2175.71576926347825065022
2175.87596666220315455575
2176.03578202507924288511
2176.19521626317919071880
2176.35427028540061655804
2176.51294499847745100851
2176.67124130697811779100
2176.82916011331553818309
2176.98670231774985950324
2177.14386881839527632110
2177.30066051122230419423
2177.45707829006551037310
2177.61312304662851602188
2177.76879567048945318675
2177.92409704910141954315
2178.07902806780475657433
2178.23358960982704957132
2178.38778255628858460113
2178.54160778621053395909
2178.69506617651586566353
2178.84815860203707416076
2179.00088593552163729328
2179.15324904763292579446
2179.30524880695884348825
2179.45688608001864849939
2179.60816173126158901141
2179.75907662307690770831
2179.90963161579793450073
2180.05982756770436026272
2180.20966533503133177874
2180.35914577196945174364
2180.50826973067569269915
2180.65703806127112329705
2180.80545161185227698297
2180.95351122849206149112
2181.10121775524476106511
2181.24857203415376716293
2181.39557490525248795166
2181.54222720657298850711
2181.68852977414644556120
2181.83448344201315194368
2181.98008904222115234006
2182.12534740483670248068
2182.27025935794517863542
69.62951628135461135116
75.78864357293747389122
81.93311908915056562819
88.06297807821925971439
94.17825531005445327537
100.27898547185610311772
106.36520316831034449478
112.43694292178379612324
118.49423917252354954144
124.53712627884817720769
130.56563851734492232026
136.57981008306308012834
142.57967508970992298600
148.56526756984132475736
154.53662147505673374326
160.49377067619133185872
166.43674896350805170187
172.36559004688913887549
178.28032755602723113952
184.18099504061780180564
190.06762597054637353722
195.94025373608067752684
201.79891164805965786400
207.64363293808170851662
213.47445075869384822909
219.29139818357973013008
225.09450820774671342406
230.88381374771361720377
236.65934764169759318975
242.42114264979855420279
248.16923145418792273631
253.90364665929180887360
259.62442079197694511095
265.33158630173471692615
271.02517556086542072080
276.70522086466201017174
282.37175443159293308781
288.02480840348511037519
293.66441484570640341190
299.29060574734717192769
304.90341302140188872727
310.50286850495029966623
316.08900395933761728884
321.66185107035494183947
327.22144144841922752676
332.76780662875194138905
338.30097807155863165463
343.82098716220690448608
349.32786521140457125512
354.82164345537745475667
360.30235305604605855478
365.77002510120303213625
371.22469060468904444861
376.66638050656871428146
382.09512567330659749132
387.51095689794016152518
392.91390490025918325045
398.30400032697389178793
403.68127375189442318515
409.04575567609879271913
414.39747652811195166578
419.73646666407381644603
425.06275636791212946264
430.37637585151543362372
435.67735525490530790194
440.96572464640433963723
446.24151402280915590381
451.50475330956015795891
456.75547236090909564155
461.99370096009192820929
467.21946881949571661607
472.43280558082688003196
477.63374081528007764064
482.82230402370669253287
487.99852463678058711594
493.16243201516431327036
498.31405544967941523282
503.45342416146911546093
508.58056730216475216366
513.69551395405233051861
518.79829313023651593539
523.88893377480428625859
528.96746476299119876785
534.03391490134481500718
539.08831292788613609446
544.13068751227467600984
549.16106725597057902633
554.17948069239469077729
559.18595628709488210006
564.18052243790441480087
569.16320747510121691448
574.13403966157477498200
579.09304719297915653442
584.04025819789774232049
588.97570073800204681902
593.89940280820974294329
598.81139233684291411919
603.71169718578960328159
608.60034515065865434735
613.47736396093716848554
618.34278128015205311385
623.19662470602088433225
628.03892177061425172724
632.86969994050809873443
637.68898661693947360618
642.49680913596534992394
647.29319476861394377920
652.07817072104148792278
656.85176413468639111670
661.61400208642191955732
666.36491158871046991408
671.10451958975886554981
675.83285297366649047035
680.54993856058331402892
685.25580310685745644150
689.95047330519003025984
694.63397578478429750248
699.30633711149903319892
703.96758378799631827860
708.61774225389547154919
713.25683888591879622254
717.88489999804494345881
722.50195184165659156861
727.10802060568857996259
731.70313241677899895876
736.28731333941243519803
740.86058937607504049083
745.42298646739618561696
749.97453049229591215408
754.51524726813602228503
759.04516255086218734505
763.56430203515230914491
768.07269135456090225489
772.57035608166586371226
777.05732172821240055782
781.53361374525832161453
785.99925752331830608455
790.45427839250760371215
794.89870162268709918862
799.33255242360303327587
803.75585594503570519009
808.16863727693578312028
812.57092144957232449087
816.96273343367124653014
821.34409814055777587782
825.71504042229696551658
830.07558507183728124801
834.42575682314952700835
838.76558035136463331582
843.09508027291929010971
847.41428114568964247155
851.72320746913624134322
856.02188368443864874280
860.31033417463413570658
864.58858326475967714941
868.85665522198644339369
873.11457425575986235344
877.36236451793308788183
881.60005010291035887349
885.82765504777705700690
890.04520333243942786794
894.25271887976180096302
898.45022555569892119820
902.63774716943350995280
906.81530747351075660845
910.98293016397349219915
915.14063888049543038505
919.28845720651713691041
923.42640866937745158793
927.55451674044957144361
931.67280483527076739847
935.78129631367960428179
939.88001447994508907868
943.96898258289900240925
948.04822381607004899706
952.11776131781232379581
956.17761817144048563932
960.22781740535651806567
964.26838199318331135146
968.29933485389301495161
972.32069885193823211011
976.33249679738150916819
980.33475144602607542765
984.32748549954078498558
988.31072160559347139497
992.28448235797679899406
996.24879029673729746719
1000.20366790830348691088
1004.14913762561218391056
1008.08522182823708135402
1012.01194284251494082127
1015.92932294167269446916
1019.83738434595352373435
1023.73614922274236960220
1027.62563968669246605714
1031.50587779985198721988
1035.37688557178535120329
1039.23868495970236836001
1043.09129786857874933048
1046.93474615128479854320
1050.76905160870569488907
1054.59423598986768411123
1058.41032099205813210574
1062.21732826095262680610
1066.01527939073480411025
1069.80419592422140340204
1073.58409935298027448880
1077.35501111745770685957
1081.11695260709507238062
1084.86994516045501768531
1088.61401006533651525388
1092.34916855890173792432
1096.07544182779247421422
1099.79285100825109111611
1103.50141718624240638746
1107.20116139756964912522
1110.89210462799883316620
1114.57426781337176180386
1118.24767183973017381504
1121.91233754343079453974
1125.56828571126584392914
1129.21553708057649600960
1132.85411233937884389888
1136.48403212647190230200
1140.10531703156107141695
1143.71798759537182377244
1147.32206430976771116548
1150.91756761786609786213
1154.50451791415412117203
1158.08293554460396990180
1161.65284080678952705057
1165.21425394999869240564
1168.76719517535229897476
1172.31168463591575346072
1175.84774243681454208854
1179.37538863534723532212
1182.89464324110053894401
1186.40552621606229877216
1189.90805747473336850817
1193.40225688424311556446
1196.88814426446128891257
1200.36573938810829531576
1203.83506198086979566142
1207.29613172150925493042
1210.74896824197548994562
1214.19359112751794782525
1217.63001991679720958928
1221.05827410199549376557
1224.47837312892397676478
1227.89033639713898082846
1231.29418326004747541447
1234.68993302501917241898
1238.07760495349498341966
1241.45721826109638641356
1244.82879211773524730233
1248.19234564772023077239
1251.54789792986844076950
1254.89546799761228612624
1258.23507483910680093686
1261.56673739733696493204
1264.89047457022729759046
1268.20630521074804164527
1271.51424812701998234843
1274.81432208242449632962
1278.10654579570973510272
1281.39093794109203372500
1284.66751714836777864548
1287.93630200301686272724
1291.19731104630704976444
1294.45056277539902112039
1297.69607564345437822340
1300.93386805973750597332
1304.16395838971993725863
1307.38636495518471747346
1310.60110603433327014500
1313.80819986188453185605
1317.00766462918272736715
1320.19951848429536767071
1323.38377953212193460786
1326.56046583449096942786
1329.72959541026898477867
1332.89118623545596165059
1336.04525624329266975110
1339.19182332435889293265
1342.33090532667574734660
1345.46252005580868171819
1348.58668527496547540068
1351.70341870510037551867
1354.81273802501164027490
1357.91466087144476659887
1361.00920483918866921158
1364.09638748117822615313
1367.17622630859432319994
1370.24873879096048767678
1373.31394235624588873179
1376.37185439095856054337
1379.42249224025158582663
1382.46587320801290843519
1385.50201455697106212028
1388.53093350878930323233
1391.55264724416224453307
1394.56717290291589961271
1397.57452758410499882302
1400.57472834610689460533
1403.56779220672183328134
1406.55373614326754250214
1409.53257709267450081825
1412.50433195158780108613
1415.46901757645377983863
1418.42665078362210806517
1421.37724834944151552918
1424.32082701035051286453
1427.25740346297629912442
1430.18699436422707549355
1433.10961633138890647388
1436.02528594221598723379
1438.93401973503000590426
1441.83583420880950143328
1444.73074582328467840853
1447.61877099903381349577
1450.49992611757102167758
1453.37422752144266269170
1456.24169151432033686433
1459.10233436109069771192
1461.95617228795163100585
1464.80322148249933889019
1467.64349809382429157267
1470.47701823260285891593
1473.30379797118325768679
1476.12385334368423173146
1478.93720034608077185112
1481.74385493629688426154
1484.54383303429699481057
1487.33715052217212360119
1490.12382324423515456147
1492.90386700710837430961
1495.67729757981169314007
1498.44413069385495873576
1501.20438204332481291203
1503.95806728497564108693
1506.70520203831574690412
1509.44580188570012069249
1512.17988237241365823138
1514.90745900676461133116
1517.62854726016780659847
1520.34316256723468541168
1523.05132032586243440164
1525.75303589731902320636
1528.44832460632915172027
1531.13720174116451744339
1533.81968255372908060963
1536.49578225964455668873
1539.16551603833863737236
1541.82889903312934620772
1544.48594635131189534150
1547.13667306424395064823
1549.78109420743135160592
1552.41922478061405854532
1555.05107974784914404154
1557.67667403759833177901
1560.29602254281076056941
1562.90914012100915897463
1565.51604159437033558788
1568.11674174981590113021
1570.71125533908843863173
1573.29959707884108865983
1575.88178165071963121591
1578.45782370144229389552
1581.02773784288820024813
1583.59153865217558632139
1586.14924067174865740526
1588.70085840945603194996
1591.24640633863646144164
1593.78589889819863856246
1596.31935049270305171376
1598.84677549244543115492
1601.36818823353814877919
1603.88360301798934415274
1606.39303411378568853252
1608.89649575497332989471
1611.39400214173792846850
1613.88556744048673863290
1616.37120578392682546109
1618.85093127114646449627
1621.32475796769517728535
1623.79269990566217529704
1626.25477108375889656600
1628.71098546739517587412
1631.16135698875973503164
1633.60589954690044578456
1636.04462700780140949064
1638.47755320446140103741
1640.90469193697435912327
1643.32605697260555643879
1645.74166204587140782678
1648.15152085861586783722
1650.55564708008910201897
1652.95405434702479396947
1655.34675626371699763695
1657.73376640209835386486
1660.11509830181694269413
1662.49076547031177142344
1664.86078138288917216414
1667.22515948280329212139
1669.58391318132635205984
1671.93705585782981870580
1674.28460085985761907068
1676.62656150320140113763
1678.96295107197875040583
1681.29378281870503997197
1683.61906996437210182194
1685.93882569852144115430
1688.25306317931813282485
1690.56179553362744627520
1692.86503585708760510897
1695.16279721418436565727
1697.45509263832786928106
1699.74193513192267346312
1702.02333766644187562633
1704.29931318250555705163
1706.56987458994672124390
1708.83503476788996522373
1711.09480656482332960877
1713.34920279866946657421
1715.59823625686271952873
1717.84191969641369723831
1720.08026584399067360209
1722.31328739598620813922
1724.54099701859058768605
1726.76340734786185748817
1728.98053098980403774476
1731.19238052042874187464
1733.39896848583452992898
1735.60030740227421119926
1737.79640975622714904603
1739.98728800447088360670
1742.17295457414843440347
1744.35342186284242416150
1746.52870223864306353789
1748.69880804022113807150
1750.86375157689326442778
1753.02354512869851532741
1755.17820094646026518603
1757.32773125186099605344
1759.47214823751005496888
1761.61146406701368505310
1763.74569087504255548993
1765.87484076740111049730
1767.99892582109669092461
1770.11795808440820110263
1772.23194957695250195684
1774.34091228975603371509
1776.44485818531916265783
1778.54379919768712170480
1780.63774723251549403358
1782.72671416713933467690
1784.81071185063888151490
1786.88975210390890424605
1788.96384671972350588476
1791.03300746280274324818
1793.09724606988424966403
1795.15657424978371636826
1797.21100368346355935500
1799.26054602410135885293
1801.30521289715170496493
1803.34501590041600138647
1805.37996660410703952948
1807.41007655091289052507
1809.43535725606398045784
1811.45582020739971085277
1813.47147686542984956759
1815.48233866340433451114
1817.48841700737398241472
1819.48972327625665457163
1821.48626882190274045570
1823.47806496915859497676
1825.46512301593065785710
1827.44745423325025512895
1829.42506986533680901630
1831.39798112966104781663
1833.36619921701094426680
1835.32973529155469805119
1837.28860049089917083620
1839.24280592615968998871
1841.19236268202075734735
1843.13728181679766748857
1845.07757436250062710315
1847.01325132489591851481
1848.94432368356933693576
1850.87080239199053721677
1852.79269837756896777137
1854.71002254172321954684
1856.62278575993923368515
1858.53099888183010079956
1860.43467273120108984585
1862.33381810610990214627
1864.22844577892897177662
1866.11856649640185423777
1868.00419097970939219522
1869.88532992453201586613
1871.76199400110203896475
1873.63419385427118868392
1875.50194010357040497183
1877.36524334326895768754
1879.22411414243219951459
1881.07856304498454846907
1882.92860056976883242896
1884.77423721060677053174
1886.61548343635445235122
1888.45234969096645727404
1890.28484639355360741320
1892.11298393844072052161
1893.93677269522686401615
1895.75622300884242577013
1897.57134519961209662142
1899.38214956330762106518
1901.18864637121191663027
1902.99084587017091507732
1904.78875828265790914884
1906.58239380682971386705
1908.37176261658078146866
1910.15687486160481967090
1911.93774066745322670613
1913.71437013558784201450
1915.48677334344347400474
1917.25496034448156024155
1919.01894116824655611708
1920.77872582042959948012
1922.53432428291375799745
1924.28574651384269600385
1926.03300244766751347925
1927.77610199520972855680
1929.51505504371380084194
1931.24987145690442957857
1932.98056107504248757323
1934.70713371498140986660
1936.42959917022085392091
1938.14796721096445253352
1939.86224758417529301369
1941.57245001362821312796
1943.27858419996869088209
1944.98065982076582258742
1946.67868653056757466402
1948.37267396095512594911
1950.06263172059857424756
1951.74856939531082389294
1953.43049654810192805598
1955.10842271923320367932
1956.78235742627180115960
1958.45231016414300029282
1960.11829040518773581425
1961.78030759921330172801
1963.43837117354678412084
1965.09249053308985821786
1966.74267506037222119630
1968.38893411560525237292
1970.03127703673089854419
1971.66971313948124588933
1973.30425171742672318942
1974.93490204203067150956
1976.56167336270050327585
1978.18457490684136246273
1979.80361587990910265944
1981.41880546546030927857
1983.03015282520618711715
1984.63766709906417418097
1986.24135740520955550892
1987.84123284012616750260
1989.43730247866096760845
1991.02957537407246491057
1992.61806055808324344980
1994.20276704093089392700
1995.78370381141985490103
1997.36087983697211711842
1998.93430406367701834824
2000.50398541634467619588
2002.06993279855237233278
2003.63215509269934955228
2005.19066116005342337303
2006.74545984080600646848
2008.29655995411735602829
2009.84397029816773283528
2011.38769965021151620022
2012.92775676662040496012
2014.46415038293775978673
2015.99688921392726115300
2017.52598195362111255236
2019.05143727536983533355
2020.57326383189229090931
2022.09147025532456609653
2023.60606515726703946711
2025.11705712883599517227
2026.62445474071159878804
2028.12826654318405417143
2029.62850106620635415311
2031.12516681943748153572
2032.61827229229697877599
2034.10782595400814898312
2035.59383625364671388525
2037.07631162019060866442
2038.55526046256727568107
2040.03069116969982133014
2041.50261211055635612865
2042.97103163419683369284
2044.43595806982034446264
2045.89739972681263679988
2047.35536489479295596539
2048.80986184366065572249
2050.26089882364158256678
2051.70848406533878005575
2053.15262577977500768611
2054.59333215843935249723
2056.03061137333543229033
2057.46447157702823460568
2058.89492090268959145760
2060.32196746414183508023
2061.74561935590782013605
2063.16588465325548895635
2064.58277141224152728682
2065.99628766976002225420
2067.40644144358657285920
2068.81324073242558370112
2070.21669351595028274460
2071.61680775485501726507
2073.01359139089663585764
2074.40705234693950842484
2075.79719852700054616434
2077.18403781629604054615
2078.56757808128350006882
2079.94782716970848923665
2081.32479291064737481065
2082.69848311455371003831
2084.06890557330098090461
2085.43606806022626187769
2086.79997833017796438071
2088.16064411955494506401
2089.51807314635289003490
2090.87227311020933484542
2092.22325169244413700653
2093.57101655610586021794
2094.91557534601315637701
2096.25693568879978556652
2097.59510519295781705296
2098.93009144887901129550
2100.26190202889983993373
2101.59054448734286779654
2102.91602636056086339522
2104.23835516697954517440
2105.55753840713896352099
2106.87358356373761125724
2108.18649810167289615492
2109.49628946808479668107
2110.80296509239997249097
2112.10653238636996320565
2113.40699874411529890494
2114.70437154216779163107
2115.99865813951146265026
2117.28986587762574345106
2118.57800208052549351123
2119.86307405480238230666
2121.14508908966809030971
2122.42405445699387200875
2123.69997741135421165382
2124.97286519006411253940
2126.24272501322457173956
2127.50956408375941464328
2128.77338958745804120554
2130.03420869301908169291
2131.29202855208586697700
2132.54685629928917478537
2133.79869905228861171054
2135.04756391181172148208
2136.29345796169673121767
2137.53638826892711222172
2138.77636188367887370987
2140.01338583935466886032
2141.24746715262745055952
2142.47861282347821543226
2143.70682983523647635593
2144.93212515461891598534
2146.15450573177213300369
2147.37397850030674817390
2148.59055037734151483164
2149.80422826354015342076
2151.01501904315136926016
2152.22292958404614182655
2153.42796673776047100546
2154.63013733952993788989
2155.82944820833063204191
2157.02590614691871451214
2158.21951794186725237523
2159.41029036360623649671
2160.59823016645668758429
2161.78334408867613092298
2162.96563885249224767904
2164.14512116414107367746
2165.32179771390701716882
2166.49567517615696488065
2167.66676020938393776305
2168.83505945623983279802
2170.00057954357498601894
2171.16332708247819027747
2172.32330866830579907401
2173.48053088073220351362
2174.63500028377484341036
2175.78672342584013676969
2176.93570683975394786103
2178.08195704280524296337
2179.22548053677564894315
2180.36628380798356374726
2181.50437332731644346495
2182.63975555026809161063
2183.77243691697776739602
2184.90242385226247279206
2186.02972276565787979052
2187.15434005145198170794
2188.27628208872010873165
2189.39555524136767417076
2190.51216585815609505516
2191.62612027274781212327
2192.73742480373721264186
2193.84608575468882918358
2194.95210941417144567822
2196.05550205579538669554
2197.15626993824662349652
2198.25441930532360856887
2199.34995638597047218354
2200.44288739431613066699
2201.53321852970429972629
2202.62095597673533120542
2203.70610590529531691573
2204.78867447059292317135
2205.86866781319531582994
2206.94609205906363058602
2208.02095331958526003291
2209.09325769160932395607
2210.16301125748350386857
2211.23022008508633007295
2212.29489022786037821788
2213.35702772484864908620
2214.41663860073003888829
2215.47372886584980733460
2216.52830451625777641311
2217.58037153374016270391
2218.62993588585231918842
2219.67700352595284130075
2220.72158039324222045252
2221.76367241278921937919
2222.80328549557043515961
2223.84042553849894829909
2224.87509842446297625429
2225.90731002235497726360
2226.93706618710575639852
2227.96437275971902636229
2228.98923556730460404651
2230.01166042310978809837
2231.03165312655482921400
2232.04921946326066972688
2233.06436520509078036412
2234.07709611017298811930
2235.08741792294085826143
2236.09533637416279816534
2237.10085718097388962633
2238.10398604690954016405
2239.10472866193777008448
2240.10309070249149954179
2241.09907783150038085296
2242.09269569842217606492
2243.08394993927686300594
2244.07284617667664861074
2245.05939001985871072975
2246.04358706471703044372
2247.02544289383467912558
2248.00496307651337701827
2248.98215316880805403343
2249.95701871355731782387
2250.92956524041028387728
2251.89979826586795752519
2252.86772329330506181577
2253.83334581300368881784
2254.79667130219058890361
2255.75770522505854387418
2256.71645303280411098967
2257.67292016365536255762
2258.62711204290462774225
2259.57903408293987013167
2260.52869168327151783160
2261.47609023056656951667
2262.42123509867906250292
2263.36413164867826708360
2264.30478522888097359100
2265.24320117488286996377
2266.17938480958446234581
2267.11334144322654537973
2268.04507637341612280579
2268.97459488515960401855
2269.90190225089008890791
2270.82700373050056441571
2271.74990457136937038740
2272.67061000839385087602
2273.58912526401763898320
2274.50545554826203442644
2275.41960605875465262216
2276.33158198075807376881
2277.24138848719985617208
2278.14903073870436855941
2279.05451388361734643695
2279.95784305803954339353
2280.85902338585310644703
2281.75805997875022512744
2282.65495793626632803353
2283.54972234580236545298
2284.44235828266073440318
2285.33287081006801599870
2286.22126497920817200793
2287.10754582924846545211
2287.99171838736901918310
2288.87378766879191971384
2289.75375867680713781738
2290.63163640280527033610
2291.50742582630209653871
2292.38113191496859144536
2293.25275962465684642666
2294.12231389943190151826
2294.98979967159721127246
2295.85522186172329384135
2296.71858537867592531256
2297.57989511964251505560
2298.43915597016166429967
2299.29637280415136046940
2300.15155048393216929981
2301.00469386026179563487
2301.85580777235782079515
2302.70489704792498741881
2303.55196650318521278678
2304.39702094290259992704
2305.24006516041299619246
2306.08110393764764012303
2306.92014204516499376041
2307.75718424217348001548
2308.59223527656013175147
2309.42529988492015036172
2310.25638279257827889523
2311.08548871361972487648
2311.91262235091653565178
2312.73778839615351898829
2313.56099152985325417831
2314.38223642140519586974
2315.20152772909159466508
2316.01887010011387246777
2316.83426817061717883917
2317.64772656571949482895
2318.45924989953618933214
2319.26884277520593968802
2320.07650978491801652126
2320.88225550993774959352
2321.68608452063244840247
2322.48800137649777752813
2323.28801062618094874779
2324.08611680751346284524
2324.88232444752748051542
2325.67663806248856417369
2326.46906215791932481807
2327.25960122862261414411
2328.04825975871108312276
2328.83504222162900987314
2329.61995308018094874569
2330.40299678655310344766
2331.18417778234197612619
2331.96350049857892372529
2332.74096935575425959541
2333.51658876384135510307
2334.29036312232528871391
2335.06229682022467386560
2335.83239423611757956678
2336.60065973816699624876
2337.36709768414220889099
2338.13171242144881034619
2338.89450828715098396060
2339.65548960799378619413
2340.41466070043088620878
2341.17202587065003172029
2341.92758941459169363952
2342.68135561797771515558
2343.43332875633859657682
2344.18351309502895674086
2344.93191288926163906581
2345.67853238412453720230
2346.42337581460787987453
2347.16644740562787774252
2347.90775137204946076963
2348.64729191871401781100
2349.38507324045622226549
2350.12109952213631913764
2350.85537493865513170022
2351.58790365498634855612
2352.31868982619425878511
2353.04773759745830830070
2353.77505110409856570186
2354.50063447159664065111
2355.22449181562296871562
2355.94662724205363701913
2356.66704484700176180922
2357.38574871683431410929
2358.10274292819758557016
2358.81803154804083533236
2359.53161863363811789895
2360.24350823261420373456
2360.95370438296185966465
2361.66221111307049795869
2362.36903244174891369767
2363.07417237823938194197
2363.77763492225403751945
2364.47942406398578896187
2365.17954378413833183004
2365.87799805394479335519
2366.57479083519001505920
2367.26992608023829234298
2367.96340773204883589642
2368.65523972420305653941
2369.34542598092366461060
2370.03397041710013581906
2370.72087693830735588563
2371.40614944082972215256
2372.08979181168615468778
2372.77180792864464820013
2373.45220166025228536455
2374.13097686585069823195
2374.80813739560471731238
2375.48368709051510450081
2376.15762978245084013906
2376.82996929416276543634
2377.50070943930859357351
2378.16985402247337333392
2378.83740683919404546032
2379.50337167597763254889
2380.16775231032170268008
2380.83055251074074476492
2381.49177603678208470228
2382.15142663905271547264
2382.80950805923566804267
2383.46602403011365822749
2384.12097827559045981616
2384.77437451071045870776
2385.42621644168139027897
2386.07650776589298402541
2386.72525217194242941332
2387.37245333965074678417
2388.01811494008506997488
2388.66224063558047419065
2389.30483407975953014102
2389.94589891755367716542
2390.58543878522414161125
2391.22345731038330995943
2391.85995811201019023429
2392.49494480047951583401
2393.12842097757493320387
2393.76039023651310344576
2394.39085616196371120168
2395.01982233006629030569
2395.64729230845750862500
2396.27326965628435573308
2396.89775792422869926668
2397.52076065452547481982
2398.14228138098314957460
2398.76232362900464067934
2399.38089091560550514259
2399.99798674943667720072
2400.61361463080038447515
2401.22777805167515907669
2401.84048049572993477341
2402.45172543834860334755
2403.06151634664684024756
2403.66985667949347771355
2404.27674988752869467135
2404.88219941318402561592
2405.48620869070327898953
2406.08878114616027232842
2406.68992019747747690417
2407.28962925444920983864
2407.88791171875664076651
2408.48477098399007445551
2409.08021043566759544774
2409.67423345125143896439
2410.26684340017163776793
2410.85804364384284781408
2411.44783753568299289327
2412.03622842113190927194
2412.62321963767362831277
2413.20881451485138313728
2413.79301637428807225660
2414.37582852970535896020
2414.95725428694140646257
2415.53729694397270577610
2416.11595979092862762627
2416.69324611011097658775
2417.26915917601763794664
2417.84370225535212739487
2418.41687860704905688181
2418.98869148229232450831
2419.55914412453103068401
2420.12823976949675852666
2420.69598164522540173493
2421.26237297207535448251
2421.82741696274206333328
2422.39111682227985511418
2422.95347574811785307247
2423.51449693008044050657
2424.07418355040363167063
2424.63253878375280692126
2425.18956579724135735887
2425.74526775044978421647
2426.29964779544252451160
2426.85270907678477669833
2427.40445473156069056131
2427.95488788939564983593
2428.50401167246673139744
2429.05182919552362363902
2429.59834356591045434470
2430.14355788357488563634
2430.68747524109539881465
2431.23009872368857031688
2431.77143140923499231576
2432.31147636829336988740
2432.85023666411780141061
2433.38771535267414947157
2433.92391548266141398926
2434.45884009552355564665
2434.99249222547223325819
2435.52487489949908194831
2436.05599113739617678220
2436.58584395177103942842
2437.11443634806710178964
2437.64177132457598418114
2438.16785187245704946690
2438.69268097575741194305
2439.21626161142103228485
2439.73859674931327390368
2440.25968935223454536754
2440.77954237593667130568
2441.29815876914062755532
2441.81554147355291206622
2442.33169342388191580540
2442.84661754785520315636
2443.36031676623679231852
2443.87279399284034298034
2444.38405213455098419217
2444.89409409133622830268
2445.40292275626734408434
2445.91054101553299915395
2446.41695174845381188788
2446.92215782750508878962
2447.42616211832637418411
2447.92896747974054960650
2448.43057676377156894887
2448.93099281565673663863
2449.43021847386671652202
2449.92825657011871953728
2450.42510992939514835598
2450.92078136995814929833
2451.41527370336416424834
2451.90858973448303004261
2452.40073226151253038552
2452.89170407599385725916
2453.38150796282525334391
2453.87014670028474938590
2454.35762306003789490205
2454.84393980715685756877
2455.32909970013997735805
2455.81310549091813300038
2456.29595992488157207845
2456.77766574088491324801
2457.25822567127079310012
2457.73764244187987060286
2458.21591877207174547948
2458.69305737473314366071
2459.16906095629929041024
2459.64393221676891698735
2460.11767384971653882531
2460.59028854230700744665
2461.06177897531642884132
2461.53214782314216790837
2462.00139775382012885530
2462.46953142903885236592
2462.93655150415588650503
2463.40246062821324812830
2463.86726144394788207137
2464.33095658781394377002
2464.79354868999143945985
2465.25504037440578031237
2465.71543425873869637144
2466.17473295444597169990
2466.63293906677108680014
2467.09005519475977052934
2467.54608393127546150936
2468.00102786301431478932
2468.45488957051793477149
2468.90767162819020086317
2469.35937660431090989732
2469.81000706104850905831
2470.25956555448010476539
2470.70805463460055761971
2471.15547684533748906688
2471.60183472456810704898
2472.04713080413512216182
2472.49136760985356886522
2472.93454766153308810317
2473.37667347298884124029
2473.81774755205515248235
2474.25777240060233452823
2474.69675051454760250635
2475.13468438387235437403
2475.57157649263308485388
2476.00742931897866583313
2476.44224533516216979478
2476.87602700755542173283
2477.30877679666400581482
2477.74049715713954356033
2478.17119053779697424034
2478.60085938162183083477
2479.02950612579206790542
2479.45713320168397331145
2479.88374303489536032430
2480.30933804524966035387
2480.73392064681593183195
2481.15749324792022889596
2481.58005825115969855688
2482.00161805341667786706
2482.42217504586960785673
2482.84173161401213292265
2483.26029013766174102784
2483.67785299097249662736
2484.09442254245414005709
2484.51000115498118248070
2484.92459118580700305756
2485.33819498657703661593
2485.75081490334378031548
2486.16245327657816233113
2486.57311244118409376824
2486.98279472650938259903
2487.39150245636392355664
2487.79923794902697409270
2488.20600351726398002938
2488.61180146833976323251
2489.01663410402989029535
2489.42050372063295071712
2489.82341260898692780756
2490.22536305448011262342
2490.62635733706383689423
2491.02639773126566069550
2491.42548650620256012189
2491.82362592559593394981
2492.22081824777842484764
2492.61706572571301876451
2493.01237060700213987730
2493.40673513390311200055
2493.80016154333770828089
2494.19265206690624836483
2494.58420893090442405082
2494.97483435632693726802
2495.36453055888705421239
2495.75329974902842877782
2496.14114413193419750314
2496.52806590754516946618
2496.91406727056573799928
2497.29915041047979684663
2497.68331751156620157417
2498.06657075290240754839
2498.44891230838766205125
2498.83034434674573276425
2499.21086903154446190456
2499.59048852120395167731
2499.96920496900838770671
2500.34702052312104569864
2500.72393732659566012444
2501.09995751738733815728
2501.47508322836483785068
2501.84931658732421055902
2502.22265971699971487396
2502.59511473507518530823
2502.96668375419858421083
2503.33736888199018721934
2503.70717222105804466992
2504.07609586900889553363
2504.44414191845817185822
2504.81131245704364118865
2505.17760956743859424023
2505.54303532736003035097
2505.90759180958457363886
2506.27128108195620370680
2506.63410520740080755786
2506.99606624393572928966
2507.35716624468523150426
2507.71740725788640702376
2508.07679132690736878430
2508.43532049025270680431
2508.79299678157985908911
2509.14982222970593284117
2509.50579885862453011214
2509.86092868751347850775
2510.21521373074756411370
2510.56865599790808118996
2510.92125749380011257017
2511.27302021845480339834
2511.62394616714891526499
2511.97403733041119267000
2512.32329569403600544319
2512.67172323909426268074
2513.01932194194341718685
2513.36609377423928890494
2513.71204070294834309607
2514.05716469035905902274
2514.40146769408920590649
2514.74495166710175908520
2515.08761855771399496007
2515.42947030960658594267
2515.77050886183997135959
2516.11073614885845017852
2516.45015410050609716563
2516.78876464203813156928
2517.12656969412546459353
2517.46357117287516302895
2517.79977098983226824203
2518.13517105199753132183
2518.46977326183332479559
2518.80357951727637555450
2519.13659171175004303223
2519.46881173417295940453
2519.80024146897085302044
2520.13088279608473385451
2520.46073759098590016947
2520.78980772468321447377
2521.11809506373538170010
2521.44560147026004415238
2521.77232880194605968427
2522.09827891206214189879
2522.42345364946959307417
2522.74785485863276335294
2523.07148437962359821540
2523.39434404814255685778
2523.71643569551952168695
2524.03776114872971447767
2524.35832223040142707760
2524.67812075882966382778
2524.99715854797932479414
2525.31543740750521465088
2525.63295914275386166992
2525.94972555477852438344
2526.26573844034965077299
2526.58099959195988049032
2526.89551079784132525674
2527.20927384197011633660
2527.52229050407959221047
2527.83456255966939352220
2528.14609178001546752057
2528.45687993217916300637
2528.76692877902087275288
2529.07624007920503572677
2529.38481558721468900330
2529.69265705335556049249
2529.99976622377471358050
2530.30614484046191137168
2530.61179464126507809851
2530.91671735989575608983
2531.22091472594502192806
2531.52438846488439594395
2531.82714029808585110004
2532.12917194282363197999
2532.43048511228835195652
2532.73108151559426914901
2533.03096285779020035989
2533.33013083987088975846
2533.62858715878064685967
2533.92633350743017217610
2534.22337157470428792294
2534.51970304546512124944
2534.81532960057256786968
2535.11025291688474680996
2535.40447466727118808194
2535.69799652062329187174
2535.99082014186160449754
2536.28294719194582285127
2536.57437932788479884039
2536.86511820274654382956
2537.15516546566504985094
2537.44452276185347727733
2537.73319173260870229569
2538.02117401532586882240
2538.30847124350384547142
2538.59508504675522999605
2538.88101705081726322533
2539.16626887755865027430
2539.45084214499047448044
2539.73473846727665659273
2540.01795945473759275046
2540.30050671386607064051
2540.58238184733272646554
2540.86358645399468514370
2541.14412212890692899236
2541.42399046333002843312
2541.70319304473787269671
2541.98173145682903850684
2542.25960727953543027979
2542.53682208902955608210
2542.81337745773453207221
2543.08927495433499643696
2543.36451614378029262298
2543.63910258729993074667
2543.91303584240904456237
2544.18631746291612216737
2544.45894899893710316974
2544.73093199689537868835
2545.00226799954089074163
2545.27295854594967750018
2545.54300517153887994937
2545.81240940807174411020
2546.08117278366853497573
2546.34929682281472196337
2546.61678304637007386191
2546.88363297157229681034
2547.14984811205613368656
2547.41542997785109037068
2547.68038007539553291281
2547.94469990754532773281
2548.20839097358202707255
2548.47145476921741646947
2548.73389278660806667176
2548.99570651436033585924
2549.25689743753991933772
2549.51746703767821600195
2549.77741679278369701933
2550.03674817734963653493
2550.29546266235956863966
2550.55356171529956554878
2550.81104680016505881213
2551.06791937746629628236
2551.32418090424198453547
2551.57983283406474583899
2551.83487661704839410959
2552.08931369985657511279
2552.34314552571322565200
2552.59637353440803053672
2552.84899916230733651901
2553.10102384235779027222
2553.35244900409770707483
2553.60327607366889424156
2553.85350647381710587069
2554.10314162390295678051
2554.35218293991283644573
2554.60063183446482071304
2554.84848971681276452728
2555.09575799286449182546
2555.34243806517952180002
2555.58853133298043758259
2555.83403919216334543307
2556.07896303530287696049
2556.32330425165901033324
2556.56706422719162219437
2556.81024434456094240886
2557.05284598313710375805
2557.29487051900923688663
2557.53631932499547474436
2557.77719377064568107016
2558.01749522225281907595
2558.25722504286022740416
2558.49638459226798659074
2558.73497522704201401211
2558.97299830052088509547
2559.21045516282265452901
2559.44734716085713444045
2559.68367563832589439698
2559.91944193573772281525
2560.15464739041090069804
2560.38929333648047759198
2560.62338110491282350267
2560.85691202350290041068
2561.08988741689063317608
2561.32230860656500226469
2561.55417691086813647416
2561.78549364500941010192
2562.01626012106771668186
2562.24647764800056393142
2562.47614753165453294059
2562.70527107476664241403
2562.93384957697571735480
2563.16188433483011976932
2563.38937664179275088827
2563.61632778825060086092
2563.84273906151929622865
2564.06861174585583285079
2564.29394712245812115725
2564.51874646947726432700
2564.74301106202710798243
2564.96674217218378544203
2565.18994106900026963558
2565.41260901851001108298
2565.63474728373466859921
2565.85635712469093050458
2566.07743979839870007709
2566.29799655888837150997
2566.51802865720583213260
2566.73753734142110261018
2566.95652385663697714335
2567.17498944499220669968
2567.39293534567241295008
2567.61036279491463574232
2567.82727302601506380597
2568.04366726933631071006
2568.25954675231514556799
2568.47491269946613101638
2568.68976633239344664617
2568.90410886979225324467
2569.11794152746369945817
2569.33126551831173856044
2569.54408205235768036800
2569.75639233674382921890
2569.96819757573985043564
2570.17949897075368426158
2570.39029772033109111362
2570.60059502017065824475
2570.81039206312470923876
2571.01969003920794420992
2571.22849013560471576056
2571.43679353667585019139
2571.64460142396228548023
2571.85191497619780420791
2572.05873536931085254764
2572.26506377643136147526
2572.47090136789893222158
2572.67624931127102172468
2572.88110877132567111403
2573.08548091007060065749
2573.28936688675139521365
2573.49276785785195897915
2573.69568497710906740394
2573.89811939551191244391
2574.10007226131392599200
2574.30154472003596310969
2574.50253791447494222666
2574.70305298470748311956
2574.90309106809991135378
2575.10265329931189626222
2575.30174081030600063968
2575.50035473034677124815
2575.69849618602029295289
2575.89616630122600327013
2576.09336619719306327170
2576.29009699248263132176
2576.48635980299559378182
2576.68215574197711248416
2576.87748592002617442631
2577.07235144509604651830
2577.26675342250882749795
2577.46069295495544793084
2577.65417114250294616795
2577.84718908260356329265
2578.03974787009610736277
2578.23184859721595785231
2578.42349235360279635643
2578.61468022630106133875
2578.80541329976995257312
2578.99569265589025235386
2579.18551937396887296927
2579.37489453074340417515
2579.56381920039257238386
2579.75229445453760490636
2579.94032136225268914131
2580.12790099006861055386
2580.31503440197639065445
2580.50172265943956517731
2580.68796682139327458572
2580.87376794425790649257
2581.05912708193636717624
2581.24404528582726925379
2581.42852360482720541768
2581.61256308533847914077
2581.79616477127228790778
2581.97932970405872765696
2582.16205892265043075895
2582.34435346352620399557
2582.52621436070194249623
2582.70764264573199398001
2582.88863934771779895527
2583.06920549331289294059
2583.24934210672745393822
2583.42905020973694263375
2583.60833082168483088026
2583.78718495949033240322
2583.96561363765385976876
2584.14361786826157185715
2584.32119866099174032570
2584.49835702312475405051
2584.67509395953948114766
2584.85141047272691139369
2585.02730756279379420448
2585.20278622746809560340
2585.37784746210081721074
2585.55249225967963866424
2585.72672161082937236642
2585.90053650381469196873
2586.07393792455377479200
74.18046505920636946030
81.44755425163656070708
88.69706654063534756460
95.92904484592980907109
103.14353157596882226699
110.34056903663375237556
117.52019943148118841236
124.68246486199331002354
131.82740732782204418072
138.95506872703981571249
146.06549085638076235227
153.15871541148808887556
160.23478398715818116216
167.29373807758437919802
174.33561907660035217305
181.36046827792284830139
188.36832687539404673771
195.35923596322263051661
202.33323653622520055251
209.29036949006649592775
216.23067562149921627679
223.15419562860344626642
230.06097011102482952083
236.95103957021316887221
243.82444440965963394774
250.68122493513376980445
257.52142135491988028662
264.34507378005304190083
271.15222222455315659317
277.94290660566133510656
284.71716674407286973292
291.47504236417108813839
298.21657309425995663332
304.94179846679696765932
311.65075791862466303428
318.34349079120192982373
325.02003633083444356089
331.68043368890545252725
338.32472192210468620033
344.95293999265783213559
351.56512676855487598004
358.16132102377787305159
364.74156143852849254472
371.30588659945493645864
377.85433499987732375303
384.38694504001574614449
390.90375502721258271777
397.40480317615862304592
403.89012760911714394751
410.35976635614758833981
416.81375735532714088549
423.25213845297480474983
429.67494740387445517626
436.08222187149198134648
442.47399942820050000591
448.85031755549800891458
455.21121364422941724115
461.55672499480397164007
467.88688881741268232872
474.20174223225149034988
480.50132226973391880165
486.78566587070997684350
493.05480988668438158129
499.30879108002989141823
505.54764612420541425308
511.77141160396763552853
517.98012401559014961094
524.17381976707383728353
530.35253517836144965258
536.51630648155219205364
542.66516982111136258027
548.79916125408408333897
554.91831675030618953315
561.02267219261614172865
567.11226337706318645360
573.18712601311960952444
579.24729572388980614051
585.29280804631650880765
591.32369843139383647213
597.34000224437102133379
603.34175476496182000119
609.32899118755085510202
615.30174662139950214623
621.26005609085461856012
627.20395453554829146015
633.13347681060872673697
639.04865768686079263716
644.94953185103190662630
650.83613390595371583913
656.70849837076650601375
662.56665968112054088124
668.41065218938035741303
674.24051016482212617120
680.05626779383840130322
685.85795918013502614485
691.64561834493690639647
697.41927922717934507091
703.17897568371370198292
708.92474148950464041263
714.65661033782544109272
720.37461584045877316385
726.07879152788984811195
731.76917084950912339991
737.44578717380272792070
743.10867378855016340822
748.75786390102189216122
754.39339063816862562817
760.01528704682095849421
765.62358609388093100279
771.21832066651415971137
776.79952357234458304447
782.36722753964738785726
787.92146521753761589935
793.46226917616570517566
798.98967190690541428921
804.50370582254504370212
810.00440325747945280455
815.49179646789741582324
820.96591763197022828535
826.42679885004349671362
831.87447214482244817191
837.30896946156144622364
842.73032266825032365887
848.13856355580162471597
853.53372383823739255604
858.91583515287413774786
864.28492906050928468176
869.64103704560568530724
874.98419051647840660735
880.31442080547355999443
885.63175916915827201592
890.93623678849996849749
896.22788476905077459378
901.50673414112907266826
906.77281586000333390984
912.02616080607094772859
917.26679978504103019077
922.49476352811473134352
927.71008269216565622628
932.91278785991858057969
938.10290954013066766493
943.28047816776756917534
948.44552410418646104517
953.59807763730827900872
958.73816898179995860119
963.86582827924951288878
968.98108559834292918822
974.08397093504117947305
979.17451421275507073005
984.25274528252316486032
989.31869392318253630947
994.37238984154748777655
999.41386267258178577322
1004.44314197957248779858
1009.46025725430331476673
1014.46523791722938767634
1019.45811331764650731202
1024.43891273386589091388
1029.40766537338504349464
1034.36440037305783334887
1039.30914679926945609623
1044.24193364809934791992
1049.16278984549944652827
1054.07174424745926444302
1058.96882564017414551927
1063.85406274021852368605
1068.72748419471054148744
1073.58911858148098872334
1078.43899440924042210099
1083.27714011774901337049
1088.10358407798003099742
1092.91835459228650506702
1097.72147989457084804599
1102.51298815044447110267
1107.29290745739899648470
1112.06126584496655596013
1116.81809127488691046892
1121.56341164126888543251
1126.29725477075726303156
1131.01964842269285327347
1135.73062028927711253345
1140.43019799573380623769
1145.11840910046998942562
1149.79528109523994316987
1154.46084140530706463323
1159.11511738959916328895
1163.75813634087398895645
1168.38992548587907549518
1173.01051198550817389332
1177.61992293496450656676
1182.21818536391629095306
1186.80532623665612845798
1191.38137245226107552298
1195.94635084474998620863
1200.50028818323585255712
1205.04321117209019575967
1209.57514645109495177167
1214.09612059559913177509
1218.60616011667707425659
1223.10529146128214961209
1227.59354101240069212508
1232.07093508920820568164
1236.53749994722511473810
1240.99326177846728569421
1245.43824671160155048710
1249.87248081210054806434
1254.29599008239279100962
1258.70880046201455115806
1263.11093782776674743218
1267.50242799386091974156
1271.88329671207543469791
1276.25356967190236900933
1280.61327250070053196396
1284.96243076384621417674
1289.30106996488120785216
1293.62921554566469239944
1297.94689288651898095850
1302.25412730638140601513
1306.55094406295279441110
1310.83736835284366861742
1315.11342531172272174445
1319.37914001446506517823
1323.63453747529820248019
1327.87964264794936752878
1332.11448042579036155075
1336.33907564198830186797
1340.55345306964363771840
1344.75763742194226324500
1348.95165335229580705345
1353.13552545448965247488
1357.30927826282504611299
1361.47293625226257063332
1365.62652383856880078383
1369.77006537845454658964
1373.90358516972310098936
1378.02710745140825565613
1382.14065640391822853417
1386.24425614917799975956
1390.33793075077119283378
1394.42170421407831781835
1398.49560048642024412402
1402.55964345719871744222
1406.61385695803414819238
1410.65826476290817481640
1414.69289058829895111558
1418.71775809332621065550
1422.73289087988450773992
1426.73831249278532595781
1430.73404641989259289403
1434.72011609226251493965
1438.69654488427750038682
1442.66335611378917747061
1446.62057304224913423241
1450.56821887484784383560
1454.50631676065290776023
1458.43488979273979566642
1462.35396100833190757839
1466.26355338893290536362
1470.16368986046359168540
1474.05439329339242249262
1477.93568650287670607213
1481.80759224888720382296
1485.67013323635001142975
1489.52333211527457024204
1493.36721148088827249012
1497.20179387376902013784
1501.02710177997687424067
1504.84315763118593167746
1508.64998380481551976118
1512.44760262416252771800
1516.23603635853351079277
1520.01530722337133738620
1523.78543738038752053399
1527.54644893769409463857
1531.29836394992935311166
1535.04120441839086197433
1538.77499229116256174166
1542.49974946324255142827
1546.21549777667451053276
1549.92225902067343668023
1553.62005493175365700154
1557.30890719385729425994
1560.98883743847886762524
1564.65986724479648728448
1568.32201813979509097408
1571.97531159839218162233
1575.61976904356765771809
1579.25541184648386661138
1582.88226132661657175049
1586.50033875187659759831
1590.10966533873352091177
1593.71026225234459161584
1597.30215060667319448839
1600.88535146461890690261
1604.45988583813618788554
1608.02577468835625040811
1611.58303892571757387486
1615.13169941008072783006
1618.67177695085410960019
1622.20329230711763557338
1625.72626618773870177392
1629.24071925150042261521
1632.74667210721850096888
1636.24414531386378257594
1639.73315938068185459997
1643.21373476731332630152
1646.68589188391547395440
1650.14965109127933828859
1653.60503270095205152757
1657.05205697535234321549
1660.49074412789354937559
1663.92111432309729934786
1667.34318767671743444225
1670.75698425585278528160
1674.16252407906881671806
1677.55982711651131467079
1680.94891329002643942658
1684.32980247327645884070
1687.70251449185593628499
1691.06706912340928283811
1694.42348609774398937589
1697.77178509695136199298
1701.11198575551588874077
1704.44410766043370131229
1707.76817035132830824296
1711.08419332056291750632
1714.39219601335480547277
1717.69219782789309647342
1720.98421811544562842755
1724.26827618047968826431
1727.54439128077069653955
1730.81258262751521215250
1734.07286938544734766765
1737.32527067294722655788
1740.56980556215353317384
1743.80649307907697220799
1747.03535220371259129024
1750.25640187014732873649
1753.46966096667483725469
1756.67514833590303169331
1759.87288277486800325278
1763.06288303514270410233
1766.24516782294449512847
1769.41975579924974226742
1772.58666557989863576950
1775.74591573570705804741
1778.89752479257458617212
1782.04151123159408598440
1785.17789348915857772226
1788.30668995706878376950
1791.42791898264385963557
1794.54159886882689534104
1797.64774787429223579238
1800.74638421355371065147
1803.83752605707104521571
1806.92119153135422493506
1809.99739871907468113932
1813.06616565916510808165
1816.12751034693110341323
1819.18145073415189472144
1822.22800472918902414676
1825.26719019709025815246
1828.29902495969304254686
1831.32352679573159548454
1834.34071344093808875186
1837.35060258815042288916
1840.35321188741158948687
1843.34855894607630943938
1846.33666132891403321992
1849.31753655821103166090
1852.29120211387248673418
1855.25767543352753818908
1858.21697391262796372757
1861.16911490455299826863
1864.11411572071165210218
1867.05199363064070894325
1869.98276586210954519629
1872.90644960121858275670
1875.82306199250228928577
1878.73262013902740363847
1881.63514110249570876476
1884.53064190334157501638
1887.41913952083450567443
1890.30065089317622550880
1893.17519291759981570067
1896.04278245047362361220
1898.90343630739380387240
1901.75717126328390804701
1904.60400405249856703449
1907.44395136891648689925
1910.27702986603890167316
1913.10325615708825353067
1915.92264681510846457968
1918.73521837305565895804
1921.54098732389979886648
1924.33997012072063625965
1927.13218317680298241612
1929.91764286573584286089
1932.69636552150359420921
1935.46836743858671070484
1938.23366487205316843756
1940.99227403765689814463
1943.74421111193214528612
1946.48949223228646587813
1949.22813349709895192063
1951.96015096580936187820
1954.68556065901884721825
1957.40437855857817339711
1960.11662060768412629841
1962.82230271097250806633
1965.52144073461340667563
1968.21405050639896217035
1970.90014781584113734425
1973.57974841426403145306
1976.25286801489255594788
1978.91952229294815879257
1981.57972688573977393389
1984.23349739275499814539
1986.88084937575104049756
1989.52179835884794556478
1992.15635982861772390606
1994.78454923417734789837
1997.40638198727469898586
2000.02187346238429199730
2002.63103899679708774784
2005.23389389070553079364
2007.83045340729631789145
2010.42073277284271171084
2013.00474717678866909409
2015.58251177184138214216
2018.15404167405813495861
2020.71935196293657099886
2023.27845768150336880353
2025.83137383639859763207
2028.37811539796916804335
2030.91869730035386965028
2033.45313444157022786385
2035.98144168360295225284
2038.50363385249170278257
2041.01972573841499070113
2043.52973209578226487793
2046.03366764331644844788
2048.53154706413852181868
2051.02338500585983638302
2053.50919608066215005238
2055.98899486538630299037
2058.46279590161793748848
2060.93061369576889774180
2063.39246271916817931924
2065.84835740814241944463
2068.29831216410184424603
2070.74234135362667075242
2073.18045930854486869066
2075.61268032602720268187
2078.03901866865862757550
2080.45948856453333064565
2082.87410420732794591459
2085.28287975639295837027
2087.68582933683137525804
2090.08296703958285434055
2092.47430692150555842090
2094.85986300545982885524
2097.23964928038913058117
2099.61367970140281613567
2101.98196818985843492555
2104.34452863344131401391
2106.70137488624914112734
2109.05252076886972645298
2111.39798006846558564575
2113.73776653885215637274
2116.07189390057874334161
2118.40037584100991807645
2120.72322601440691869357
2123.04045804200359270908
2125.35208551208961580414
2127.65812198009143685340
2129.95858096864776598522
2132.25347596769188385224
2134.54282043452803918626
2136.82662779391421281616
2139.10491143813669623341
2141.37768472709376510466
2143.64496098836661985843
2145.90675351730487818713
2148.16307557710069886525
2150.41394039886699829367
2152.65936118171521229669
2154.89935109283305791905
2157.13392326756138572819
2159.36309080947285110597
2161.58686679044467382482
2163.80526425074049257091
2166.01829619907994128880
2168.22597561272505117813
2170.42831543754709855421
2172.62532858810482139233
2174.81702794772400011425
2177.00342636856885292218
2179.18453667171843335382
2181.36037164724348258460
2183.53094405427918900386
2185.69626662109931203304
2187.85635204519712715410
2190.01121299335090952809
2192.16086210170306003420
2194.30531197583650282468
2196.44457519084244268015
2198.57866429139949104865
2200.70759179184324239031
2202.83137017624403597438
2204.95001189847562272917
2207.06352938229201754439
2209.17193502139707561582
2211.27524117951907101087
2213.37346019048345624469
2215.46660435828425761429
2217.55468595715547053260
2219.63771723164654758875
2221.71571039668924640864
2223.78867763767402720987
2225.85663111051644591498
2227.91958294173218746437
2229.97754522851073488710
2232.03053003877721494064
2234.07854941127197889728
2236.12161535561926939408
2238.15973985239224930410
2240.19293485319076353335
2242.22121228070454890258
2244.24458402879190543899
2246.26306196253972302657
2248.27665791833896946628
2250.28538370395153833670
2252.28925109858300857013
2254.28827185294630908174
2256.28245768933675208245
2258.27182030169433346600
2260.25637135567831137450
2262.23612248872996133287
2264.21108531014760956168
2266.18127140114756912226
2268.14669231493553525070
2270.10735957677616170258
2272.06328468405763487681
2274.01447910635897642351
2275.96095428552098383079
2277.90272163570716656977
2279.83979254347650567070
2281.77217836784848259413
2283.69989044036719860742
2285.62294006517231537146
2287.54133851905908159097
2289.45509705155245683272
2291.36422688496577393380
2293.26873921447122484096
2295.16864520816261574510
2297.06395600712403393118
2298.95468272549032917595
2300.84083645051850908203
2302.72242824264640148613
2304.59946913556314029847
2306.47197013627055639517
2308.33994222514593275264
2310.20339635601385452901
2312.06234345620077874628
2313.91679442660733911907
2315.76676014176609896822
2317.61225144991021807073
2319.45327917303302456276
2321.28985410695440805284
2323.12198702138175576692
2324.94968865997770990361
2326.77296974041610155837
2328.59184095444970807876
2330.40631296797209870419
2332.21639642107993495301
2334.02210192813481626217
2335.82344007782648986904
2337.62042143323378695641
2339.41305653188828728162
2341.20135588583434582688
2342.98532998169093843899
2344.76498928071487171110
2346.54034421885853589629
2348.31140520683720751549
2350.07818263018316429225
2351.84068684931207826594
2353.59892819957804022124
2355.35291699134177179076
2357.10266351002519513713
2358.84817801617191435071
2360.58947074551133482601
2362.32655190901505193324
2364.05943169295824191067
2365.78812025897968851496
2367.51262774413817169261
2369.23296426097795119858
2370.94913989758288153098
2372.66116471763825757080
2374.36904876048856749549
2376.07280204119479094516
2377.77243455059897314641
2379.46795625537515661563
2381.15937709809259104077
2382.84670699727485043695
2384.52995584745440282859
2386.20913351923218215234
2387.88424985933716016007
2389.55531469067955185892
2391.22233781241629912984
2392.88532899999836445204
2394.54429800523803351098
2396.19925455635802791221
2397.85020835805289607379
2399.49716909154676613980
2401.14014641464655142045
2402.77914996179970330559
2404.41418934415332842036
2406.04527414960739406524
2407.67241394287339062430
2409.29561826552662751055
2410.91489663606853355304
2412.53025854997349597397
2414.14171347975525350193
2415.74927087501328060171
2417.35294016249372361926
2418.95273074614215147449
2420.54865200715903483797
2422.14071330405386106577
2423.72892397270470610238
2425.31329332640689244727
2426.89383065592983257375
2428.47054522957341760048
2430.04344629321985848946
2431.61254307039052946493
2433.17784476229553547455
2434.73936054789282934507
2436.29709958393914348562
2437.85107100504319532774
2439.40128392372253074427
2440.94774743045263676322
2442.49047059372287549195
2444.02946246009150854661
2445.56473205423208128195
2447.09628837899390418897
2448.62414041545252985088
2450.14829712295704666758
2451.66876743919056025334
2453.18556028022021564539
2454.69868454054267203901
2456.20814909314958640607
2457.71396278956626701984
2459.21613445991079061059
2460.71467291294584356365
2462.20958693612783463323
2463.70088529565873614047
2465.18857673653883466613
2466.67266998261811750126
2468.15317373664538536104
2469.63009668032236731960
2471.10344747434965029242
2472.57323475848397720256
2474.03946715158554070513
2475.50215325166482216446
2476.96130163594170880970
2478.41692086088733049110
2479.86901946227862936212
2481.31760595524883683538
2482.76268883433476730715
2484.20427657352820460801
2485.64237762632546946406
2487.07700042577653221088
2488.50815338453548974940
2489.93584489491013300722
2491.36008332890787642100
2492.78087703828941812390
2494.19823435461239569122
2495.61216358928822955932
2497.02267303362123129773
2498.42977095886635652278
2499.83346561626876791706
2501.23376523712022390100
2502.63067803280318912584
2504.02421219483812819817
2505.41437589493534687790
2506.80117728503955731867
2508.18462449737899078173
2509.56472564451314610778
2510.94148881937917394680
2512.31492209534235371393
2513.68503352623793034581
2515.05183114642613873002
2516.41532297083222147194
2517.77551699499508686131
2519.13242119511869532289
2520.48604352811298667802
2521.83639193164435710059
2523.18347432417795062065
2524.52729860503131931182
2525.86787265441398631083
2527.20520433347473954200
2528.53930148435119917849
2529.87017193021392813534
2531.19782347531008781516
2532.52226390501255082199
2533.84350098586310195969
2535.16154246562018670375
2536.47639607330393118900
2537.78806951923752421862
2539.09657049509769422002
2540.40190667395972923259
2541.70408571033658517990
2543.00311524022981757298
2544.29900288117096351925
2545.59175623227110918378
2546.88138287425636008265
2548.16789036952195601771
2549.45128626217046985403
2550.73157807805864649708
2552.00877332483923964901
2553.28287949201148876455
2554.55390405095386086032
2555.82185445497725595487
2557.08673813936684382497
2558.34856252142299126717
2559.60733500050628208555
2560.86306295808071809006
2562.11575375775828433689
2563.36541474534033113741
2564.61205324886032030918
2565.85567657862975465832
2567.09629202727774099912
2568.33390686979555539438
2569.56852836357938940637
2570.80016374847127735848
2572.02882024680366157554
2573.25450506343941015075
2574.47722538581729168072
2575.69698838399017404299
2576.91380121067095387843
2578.12767100127166486345
2579.33860487394713345566
2580.54660992963317767135
2581.75169325209617454675
2582.95386190796398295788
2584.15312294677687532385
2585.34948340102164365817
2586.54295028617843854590
2587.73353060075714893173
2588.92123132634424109710
2590.10605942763640996418
2591.28802185248787282035
2592.46712553194629435893
2593.64337738029689717223
[truncated: 19,423 more chars]
