# Supplementary material for: A Numerical Approach to Ion Channel Modelling Using Whole-Cell Voltage-Clamp Recordings and a Genetic Algorithm
Source: PLoS Comput Biol. 2007 Aug 31;3(8):e169. doi: 10.1371/journal.pcbi.0030169 (PMC1963494; doi:10.1371/journal.pcbi.0030169)
Supplement: Text S1 — A functional NEURON code of the GA described in the manuscript. (569 KB ZIP) [file pcbi.0030169.sd001.zip › Ga_demo/data/Deact_data]

-145.98672013273741754347
-145.36275736645899314681
-144.74157099848474672399
-144.12314867489260450384
-143.50747809673038091205
-142.89454701977200556939
-142.28434325427303974720
-141.67685466472906341551
-141.07206916963431808654
-140.46997474124069071877
-139.87055940531951137018
-139.27381124092215713972
-138.67971838014463514810
-138.08826900788992020352
-137.49945136163418624164
-136.91325373119201458394
-136.32966445848393277629
-135.74867193730469239199
-135.17026461309231422092
-134.59443098269795768829
-134.02115959415769452789
-133.45043904646439614226
-132.88225798934118415673
-132.31660512301556309467
-131.75346919799454781241
-131.19283901484155308026
-130.63470342395285683779
-130.07905132533662140304
-129.52587166839165888632
-128.97515345168741873749
-128.42688572274599323464
-127.88105757782382454479
-127.33765816169463391816
-126.79667666743389986550
-126.25810233620400424570
-125.72192445703991836581
-125.18813236663623911227
-124.65671544913546142652
-124.12766313591666289540
-123.60096490538511204704
-123.07661028276322667807
-122.55458883988228535600
-122.03489019497484946442
-121.51750401246870580962
-121.00242000278061027529
-120.48962792211240468987
-119.97911757224686368772
-119.47087880034496265580
-118.96490149874394148810
-118.46117560475634888917
-117.95969110046986827456
-117.46043801254805316603
-116.96340641203215682253
-116.46858641414355872712
-115.97596817808687319484
-115.48554190685500486779
-114.99729784703337998053
-114.51122628860663610340
-114.02731756476526925326
-113.54556205171348892691
-113.06595016847784052061
-112.58847237671628249700
-112.11311918052892622200
-111.63988112626921633819
-111.16874880235553746388
-110.69971283908432724274
-110.23276390844361571908
-109.76789272392765894892
-109.30509004035197051508
-108.84434665366981676016
-108.38565340078902465848
-107.92900115938951444150
-107.47438084774215383277
-107.02178342452816650621
-106.57119988865918003285
-106.12262127909819753313
-105.67603867468147882391
-105.23144319394101842136
-104.78882599492823146647
-104.34817827503769649411
-103.90949127083207770283
-103.47275625786838304521
-103.03796455052379599238
-102.60510750182332628810
-102.17417650326780176329
-101.74516298466261332578
-101.31805841394726996896
-100.89285429702552221443
-100.46954217759713401392
-100.04811363698851778281
-99.62856029398659529761
-99.21087380467130856232
-98.79504586224973650133
-98.38106819689129167728
-97.96893257556277490039
-97.55863080186503566438
-97.15015471586983153429
-96.74349619395728439031
-96.33864714865478617867
-95.93559952847581939750
-95.53434531776002813785
-95.13487653651344544414
-94.73718524025041176628
-94.34126351983501024279
-93.94710350132403675616
-93.55469734581046736821
-93.16403724926711049648
-92.77511544239220597774
-92.38792419045408621514
-92.00245579313784105580
-91.61870258439215319868
-91.23665693227655992814
-90.85631123880982329410
-90.47765793981909610011
-90.10068950478910210222
-89.72539843671235360034
-89.35177727194049168702
-88.97981858003529964662
-88.60951496362140744623
-88.24085905823889675048
-87.87384353219700017235
-87.50846108642780052378
-87.14470445434206169466
-86.78256640168372371136
-86.42203972638667153205
-86.06311725843093540789
-85.70579185970069602263
-85.35005642384194857186
-84.99590387612140318652
-84.64332717328544219981
-84.29231930342041323456
-83.94287328581306439901
-83.59498217081137738660
-83.24863903968700640235
-82.90383700449727655268
-82.56056920794809173003
-82.21882882325787988975
-81.87860905402153832711
-81.53990313407538792490
-81.20270432736285215469
-80.86700592779993712611
-80.53280125914231746265
-80.20008367485259270779
-79.86884655796775689396
-79.53908332096767708208
-79.21078740564455245021
-78.88395228297179073707
-78.55857145297466104239
-78.23463844460081872967
-77.91214681559154087154
-77.59109015235412698530
-77.27146206983334764118
-76.95325621138555050038
-76.63646624865145895455
-76.32108588143067606779
-76.00710883755641589232
-75.69452887277050479042
-75.38333977059946278132
-75.07353534223067015319
-74.76510942638947199157
-74.45805588921655271406
-74.15236862414593588255
-73.84804155178350981714
-73.54506861978616427677
-73.24344380274146715237
-72.94316110204779590731
-72.64421454579508008464
-72.34659818864588487486
-72.05030611171738996745
-71.75533242246342524595
-71.46167125455751545360
-71.16931676777613802187
-70.87826314788247827892
-70.58850460651093783326
-70.30003538105191296381
-70.01284973453738302851
-69.72694195552637097535
-69.44230635799198125824
-69.15893728120774142099
-68.87682908963530792334
-68.59597617281251302757
-68.31637294524139747409
-68.03801384627765003188
-67.76089334001935071683
-67.48500591519749036706
-67.21034608506607810341
-66.93690838729311565203
-66.66468738385184167328
-66.39367766091265821160
-66.12387382873551189277
-65.85527052156254512738
-65.58786239751161417644
-65.32164413846987827128
-65.05661044998817033047
-64.79275606117539609841
-64.53007572459422647171
-64.26856421615624981314
-64.00821633501831797730
-63.74902690347907707746
-63.49099076687596010515
-63.23410279348276219480
-62.97835787440744326204
-62.72375092349061986852
-62.47027687720449762310
-62.21793069455177516147
-61.96670735696606868714
-61.71660186821141280689
-61.46760925428343114163
-61.21972456331004508456
-60.97294286545308494851
-60.72725925281042691495
-60.48266883931820103726
-60.23916676065370268134
-59.99674817413850291814
-59.75540825864251104349
-59.51514221448753261257
-59.27594526335236224668
-59.03781264817740037643
-58.80073963307022211211
-58.56472150321121716843
-58.32975356476011796758
-58.09583114476232879042
-57.86294959105624968743
-57.63110427218050091369
-57.40029057728200001520
-57.17050391602431602678
-56.94173971849622262198
-56.71399343512085522434
-56.48726053656515944112
-56.26153651365010688323
-56.03681687726054150289
-55.81309715825643280596
-55.59037290738362457887
-55.36863969518536521264
-55.14789311191449883154
-54.92812876744538641560
-54.70934229118694958061
-54.49152933199545145726
-54.27468555808821548680
-54.05880665695730868947
-53.84388833528382178883
-53.62992631885240513157
-53.41691635246651514990
-53.20485419986356845357
-52.99373564363071409389
-52.78355648512101083725
-52.57431254436980339051
-52.36599966001195127774
-52.15861368919859586413
-51.95215050751502872117
-51.74660600889868788954
-51.54197610555738862104
-51.33825672788815097647
-51.13544382439600610724
-50.93353336161382571845
-50.73252132402176073356
-50.53240371396744023968
-50.33317655158674597260
-50.13483587472428837373
-49.93737773885482766900
-49.74079821700468073686
-49.54509339967393088955
-49.35025939475810474732
-49.15629232747150467731
-48.96318834026944699644
-48.77094359277220547710
-48.57955426168788903851
-48.38901654073710290049
-48.19932664057680682390
-48.01048078872518232174
-47.82247522948654960828
-47.63530622387652613270
-47.44897004954795960430
-47.26346300071661943321
-47.07878138808763424095
-46.89492153878203595241
-46.71187979626407127398
-46.52965252026782394523
-46.34823608672530781405
-46.16762688769431122182
-45.98782133128665350341
-45.80881584159650543597
-45.63060685862971865845
-45.45319083823255112975
-45.27656425202157208787
-45.10072358731317621050
-44.92566534705391489979
-44.75138604975099099192
-44.57788222940293820784
-44.40515043543048534502
-44.23318723260828733146
-44.06198920099642180048
-43.89155293587253225951
-43.72187504766372967424
-43.55295216187970197552
-43.38478091904520539401
-43.21735797463341555158
-43.05067999899929276353
-42.88474367731364367273
-42.71954570949687024495
-42.55508281015356430999
-42.39135170850700262690
-42.22834914833424591052
-42.06607188790134443934
-41.90451669989872840461
-41.74368037137718800977
-41.58355970368393883518
-41.42415151239900694691
-41.26545262727183427387
-41.10745989215831741603
-40.95017016495805961540
-40.79358031755159430531
-40.63768723573863894671
-40.48248781917579464107
-40.32797898131516234344
-40.17415764934261801500
-40.02102076411708964088
-39.86856528010937950057
-39.71678816534182487885
-39.56568640132788061692
-39.41525698301211377839
-39.26549691871043989977
-39.11640323005077846119
-38.96797295191347387799
-38.82020313237266861961
-38.67309083263738500591
-38.52663312699319675403
-38.38082710274402131745
-38.23566986015407564992
-38.09115851239050698496
-37.94729018546541965407
-37.80406201817950062605
-37.66147116206436606944
-37.51951478132635031670
-37.37819005279006745468
-37.23749416584213633996
-37.09742432237524667471
-36.95797773673280772755
-36.81915163565315651795
-36.68094325821475365501
-36.54334985578097416692
-36.40636869194567992736
-36.26999704247872102769
-36.13423219527157925768
-35.99907145028385713204
-35.86451211948902795257
-35.73055152682150747978
-35.59718700812303637804
-35.46441591108992952286
-35.33223559522024004309
-35.20064343176122179102
-35.06963680365707602959
-34.93921310549705339099
-34.80936974346334977781
-34.68010413527958490931
-34.55141371015976403669
-34.42329590875680622730
-34.29574818311174766450
-34.16876799660302310713
-34.04235282389620920185
-33.91650015089360437059
-33.79120747468425633997
-33.66647230349428099316
-33.54229215663711727302
-33.41866456446447131157
-33.29558706831693370987
-33.17305722047537130948
-33.05107258411187842739
-32.92963073324162337485
-32.80872925267448181330
-32.68836573796696853833
-32.56853779537446769154
-32.44924304180364771355
-32.33047910476503261634
-32.21224362232587878907
-32.09453424306294522239
-31.97734862601629046708
-31.86068444064194693510
-31.74453936676642484827
-31.62891109453968851994
-31.51379732439004754951
-31.39919576697769443285
-31.28510414314987286843
-31.17152018389483458805
-31.05844163029732740711
-30.94586623349335852140
-30.83379175462545518371
-30.72221596479824157200
-30.61113664503417197693
-30.50055158622921780420
-30.39045858910905906214
-30.28085546418533269275
-30.17174003171203011675
-30.06311012164220741738
-29.95496357358482697464
-29.84729823676171633906
-29.74011196996496408929
-29.63340264151408121052
-29.52716812921386946300
-29.42140632031201974428
-29.31611511145721138405
-29.21129240865730736232
-29.10693612723742873527
-29.00304419179894210856
-28.89961453617782183301
-28.79664510340373340114
-28.69413384565911684376
-28.59207872423830565367
-28.49047770950728164507
-28.38932878086300348741
-28.28862992669338538576
-28.18837914433719760154
-28.08857444004435421903
-27.98921382893628262423
-27.89029533496620416599
-27.79181699088011470167
-27.69377683817745250394
-27.59617292707237368177
-27.49900331645472206787
-27.40226607385159951491
-27.30595927538889355901
-27.21008100575297206092
-27.11462935815265140604
-27.01960243428124996967
-26.92499834427876592713
-26.83081520669447783689
-26.73705114844934982443
-26.64370430479873874674
-26.55077281929556676232
-26.45825484375317770969
-26.36614853820863402234
-26.27445207088615219959
-26.18316361816072301849
-26.09228136452162516434
-26.00180350253655703341
-25.91172823281567261233
-25.82205376397567420099
-25.73277831260419645787
-25.64390010322446400437
-25.55541736825982823689
-25.46732834799874467535
-25.37963129055975031179
-25.29232445185637345730
-25.20540609556300282179
-25.11887449307977249191
-25.03272792349853403948
-24.94696467356856217634
-24.86158303766226751463
-24.77658131774165539696
-24.69195782332429089934
-24.60771087144973634508
-24.52383878664606697839
-24.44033990089662466971
-24.35721255360680004287
-24.27445509157094249986
-24.19206586893954380457
-24.11004324718668456740
-24.02838559507694071726
-23.94709128863351565997
-23.86615871110562991930
-23.78558625293635131470
-23.70537231173090830794
-23.62551529222422530552
-23.54601360624988615200
-23.46686567270807088903
-23.38806991753413200286
-23.30962477366761476105
-23.23152868102081214374
-23.15378008644780649661
-23.07637744371357868545
-22.99931921346336594070
-22.92260386319184561899
-22.84622986721279502831
-22.77019570662875125322
-22.69449986930070295443
-22.61914084981815165065
-22.54411714946903089185
-22.46942727621017610318
-22.39506974463713362411
-22.32104307595515635398
-22.24734579794953859277
-22.17397644495636299666
-22.10093355783337898401
-22.02821568393083850879
-21.95582137706293579527
-21.88374919747872127118
-21.81199771183365854199
-21.74056549316093978064
-21.66945112084335534064
-21.59865318058476546526
-21.52817026438234293551
-21.45800097049806609562
-21.38814390343125637628
-21.31859767389071080856
-21.24936089876698730450
-21.18043220110496349662
-21.11181021007648794807
-21.04349356095301715186
-20.97548089507862556502
-20.90777085984271366215
-20.84036210865350469135
-20.77325330091091970530
-20.70644310198006721180
-20.63993018316469019169
-20.57371322168070193470
-20.50779090062992082721
-20.44216190897385843073
-20.37682494150766387975
-20.31177869883413933394
-20.24702188733791174968
-20.18255321915973254931
-20.11837141217077018496
-20.05447518994736810782
-19.99086328174520232892
-19.92753442247444795044
-19.86448735267441989549
-19.80172081848857956743
-19.73923357163952729820
-19.67702436940421861777
-19.61509197458942210801
-19.55343515550666921854
-19.49205268594823436956
-19.43094334516250043521
-19.37010591782973634167
-19.30953919403797058862
-19.24924196925874397834
-19.18921304432342367363
-19.12945122539920461691
-19.06995532396532766484
-19.01072415678951799123
-18.95175654590460823101
-18.89305131858462161176
-18.83460730732200971715
-18.77642334980410510070
-18.71849828889008904298
-18.66083097258802681040
-18.60342025403187449228
-18.54626499145870255347
-18.48936404818602952105
-18.43271629258913435478
-18.37632059807863171841
-18.32017584307805080357
-18.26428091100145678638
-18.20863469023137071190
-18.15323607409643713595
-18.09808396084980230967
-18.04317725364681024303
-17.98851486052339154753
-17.93409569437428174865
-17.87991867293145986650
-17.82598271874256568026
-17.77228675914953726078
-17.71882972626706020947
-17.66561055696178428320
-17.61262819283075486965
-17.55988158018043421293
-17.50736967000593935495
-17.45509141796997454321
-17.40304578438229654580
-17.35123173417873942981
-17.29964823690086106467
-17.24829426667531606654
-17.19716880219355559234
-17.14627082669148094851
-17.09559932792909719979
-17.04515329817061441986
-16.99493173416424696143
-16.94493363712224009987
-16.89515801270123063205
-16.84560387098214562229
-16.79627022645074774232
-16.74715609797792481572
-16.69826050880028489587
-16.64958248650058791895
-16.60112106298857170827
-16.55287527448147244513
-16.50484416148512067934
-16.45702676877468562111
-16.40942214537579246780
-16.36202934454537327724
-16.31484742375311469686
-16.26787544466275292621
-16.22111247311297788087
-16.17455757909934632721
-16.12820983675552000136
-16.08206832433492294854
-16.03613212419237754602
-15.99040032276592171456
-15.94487201055857461540
-15.89954628212033505008
-15.85442223602992939391
-15.80949897487728783574
-15.76477560524533672037
-15.72025123769243926120
-15.67592498673459999736
-15.63179597082790905915
-15.58786331235098110426
-15.54412613758753991533
-15.50058357670903674830
-15.45723476375720828457
-15.41407883662709288330
-15.37111493704974662933
-15.32834221057518853115
-15.28575980655542920772
-15.24336687812747292980
-15.20116258219675486885
-15.15914607941985714490
-15.11731653418831733404
-15.07567311461177794740
-15.03421499250148407612
-14.99294134335379169443
-14.95185134633377366242
-14.91094418425894119196
-14.87021904358293866721
-14.82967511437939123198
-14.78931159032578079859
-14.74912766868742330928
-14.70912255030146731372
-14.66929543956114834202
-14.62964554439974129707
-14.59017207627493561972
-14.55087425015314117616
-14.51175128449389895025
-14.47280240123427574872
-14.43402682577343476567
-14.39542378695722923965
-14.35699251706284762520
-14.31873225178355824028
-14.28064223021354628429
-14.24272169483255190414
-14.20496989149129518637
-14.16738606939595435108
-14.12996948109353922973
-14.09271938245695920955
-14.05563503267002367636
-14.01871569421320984361
-13.98196063284845003238
-13.94536911760480712985
-13.90894042076392800311
-13.87267381784547204404
-13.83656858759281682580
-13.80062401195863763803
-13.76483937609068064489
-13.72921396831738327649
-13.69374708013401331641
-13.65843800618834080751
-13.62328604426670608518
-13.58829049527996879476
-13.55345066324982639117
-13.51876585529468499658
-13.48423538161604007257
-13.44985855548472741816
-13.41563469322727719657
-13.38156311421231414727
-13.34764314083699687785
-13.31387409851363479163
-13.28025531565603500894
-13.24678612366643193354
-13.21346585692207753482
-13.18029385276192755327
-13.14726945147357817234
-13.11439199628007834519
-13.08166083332688067742
-13.04907531166885270579
-13.01663478325730594065
-12.98433860292710484430
-12.95218612838400851217
-12.92017672019147767060
-12.88830974175844090723
-12.85658455932629884444
-12.82500054195650385225
-12.79355706151792482217
-12.76225349267435760225
-12.73108921287213668450
-12.70006360232770070695
-12.66917604401531072256
-12.63842592365474359895
-12.60781262969909377603
-12.57733555332263541970
-12.54699408840862417946
-12.51678763153738493941
-12.48671558197416686653
-12.45677734165728800519
-12.42697231518621769908
-12.39729990980972651471
-12.36775953541410899561
-12.33835060451144016724
-12.30907253222788355629
-12.27992473629207736963
-12.25090663702356152953
-12.22201765732122069608
-12.19325722265180900195
-12.16462476103851919618
-12.13611970304973475265
-12.10774148178747644522
-12.07948953287628057751
-12.05136329445195109145
-12.02336220715037029549
-11.99548571409636643637
-11.96773326089267719397
-11.94010429560891672907
-11.91259826877042016235
-11.88521463334778438536
-11.85795284474532174102
-11.83081236079094189506
-11.80379264172467657090
-11.77689315018857918460
-11.75011335121556577121
-11.72345271221895934843
-11.69691070298206980738
-11.67048679564720359281
-11.64418046470561485251
-11.61799118698681176909
-11.59191844164823947949
-11.56596171016487240024
-11.54012047631894510857
-11.51439422618960328748
-11.48878244814293658749
-11.46328463282132581469
-11.43790027313382395846
-11.41262886424574496402
-11.38746990356875876671
-11.36242289075086731032
-11.33748732766648004144
-11.31266271840634018986
-11.28794856926790224350
-11.26334438874549803700
-11.23884968752032520456
-11.21446397845092946000
-11.19018677656337779069
-11.16601759904187041172
-11.14195596521877718033
-11.11800139656530816978
-11.09415341668197108049
-11.07041155128904641458
-11.04677532821718344280
-11.02324427739801215864
-10.99981793085479075955
-10.97649582269309220806
-10.95327748909155118895
-10.93016246829261461926
-10.90715030059339518687
-10.88424052833650357286
-10.86143269590093929367
-10.83872634969301884666
-10.81612103813749570236
-10.79361631166840673757
-10.77121172272003235548
-10.74890682571835931469
-10.72670117707191295153
-10.70459433516306191336
-10.68258586033918255964
-10.66067531490396014249
-10.63886226310866156552
-10.61714627114346320980
-10.59552690712881783952
-10.57400374110694585283
-10.55257634503303876272
-10.53124429276722295867
-10.51000716006542567982
-10.48886452457169582431
-10.46781596580903794802
-10.44686106517163892704
-10.42599940591625617969
-10.40523057315406418866
-10.38455415384218483155
-10.36396973677575061856
-10.34347691257963042233
-10.32307527370005040268
-10.30276441439697876490
-10.28254393073563122130
-10.26241342057850047809
-10.24237248357751539629
-10.22242072116615752009
-10.20255773655109265974
-10.18278313470470131108
-10.16309652235718274937
-10.14349750798855609446
-10.12398570182080170810
-10.10456071581059589448
-10.08522216364089096885
-10.06596966071393062236
-10.04680282414313019501
-10.02772127274550939546
-10.00872462703435950004
-9.98981250921149133148
-9.97098454315975857298
-9.95224035443562016212
-9.93357957026170446113
-9.91500181951920467327
-9.89650673274081071895
-9.87809394210315261375
-9.85976308141951740538
-9.84151378613261940131
-9.82334569330726914416
-9.80525844162324489162
-9.78725167136803442247
-9.76932502442973493828
-9.75147814428986414725
-9.73371067601641293265
-9.71602226625645570834
-9.69841256322965783454
-9.68088121672077939195
-9.66342787807294456570
-9.64605220018068365562
-9.62875383748296265196
-9.61153244595650235738
-9.59438768310864809052
-9.57731920797077229679
-9.56032668109141958723
-9.54340976452955658260
-9.52656812184788748255
-9.50980141810609680419
-9.49310931985425021651
-9.47649149512619537461
-9.45994761343273538046
-9.44347734575534403234
-9.42708036453958264644
-9.41075634368836411170
-9.39450495855571787729
-9.37832588594007177107
-9.36221880407807915958
-9.34618339263820097074
-9.33021933271412606814
-9.31432630681860018740
-9.29850399887706124957
-9.28275209422135993975
-9.26707027958349982555
-9.25145824308941655545
-9.23591567425275350445
-9.22044226396868182860
-9.20503770450787506263
-9.18970168951022436943
-9.17443391397869767445
-9.15923407427352032073
-9.14410186810601288698
-9.12903699453237749140
-9.11403915394817509821
-9.09910804808191286952
-9.08424337998932962535
-9.06944485404746991719
-9.05471217594882027413
-9.04004505269529268219
-9.02544319259267524558
-9.01090630524461921880
-8.99643410154694933567
-8.98202629368183735892
-8.96768259511227583403
-8.95340272057610420120
-8.93918638608051630001
-8.92503330889636714573
-8.91094320755254187816
-8.89691580183036201390
-8.88295081275808229293
-8.86904796260508021533
-8.85520697487680408244
-8.84142757430885595227
-8.82770948686158973828
-8.81405243971484075871
-8.80045616126235508148
-8.78692038110644446647
-8.77344483005260755704
-8.76002924010398942301
-8.74667334445652855379
-8.73337687749302027385
-8.72013957477835965904
-8.70696117305400107966
-8.69384141023283518734
-8.68078002539390425341
-8.66777675877726672127
-8.65483135177883156075
-8.64194354694516952975
-8.62911308796839193747
-8.61633971968121947782
-8.60362318805163184265
-8.59096324017799872763
-8.57835962428400122803
-8.56581208971369179039
-8.55332038692624863074
-8.54088426749149753903
-8.52850348408453662330
-8.51617779048084244664
-8.50390694155175452806
-8.49169069325922443170
-8.47952880265097519441
-8.46742102785586325808
-8.45536712807910006973
-8.44336686359716814820
-8.43141999575329847971
-8.41952628695269567061
-8.40768550065762454437
-8.39589740138300832939
-8.38416175469152413768
-8.37247832718902529336
-8.36084688651986596142
-8.34926720136230571256
-8.33773904142388389005
-8.32626217743687568884
-8.31483638115364698251
-8.30346142534232001253
-8.29213708378198788296
-8.28086313125837136795
-8.26963934355931229447
-8.25846549747031843935
-8.24734137077012618988
-8.23626674222628274435
-8.22524139159064304749
-8.21426509959519357551
-8.20333764794753506067
-8.19245881932660502400
-8.18162839737831326659
-8.17084616671132835108
-8.16011191289257631354
-8.14942542244324030776
-8.13878648283452044154
-8.12819488248303478883
-8.11765041074702509150
-8.10715285792198692150
-8.09670201523646682062
-8.08629767484809569567
-8.07593962983920654608
-8.06562767421285720104
-8.05536160288878555491
-8.04514121169910367826
-8.03496629738453904679
-8.02483665759023701014
-8.01475209086162720951
-8.00471239664065237207
-7.99471737526162762322
-7.98476682794730407977
-7.97486055680487027075
-7.96499836482220047174
-7.95518005586365362092
-7.94540543466637938508
-7.93567430683635688382
-7.92598647884455420609
-7.91634175802307193948
-7.90673995256130535125
-7.89718087150213587933
-7.88766432473812351134
-7.87819012300775067814
-7.86875807789164305461
-7.85936800180879213684
-7.85001970801287995982
-7.84071301058854430721
-7.83144772444770609354
-7.82222366532566759645
-7.81304064977794432423
-7.80389849517609146545
-7.79479701970436433811
-7.78573604235602090284
-7.77671538292972108763
-7.76773486202597229777
-7.75879430104352252329
-7.74989352217584581695
-7.74103234840751941448
-7.73221060351093214535
-7.72342811204246970647
-7.71468469933917688763
-7.70598019151542068528
-7.69731441545920880287
-7.68868719882872309057
-7.68009837004910789204
-7.67154775830904256395
-7.66303519355710527350
-7.65456050649859420787
-7.64612352859209654099
-7.63772409204614355360
-7.62936202981589239869
-7.62103717559976079343
-7.61274936383616740443
-7.60449842970020917221
-7.59628420910034307667
-7.58810653867531215155
-7.57996525579062030431
-7.57186019853541925073
-7.56379120571946561569
-7.55575811686958775937
-7.54776077222677166390
-7.53979901274267039213
-7.53187268007692978244
-7.52398161659356201625
-7.51612566535808390711
-7.50830467013419422528
-7.50051847538084626166
-7.49276692624925910735
-7.48504986857938536815
-7.47736714889730080813
-7.46971861441195184028
-7.46210411301213571988
-7.45452349326351182413
-7.44697660440553566019
-7.43946329634845238132
-7.43198341967049813661
-7.42453682561464045619
-7.41712336608578581831
-7.40974289364782823242
-7.40239526152068538778
-7.39508032357740763274
-7.38779793434123277507
-7.38054794898267729764
-7.37333022331684428963
-7.36614461380029084125
-7.35899097752821518270
-7.35186917223181701786
-7.34477905627529548127
-7.33772048865307358056
-7.33069332898699421719
-7.32369743752352952981
-7.31673267513101421855
-7.30979890329684511840
-7.30289598412477136691
-7.29602378033210374753
-7.28918215524698176466
-7.28237097280581391345
-7.27559009755030494659
-7.26883939462493344763
-7.26211872977425532127
-7.25542796934019573740
-7.24876698025940058301
-7.24213563006061988858
-7.23553378686204240466
-7.22896131936866570555
-7.22241809686971603099
-7.21590398923603437709
-7.20941886691747324534
-7.20296260094035734056
-7.19653506290487410268
-7.19013612498254328642
-7.18376565991369187003
-7.17742354100487833790
-7.17110964212641910365
-7.16482383770985187255
-7.15856600274539900397
-7.15233601277967334653
-7.14613374391291600318
-7.13995907279671992995
-7.13381187663152793732
-7.12769203316421240402
-7.12159942068560081196
-7.11553391802815315970
-7.10949540456331252614
-7.10348376019943206217
-7.09749886537917618057
-7.09154060107719175221
-7.08560884879774910416
-7.07970349057237324786
-7.07382440895749731169
-7.06797148703215860621
-7.06214460839562896410
-7.05634365716506550825
-7.05056851797342165611
-7.04481907596684653328
-7.03909521680262173504
-7.03339682664663534695
-7.02772379217157894260
-7.02207600055421465868
-7.01645333947336702352
-7.01085569710766698392
-7.00528296213328882658
-6.99973502372175460096
-6.99421177153770390333
-6.98871309573684396099
-6.98323888696352401695
-6.97778903634872627038
-6.97236343550785875323
-6.96696197653859705667
-6.96158455201874470930
-6.95623105500404559365
-6.95090137902629390254
-6.94559541809069713736
-6.94031306667442215996
-6.93505421972404878517
-6.92981877265348789052
-6.92460662134218107866
-6.91941766213281272968
-6.91425179182933913324
-6.90910890769472274542
-6.90398890744935389563
-6.89889168926852747177
-6.89381715178063014804
-6.88876519406525122946
-6.88373571565088582247
-6.87872861651316558351
-6.87374379707280347418
-6.86878115819349321924
-6.86384060118016048335
-6.85892202777687032267
-6.85402534016485809332
-6.84915044096063496681
-6.84429723321402683212
-6.83946562040620964495
-6.83465550644801211888
-6.82986679567754251252
-6.82509939285880662396
-6.82035320317937809875
-6.81562813224882102503
-6.81092408609677590903
-6.80624097117093995735
-6.80157869433512018986
-6.79693716286785409864
-6.79231628446003465882
-6.78771596721336845093
-6.78313611963841545105
-6.77857665065297521068
-6.77403746957998365019
-6.76951848614590545594
-6.76501961047888578094
-6.76054075310691793277
-6.75608182495625175790
-6.75164273734935260762
-6.74722340200330172877
-6.74282373102804832854
-6.73844363692449288550
-6.73408303258301277339
-6.72974183128152780853
-6.72541994668390064049
-6.72111729283801295765
-6.71683378417434440166
-6.71256933550406476030
-6.70832386201736508013
-6.70409727928200904756
-6.69988950324114895807
-6.69570045021215509706
-6.69153003688470882082
-6.68737818031918340722
-6.68324479794501247198
-6.67912980755902552232
-6.67503312732384479489
-6.67095467576620748673
-6.66689437177540256130
-6.66285213460162140109
-6.65882788385441326540
-6.65482153950087962357
-6.65083302186438984904
-6.64686225162279864520
-6.64290914980691216130
-6.63897363779891236391
-6.63505563733081693556
-6.63115507048289298808
-6.62727185968212495482
-6.62340592770066027839
-6.61955719765430039558
-6.61572559300093043788
-6.61191103753903863804
-6.60811345540615935334
-6.60433277107740579481
-6.60056890936394591307
-6.59682179541149427138
-6.59309135469885099212
-6.58937751303641139344
-6.58568019656462766420
-6.58199933175274853880
-6.57833484539706248029
-6.57468666461968176407
-6.57105471686684872168
-6.56743892990780331331
-6.56383923183312134597
-6.56025555105334401418
-6.55668781629758168350
-6.55313595661199954634
-6.54959990135864433825
-6.54607958021371416635
-6.54257492316638522567
-6.53908586051734008748
-6.53561232287740878633
-6.53215424116617082717
-6.52871154661059449609
-6.52528417074365219008
-6.52187204540297660316
-6.51847510272949115517
-6.51509327516602532171
-6.51172649545614934397
-6.50837469664255952040
-6.50503781206593334474
-6.50171577536359990290
-6.49840852046804862141
-6.49511598160587588779
-6.49183809329629024631
-6.48857479034983963828
-6.48532600786725677011
-6.48209168123792878191
-6.47887174613878347174
-6.47566613853294104075
-6.47247479466843511631
-6.46929765107710430527
-6.46613464457306541533
-6.46298571225161300191
-6.45985079148796526027
-6.45672981993599037764
-6.45362273552697107704
-6.45052947646837271378
-6.44744998124256429861
-6.44438418860580153336
-6.44133203758669115047
-6.43829346748519615318
-6.43526841787131598238
-6.43225682858414682386
-6.42925863973017630570
-6.42627379168255075115
-6.42330222507981840607
-6.42034388082453055802
-6.41739870008223345366
-6.41446662428032698955
-6.41154759510669247646
-6.40864155450880534914
-6.40574844469242332679
-6.40286820812045842644
-6.40000078751184009462
-6.39714612584042896515
-6.39430416633368459145
-6.39147485247182434165
-6.38865812798651511173
-6.38585393685979063605
-6.38306222332294392885
-6.38028293185542416666
-6.37751600718371136622
-6.37476139428025501132
-6.37201903836238514600
-6.36928888489100231141
-6.36657087956999134803
-6.36386496834461468097
-6.36117109740073605195
-6.35848921316364545930
-6.35581926229708749077
-6.35316119170192639132
-6.35051494851559361621
-6.34788048011055305864
-6.34525773409346882659
-6.34264665830415541592
-6.34004720081446659918
-6.33745930992745609700
-6.33488293417611725289
-6.33231802232235718719
-6.32976452335621520007
-6.32722238649465928972
-6.32469156118061892613
-6.32217199708198851482
-6.31966364409066461150
-6.31716645232131934762
-6.31468037211087196425
-6.31220535401705351575
-6.30974134881762083182
-6.30728830750935465232
-6.30484618130709861816
-6.30241492164275296517
-6.29999448016437479936
-6.29758480873500037234
-6.29518585943211395062
-6.29279758454626492181
-6.29041993658039011450
-6.28805286824860942829
-6.28569633247560410894
-6.28335028239543014195
-6.28101467135080504534
-6.27868945289192481596
-6.27637458077566900982
-6.27407000896481914509
-6.27177569162686587845
-6.26949158313328247516
-6.26721763805857356999
-6.26495381117941541049
-6.26270005747357227932
-6.26045633211927921025
-6.25822259049416285137
-6.25599878817436039213
-6.25378488093381257329
-6.25158082474311438403
-6.24938657576882228284
-6.24720209037248697115
-6.24502732510996860782
-6.24286223673034701420
-6.24070678217506547014
-6.23856091857729033734
-6.23642460326089498324
-6.23429779373958403710
-6.23218044771631607404
-6.23007252308195180746
-6.22797397791492990393
-6.22588477048016031290
-6.22380485922827286771
-6.22173420279481703687
-6.21967275999925295338
-6.21762048984442383670
-6.21557735151555057485
-6.21354330437950785893
-6.21151830798383208787
-6.20950232205620622494
-6.20749530650344105709
-6.20549722141076909310
-6.20350802704102122220
-6.20152768383379449091
-6.19955615240490409690
-6.19759339354512572839
-6.19563936821990157711
-6.19369403756825054330
-6.19175736290226375047
-6.18982930570607425835
-6.18790982763510832854
-6.18599889051554630015
-6.18409645634339355524
-6.18220248728374688341
-6.18031694567004930008
-6.17843979400336795749
-6.17657099495159833680
-6.17471051134877590982
-6.17285830619428743660
-6.17101434265222437148
-6.16917858405038010972
-6.16735099388007235177
-6.16553153579471757695
-6.16372017360966850674
-6.16191687130122378591
-6.16012159300598494127
-6.15833430302008899559
-6.15655496579865957330
-6.15478354595486720768
-6.15302000825936801220
-6.15126431763959224952
-6.14951643917901957792
-6.14777633811648893669
-6.14604397984552264234
-6.14431932991363094487
-6.14260235402161924867
-6.14089301802291309684
-6.13919128792287338570
-6.13749712987813289544
-6.13581051019590528739
-6.13413139533333229281
-6.13245975189680336825
-6.13079554664129044994
-6.12913874646971645888
-6.12748931843225097538
-6.12584722972568762600
-6.12421244769277617337
-6.12258493982158125135
-6.12096467374484376478
-6.11935161723930853839
-6.11774573822511147370
-6.11614700476513739602
-6.11455538506441520497
-6.11297084746930874388
-6.11139336046713488315
-6.10982289268550804451
-6.10825941289151330693
-6.10670288999124011298
-6.10515329302919873555
-6.10361059118747917296
-6.10207475378546160272
-6.10054575027897438844
-6.09902355025977360725
-6.09750812345491866040
-6.09599943972620650356
-6.09449746906935985180
-6.09300218161393747351
-6.09151354762208452343
-6.09003153748844283655
-6.08855612173935156761
-6.08708727103229474409
-6.08562495615536391824
-6.08416914802649966276
-6.08271981769317271471
-6.08127693633164589926
-6.07984047524643411720
-6.07841040586973768711
-6.07698669976082239685
-6.07556932860569443022
-6.07415826421601678931
-6.07275347852921054681
-6.07135494360737926200
-6.06996263163697680199
-6.06857651492822203210
-6.06719656591455347439
-6.06582275715205465616
-6.06445506131893186108
-6.06309345121495901765
-6.06173789976094035126
-6.06038837999818369440
-6.05904486508794182242
-6.05770732831088754011
-6.05637574306658965639
-6.05505008287298629455
-6.05373032136588395957
-6.05241643229821324468
-6.05110838953999241596
-6.04980616707729623727
-6.04850973901202237926
-6.04721907956133719608
-6.04593416305698649893
-6.04465496394508772227
-6.04338145678544513828
-6.04211361625093523742
-6.04085141712722517582
-6.03959483431230115258
-6.03834384281558023133
-6.03709841775785083229
-6.03585853437057107129
-6.03462416799540335433
-6.03339529408372499120
-6.03217188819615479645
-6.03095392600205748579
-6.02974138327904807255
-6.02853423591253356761
-6.02733245989526711384
-6.02613603132663477879
-6.02494492641265022570
-6.02375912146502034972
-6.02257859290089658799
-6.02140331724236954614
-6.02023327111599648731
-6.01906843125234214398
-6.01790877448549910156
-6.01675427775264726193
-6.01560491809354047632
-6.01446067265024275628
-6.01332151866642306004
-6.01218743348687301165
-6.01105839455751933542
-6.00993437942431629750
-6.00881536573336472173
-6.00770133122999716591
-6.00659225375884808784
-6.00548811126301007590
-6.00438888178360929970
-6.00329454345962965078
-6.00220507452727591868
-6.00112045331964782946
-6.00004065826610855083
-5.99896566789213814275
-5.99789546081874380690
-5.99683001576199181670
-5.99576931153280323628
-5.99471332703628601024
-5.99366204127128199275
-5.99261543333035007208
-5.99157348239888865038
-5.99053616775498021241
-5.98950346876893746639
-5.98847536490273135712
-5.98745183570987293820
-5.98643286083478720627
-5.98541842001249158045
-5.98440849306816069486
-5.98340305991674181740
-5.98240210056256405124
-5.98140559509891378553
-5.98041352370762435697
-5.97942586665888153874
-5.97844260431035490200
-5.97746371710746604577
-5.97648918558228903208
-5.97551899035385414294
-5.97455311212722151026
-5.97359153169337631084
-5.97263422992875803175
-5.97168118779490875170
-5.97073238633808767162
-5.96978780668888031613
-5.96884743006184148584
-5.96791123775511866967
-5.96697921115005591730
-5.96605133171086343680
-5.96512758098422413156
-5.96420794059892944716
-5.96329239226550811281
-5.96238091777583445463
-5.96147349900298539893
-5.96057011790041357813
-5.95967075650211342008
-5.95877539692181557029
-5.95788402135299755003
-5.95699661206831265758
-5.95611315141929953398
-5.95523362183602156250
-5.95435800582672225545
-5.95348628597747975277
-5.95261844495185332704
-5.95175446549050057854
-5.95089433041101223409
-5.95003802260729575124
-5.94918552504942432790
-5.94833682078324432752
-5.94749189293004043577
-5.94665072468620614643
-5.94581329932290003626
-5.94497960018576776520
-5.94414961069441716290
-5.94332331434242000512
-5.94250069469661301724
-5.94168173539708721620
-5.94086642015668875416
-5.94005473276073114874
-5.93924665706667553877
-5.93844217700382337455
-5.93764127657297002827
-5.93684393984610991879
-5.93605015096615051817
-5.93525989414642118902
-5.93447315367064298641
-5.93368991389241262624
-5.93291015923499731599
-5.93213387419077875506
-5.93136104332144320495
-5.93059165125716791778
-5.92982568269656962201
-5.92906312240634747468
-5.92830395522104502959
-5.92754816604252976475
-5.92679573983993979169
-5.92604666164941562556
-5.92530091657350777012
-5.92455848978112875614
-5.92381936650711882208
-5.92308353205220772253
-5.92235097178226155279
-5.92162167112843640382
-5.92089561558663302065
-5.92017279071746749253
-5.91945318214547455682
-5.91873677555950017393
-5.91802355671190927211
-5.91731351141838501917
-5.91660662555785155092
-5.91590288507203432289
-5.91520227596524605929
-5.91450478430394088747
-5.91381039621672144335
-5.91311909789384593239
-5.91243087558703983575
-5.91174571560918593605
-5.91106360433413779987
-5.91038452819621618062
-5.90970847369025786833
-5.90903542737120002215
-5.90836537585364141023
-5.90769830581185395602
-5.90703420397954470644
-5.90637305714915328281
-5.90571485217208991259
-5.90505957595822650319
-5.90440721547566127470
-5.90375775775045497085
-5.90311118986652960672
-5.90246749896513289713
-5.90182667224478318957
-5.90118869696095682542
-5.90055356042584566723
-5.89992125000808265156
-5.89929175313256770607
-5.89866505728000412034
-5.89804114998694828387
-5.89742001884532207612
-5.89680165150243595917
-5.89618603566029086949
-5.89557315907579848613
-5.89496300956034513518
-5.89435557497940987304
-5.89375084325256182183
-5.89314880235326921110
-5.89254944030821459222
-5.89195274519756218012
-5.89135870515446491424
-5.89076730836487261200
-5.89017854306731081238
-5.88959239755263297411
-5.88900886016379576660
-5.88842791929562547892
-5.88784956339459064623
-5.88727378095856046514
-5.88670056053659429551
-5.88612989072869297047
-5.88556176018564070063
-5.88499615760857253122
-5.88443307174904273182
-5.88387249140861179342
-5.88331440543866612813
-5.88275880274019868921
-5.88220567226354784651
-5.88165500300835297764
-5.88110678402306330526
-5.88056100440485707281
-5.88001765329957049033
-5.87947671990118614360
-5.87893819345182855329
-5.87840206324147640515
-5.87786831860778402614
-5.87733694893588243247
-5.87680794365799030743
-5.87628129225349749021
-5.87575698424855996649
-5.87523500921593289092
-5.87471535677476985882
-5.87419801659042484232
-5.87368297837427455477
-5.87317023188328679595
-5.87265976692029401107
-5.87215157333330850520
-5.87164564101552688413
-5.87114195990524656565
-5.87064051998539948585
-5.87014131128353611189
-5.86964432387157319937
-5.86914954786566944733
-5.86865697342575742823
-5.86816659075584556859
-5.86767839010328007276
-5.86719236175902025821
-5.86670849605706212770
-5.86622678337445613295
-5.86574721413109578805
-5.86526977878947963774
-5.86479446785449898272
-5.86432127187345475505
-5.86385018143554948011
-5.86338118717190592832
-5.86291427975535039963
-5.86244944990020222519
-5.86198668836208991451
-5.86152598593779394776
-5.86106733346507802196
-5.86061072182229914063
-5.86015614192867229093
-5.85970358474363095524
-5.85925304126694435070
-5.85880450253826445817
-5.85835795963728322988
-5.85791340368331514554
-5.85747082583518974275
-5.85703021729109796212
-5.85659156928832302924
-5.85615487310330262716
-5.85572012005117326083
-5.85528730148564857672
-5.85485640879902913269
-5.85442743342189064748
-5.85400036682292679302
-5.85357520050880175688
-5.85315192602395750754
-5.85273053495043349415
-5.85231101890789329190
-5.85189336955302508159
-5.85147757857981165586
-5.85106363771916981875
-5.85065153873874077561
-5.85024127344295585829
-5.84983283367255957330
-5.84942621130465489898
-5.84902139825249545169
-5.84861838646534604180
-5.84821716792817625219
-5.84781773466173948606
-5.84742007872226388088
-5.84702419220130664712
-5.84663006722558442618
-5.84623769595703368651
-5.84584707059216857061
-5.84545818336242906099
-5.84507102653377952350
-5.84468559240657459242
-5.84430187331545525353
-5.84391986162920584746
-5.84353954975042100273
-5.84316093011560333537
-5.84278399519500624137
-5.84240873749223332823
-5.84203514954430414008
-5.84166322392144188314
-5.84129295322692598802
-5.84092433009695000123
-5.84055734720048391750
-5.84019199723909565591
-5.83982827294689865738
-5.83946616709018062608
-5.83910567246752343351
-5.83874678190967610902
-5.83838948827897308291
-5.83803378446988485706
-5.83767966340815736004
-5.83732711805121518012
-5.83697614138776810222
-5.83662672643772229009
-5.83627886625204883586
-5.83593255391257770270
-5.83558778253207766085
-5.83524454525386548909
-5.83490283525162922729
-5.83456264572969729443
-5.83422396992251623971
-5.83388680109453261480
-5.83355113254030488434
-5.83321695758418279354
-5.83288426958022565572
-5.83255306191204692112
-5.83222332799271825365
-5.83189506126461676416
-5.83156825519929356005
-5.83124290329735117666
-5.83091899908832012045
-5.83059653613050343779
-5.83027550801088167987
-5.82995590834496990595
-5.82963773077669067391
-5.82932096897824436610
-5.82900561664999106171
-5.82869166752032263901
-5.82837911534553576587
-5.82806795390971466020
-5.82775817702458631686
-5.82744977852943080165
-5.82714275229097822262
-5.82683709220311296662
-5.82653279218702824238
-5.82622984619091877079
-5.82592824818990884239
-5.82562799218592974881
-5.82532907220759987865
-5.82503148231011458336
-5.82473521657511650318
-5.82444026911058099216
-5.82414663405070154312
-5.82385430555577876532
-5.82356327781208982231
-5.82327354503178451495
-5.82298510145276448924
-5.82269794133857576668
-5.82241205897823199678
-5.82212744868635745377
-5.82184410480253955456
-5.82156202169192660278
-5.82128119374441865830
-5.82100161537501126219
-5.82072328102364888736
-5.82044618515492384603
-5.82017032225795905021
-5.81989568684649860586
-5.81962227345879146156
-5.81935007665724679526
-5.81907909102851395033
-5.81880931118333499796
-5.81854073175642572124
-5.81827334740643031807
-5.81800715281556435343
-5.81774214268999045885
-5.81747831175924012825
-5.81721565477639046549
-5.81695416651772134742
-5.81669384178290105325
-5.81643467539468694838
-5.81617666219887130552
-5.81591979706419248686
-5.81566407488220793454
-5.81540949056721157007
-5.81515603905612543656
-5.81490371530835226110
-5.81465251430586693715
-5.81440243105283105507
-5.81415346057572790528
-5.81390559792298144970
-5.81365883816538975282
-5.81341317639533894379
-5.81316860772724908202
-5.81292512729722776754
-5.81268273026302662032
-5.81244141180394446877
-5.81220116712068257669
-5.81196199143544323107
-5.81172387999154071991
-5.81148682805350080827
-5.81125083090692573506
-5.81101588385843648155
-5.81078198223539743594
-5.81054912138611800998
-5.81031729667954088825
-5.81008650350517719119
-5.80985673727324147819
-5.80962799341403357545
-5.80940026737853454364
-5.80917355463775653135
-5.80894785068288133090
-5.80872315102533054443
-5.80849945119621402512
-5.80827674674673311017
-5.80805503324781735586
-5.80783430629015917646
-5.80761456148393140353
-5.80739579445897113885
-5.80717800086453284081
-5.80696117636921282923
-5.80674531666088622472
-5.80653041744661191359
-5.80631647445256593443
-5.80610348342392246224
-5.80589144012479607682
-5.80568034033814495132
-5.80547017986570423886
-5.80526095452787771478
-5.80505266016366761050
-5.80484529263059112481
-5.80463884780465377844
-5.80443332158006164434
-5.80422870986942740501
-5.80402500860351988621
-5.80382221373115303464
-5.80362032121935733642
-5.80341932705282648186
-5.80321922723431882218
-5.80302001778431986168
-5.80282169474102094142
-5.80262425416025706681
-5.80242769211539854979
-5.80223200469728972450
-5.80203718801418055762
-5.80184323819167246938
-5.80165015137242345844
-5.80145792371657886832
-5.80126655140105196296
-5.80107603061994669957
-5.80088635758424864264
-5.80069752852182674019
-5.80050953967731253158
-5.80032238731204508042
-5.80013606770402478929
-5.79995057714783257552
-5.79976591195440605020
-5.79958206845120205486
-5.79939904298209274458
-5.79921683190710091083
-5.79903543160247281207
-5.79885483846058757962
-5.79867504888988083422
-5.79849605931476030918
-5.79831786617549926888
-5.79814046592840792727
-5.79796385504522415744
-5.79778803001371301207
-5.79761298733709296016
-5.79743872353417355470
-5.79726523513927016751
-5.79709251870210540147
-5.79692057078775402346
-5.79674938797654260014
-5.79657896686418450116
-5.79640930406122656393
-5.79624039619366726583
-5.79607223990217779175
-5.79590483184258875582
-5.79573816868554114734
-5.79557224711646234994
-5.79540706383565762394
-5.79524261555796815770
-5.79507889901296824320
-5.79491591094461888645
-5.79475364811153070832
-5.79459210728667262202
-5.79443128525738959667
-5.79427117882535469562
-5.79411178480628752396
-5.79395310003036989599
-5.79379512134168006554
-5.79363784559845385047
-5.79348126967274623667
-5.79332539045064365268
-5.79317020483221156724
-5.79301570973104151818
-5.79286190207458417945
-5.79270877880412538019
-5.79255633687425319778
-5.79240457325330826421
-5.79225348492307912096
-5.79210306887876757997
-5.79195332212896740742
-5.79180424169560570391
-5.79165582461369687906
-5.79150806793170769282
-5.79136096871107319828
-5.79121452402632730383
-5.79106873096504326526
-5.79092358662773420974
-5.79077908812783181958
-5.79063523259164281143
-5.79049201715813754987
-5.79034943897913745303
-5.79020749521906452628
-5.79006618305507725353
-5.78992549967677661016
-5.78978544228634106616
-5.78964600809827700800
-5.78950719433960614424
-5.78936899824966211270
-5.78923141708004074246
-5.78909444809459650116
-5.78895808856932436726
-5.78882233579236782361
-5.78868718706391849338
-5.78855263969619837638
-5.78841869101337014314
-5.78828533835152203579
-5.78815257905857372123
-5.78802041049426829744
-5.78788883003008702843
-5.78775783504919871802
-5.78762742294643306451
-5.78749759112819450735
-5.78736833701239916650
-5.78723965802861961549
-5.78711155161760615329
-5.78698401523166161553
-5.78685704633435360478
-5.78673064240065926356
-5.78660480091665707647
-5.78647951937971516401
-5.78635479529817509103
-5.78623062619162809028
-5.78610700959063706250
-5.78598394303676855088
-5.78586142408251014047
-5.78573945029126512907
-5.78561801923720331331
-5.78549712850549813226
-5.78537677569178132586
-5.78525695840255949065
-5.78513767425496183705
-5.78501892087669666864
-5.78490069590604960581
-5.78478299699181164328
-5.78466582179321964219
-5.78454916797989859845
-5.78443303323201440946
-5.78431741523979159325
-5.78420231170389698150
-5.78408772033520168776
-5.78397363885476067935
-5.78386006499375238121
-5.78374699649347334685
-5.78363443110525032864
-5.78352236659043050793
-5.78341080072027136083
-5.78329973127607921413
-5.78318915604894989713
-5.78307907283971545098
-5.78296947945912354072
-5.78286037372762518061
-5.78275175347531433800
-5.78264361654209047003
-5.78253596077732279213
-5.78242878403998261660
-5.78232208419859272652
-5.78221585913113500510
-5.78211010672509750918
-5.78200482487717781765
-5.78190001149370225164
-5.78179566449014004093
-5.78169178179128007145
-5.78158836133113407385
-5.78148540105291974811
-5.78138289890900480827
-5.78128085286085546812
-5.78117926087902933574
-5.78107812094309103657
-5.78097743104161310157
-5.78087718917211912384
-5.78077739334102336244
-5.78067804156362985424
-5.78057913186407290596
-5.78048066227526380345
-5.78038263083888015359
-5.78028503560526640825
-5.78018787463357330836
-5.78009114599145412683
-5.77999484775525829150
-5.77989897800969032460
-5.77980353484827702459
-5.77970851637283811186
-5.77961392069367008162
-5.77951974592944672793
-5.77942599020735947590
-5.77933265166276743940
-5.77923972843934929955
-5.77914721868917968806
-5.77905512057240411394
-5.77896343225741304650
-5.77887215192074954473
-5.77878127774705419029
-5.77869080792905975841
-5.77860074066754325628
-5.77851107417126819144
-5.77842180665698545994
-5.77833293634938449657
-5.77824446148103199050
-5.77815638029238165529
-5.77806869103171028001
-5.77798139195507509669
-5.77789448132631289212
-5.77780795741702402069
-5.77772181850636368239
-5.77763606288126929655
-5.77755068883622335818
-5.77746569467348702887
-5.77738107870257611154
-5.77729683924068293521
-5.77721297461258576078
-5.77712948315040364378
-5.77704636319360442798
-5.77696361308917438748
-5.77688123119141216932
-5.77679921586193501071
-5.77671756546965031731
-5.77663627839068727354
-5.77655535300852207570
-5.77647478771369993211
-5.77639458090396473722
-5.77631473098425196611
-5.77623523636637781209
-5.77615609546953479025
-5.77607730671975350134
-5.77599886855010336006
-5.77592077940064108077
-5.77584303771835561037
-5.77576564195715924654
-5.77568859057782102440
-5.77561188204797737455
-5.77553551484207883249
-5.77545948744141224296
-5.77538379833382542472
-5.77530844601418458240
-5.77523342898386715660
-5.77515874575091725518
-5.77508439483014957005
-5.77501037474285805473
-5.77493668401696247372
-5.77486332118696665816
-5.77479028479377021199
-5.77471757338489588562
-5.77464518551429772941
-5.77457311974238596264
-5.77450137463585377873
-5.77442994876791004799
-5.77435884071801996953
-5.77428804907214576758
-5.77421757242227329243
-5.77414740936678949623
-5.77407755851041670780
-5.77400801846392841554
-5.77393878784434644302
-5.77386986527478907050
-5.77380124938464867057
-5.77373293880931015565
-5.77366493219014742522
-5.77359722817466991529
-5.77352982541650128212
-5.77346272257511561321
-5.77339591831603815564
-5.77332941131059840245
-5.77326320023612993282
-5.77319728377599972191
-5.77313166061913296545
-5.77306632946049358424
-5.77300128900079911887
-5.77293653794655536871
-5.77287207501000843024
-5.77280789890914647344
-5.77274400836761092393
-5.77268040211486788138
-5.77261707888589814530
-5.77255403742134021172
-5.77249127646745563425
-5.77242879477607750971
-5.77236659110459893185
-5.77230466421592591786
-5.77224301287848540198
-5.77218163586617638572
-5.77212053195835839148
-5.77205969993982215271
-5.77199913860070967786
-5.77193884673674340036
-5.77187882314867461986
-5.77181906664292032616
-5.77175957603101075222
-5.77170035012982207689
-5.77164138776149293619
-5.77158268775335425715
-5.77152424893810156448
-5.77146607015346901903
-5.77140815024242304077
-5.77135048805307349085
-5.77129308243870564610
-5.77123593225756525982
-5.77117903637310991627
-5.77112239365386692214
-5.77106600297325567084
-5.77100986320984254974
-5.77095397324714731724
-5.77089833197364310280
-5.77084293828276084781
-5.77078779107285111394
-5.77073288924716720771
-5.77067823171389360226
-5.77062381738591767544
-5.77056964518112014417
-5.77051571402214413808
-5.77046202283638010044
-5.77040857055617983917
-5.77035535611836536418
-5.77030237846466853568
-5.77024963654149214420
-5.77019712929992589778
-5.77014485569572421753
-5.77009281468924761782
-5.77004100524560659125
-5.76998942633439693140
-5.76993807692983029511
-5.76988695601069512264
-5.76983606256036019033
-5.76978539556654013154
-5.76973495402176705937
-5.76968473692269778752
-5.76963474327081904391
-5.76958497207173426347
-5.76953542233566629704
-5.76948609307722382056
-5.76943698331522902834
-5.76938809207314928784
-5.76933941837860153612
-5.76929096126358764707
-5.76924271976441005449
-5.76919469292165310037
-5.76914687978018214665
-5.76909927938910538359
-5.76905189080176672434
-5.76900471307571383051
-5.76895774527270699394
-5.76891098645865074701
-5.76886443570363294242
-5.76881809208186702165
-5.76877195467169023857
-5.76872602255553790229
-5.76868029481993360719
-5.76863477055545370575
-5.76858944885673086134
-5.76854432882242562641
-5.76849940955520779085
-5.76845469016173684196
-5.76841016975265485911
-5.76836584744255809198
-5.76832172234992590631
-5.76827779359735970388
-5.76823406031108110170
-5.76819052162138579121
-5.76814717666234244575
-5.76810402457202542337
-5.76806106449218525256
-5.76801829556845113700
-5.76797571695024924310
-5.76793332779074852112
-5.76789112724702057733
-5.76784911447975101595
-5.76780728865340996947
-5.76776564893617216256
-5.76772419449992579388
-5.76768292452024056161
-5.76764183817635700535
-5.76760093465116163713
-5.76756021313118427685
-5.76751967280657407144
-5.76747931287106929688
-5.76743913252201156894
-5.76739913096035738960
-5.76735930739047386595
-5.76731966102041493372
-5.76728019106170730623
-5.76724089672939221884
-5.76720177724198723723
-5.76716283182150668551
-5.76712405969341546097
-5.76708546008663169857
-5.76704703223349568475
-5.76700877536977341009
-5.76697068873458107419
-5.76693277157060002480
-5.76689502312361046421
-5.76685744264293109751
-5.76682002938113047463
-5.76678278259428900299
-5.76674570154151311385
-5.76670878548539622699
-5.76667203369177272521
-5.76663544542972328344
-5.76659901997160151410
-5.76656275659294426106
-5.76652665457265456439
-5.76649071319269790337
-5.76645493173828960209
-5.76641930949782466342
-5.76638384576285112360
-5.76634853982808337491
-5.76631339099137374404
-5.76627839855369206390
-5.76624356181912300912
-5.76620888009489451775
-5.76617435269112377227
-5.76613997892128971046
-5.76610575810173386913
-5.76607168955187709969
-5.76603777259418226464
-5.76600400655412137496
-5.76597039076016582015
-5.76593692454378015100
-5.76590360723939809873
-5.76587043818441991050
-5.76583741671919547400
-5.76580454218699589575
-5.76577181393407833809
-5.76573923130945953375
-5.76570679366519733833
-5.76567450035622997007
-5.76564235074017794602
-5.76561034417780593486
-5.76557848003252892966
-5.76554675767065294423
-5.76551517646128264261
-5.76548373577634976073
-5.76545243499057402659
-5.76542127348145427845
-5.76539025062926402398
-5.76535936581703367665
-5.76532861843053456852
-5.76529800785827717391
-5.76526753349149245764
-5.76523719472410700604
-5.76520699095276345503
-5.76517692157677785758
-5.76514698599814057189
-5.76511718362150826778
-5.76508751385422701929
-5.76505797610609249659
-5.76502856978985800396
-5.76499929432056301692
-5.76497014911599148235
-5.76494113359659898776
-5.76491224718533956661
-5.76488348930763727651
-5.76485485939166153457
-5.76482635686788746909
-5.76479798116961283938
-5.76476973173246154403
-5.76474160799457369109
-5.76471360939673349577
-5.76468573538210815599
-5.76465798539625673413
-5.76463035888734509626
-5.76460285530595051284
-5.76457547410508919228
-5.76454821474021628092
-5.76452107666925250840
-5.76449405935234793219
-5.76446716225233224407
-5.76444038483423604191
-5.76441372656552797338
-5.76438718691598150912
-5.76436076535788188835
-5.76433446136567795293
-5.76430827441638360398
-5.76428220398906265842
-5.76425624956528181997
-5.76423041062886909458
-5.76420468666595109397
-5.76417907716498589821
-5.76415358161656499192
-5.76412819951365040794
-5.76410293035153742380
-5.76407777362763518170
-5.76405272884164165959
-5.76402779549547172877
-5.76400297309330955642
-5.76397826114140077181
-5.76395365914833046617
-5.76392916662482424073
-5.76390478308378551020
-5.76388050804027951557
-5.76385634101158927933
-5.76383228151698201458
-5.76380832907798090758
-5.76378448321831893253
-5.76376074346371503054
-5.76373710934203842271
-5.76371358038326597750
-5.76369015611945822997
-5.76366683608476737533
-5.76364361981540884727
-5.76362050684966753522
-5.76359749672788268526
-5.76357458899244079475
-5.76355178318775340784
-5.76352907886026866180
-5.76350647555850148507
-5.76348397283283286896
-5.76346157023573191225
-5.76343926732176470296
-5.76341706364732697665
-5.76339495877084395659
-5.76337295225270018761
-5.76335104365523864800
-5.76332923254274831493
-5.76330751848145972360
-5.76328590103953608548
-5.76326437978704664289
-5.76324295429599064988
-5.76322162414026717414
-5.76320038889566887974
-5.76317924813987580990
-5.76315820145245272244
-5.76313724841482510897
-5.76311638861033781467
-5.76309562162404365182
-5.76307494704298495236
-5.76305436445599017503
-5.76303387345367745809
-5.76301347362866778212
-5.76299316457512134093
-5.76297294588917807800
-5.76295281716873830646
-5.76293277801349113076
-5.76291282802490734127
-5.76289296680627138869
-5.76287319396245312220
-5.76285350910040605754
-5.76283391182845505796
-5.76281440175704595674
-5.76279497849802879728
-5.76277564166516587107
-5.76275639087389546233
-5.76273722574136826324
-5.76271814588643405131
-5.76269915092963369574
-5.76268024049316007762
-5.76266141420102240289
-5.76264267167876376163
-5.76262401255364142827
-5.76260543645456735362
-5.76258694301210727673
-5.76256853185847361942
-5.76255020262750683457
-5.76253195495468784060
-5.76251378847711048792
-5.76249570283348688804
-5.76247769766413675541
-5.76245977261093322852
-5.76244192731748405834
-5.76242416142884561481
-5.76240647459173427336
-5.76238886645431058753
-5.76237133666643952523
-5.76235388487949329317
-5.76233651074639929845
-5.76231921392162504958
-5.76230199406117904459
-5.76228485082260011296
-5.76226778386489879580
-5.76225079284880159491
-5.76223387743625181656
-5.76221703729088652324
-5.76220027207780294276
-5.76218358146357356731
-5.76216696511626569333
-5.76215042270537480817
-5.76213395390199956125
-5.76211755837856998141
-5.76210123580901711904
-5.76208498586872686076
-5.76206880823457101570
-5.76205270258472079803
-5.76203666859892127405
-5.76202070595829418664
-5.76200481434537969960
-5.76198899344413106860
-5.76197324293991020028
-5.76195756251947521775
-5.76194195187098134880
-5.76192641068396937953
-5.76191093864936032531
-5.76189553545945276625
-5.76188020080791574173
-5.76186493438973279524
-5.76184973590138138633
-5.76183460504055400264
-5.76181954150633490741
-5.76180454499914507238
-5.76178961522074040147
-5.76177475187420284897
-5.76175995466393509048
-5.76174522329565785839
-5.76173055747639306645
-5.76171595691443449994
-5.76170142131949969411
-5.76168695040246436889
-5.76167254387558358530
-5.76165820145225104909
-5.76164392284723092530
-5.76162970777664806832
-5.76161555595775443095
-5.76160146710910225920
-5.76158744095050234790
-5.76157347720295209825
-5.76155957558884246339
-5.76154573583170481754
-5.76153195765620562696
-5.76151824078837559995
-5.76150458495541872850
-5.76149098988575403268
-5.76147745530900667887
-5.76146398095605416501
-5.76145056655882914498
-5.76143721185055035505
-5.76142391656571906111
-5.76141068043987925051
-5.76139750320979082687
-5.76138438461339141838
-5.76137132438978483151
-5.76135832227918687209
-5.76134537802311008647
-5.76133249136407599167
-5.76131966204580159285
-5.76130688981314076358
-5.76129417441209046302
-5.76128151558971168811
-5.76126891309435240629
-5.76125636667533136404
-5.76124387608312815701
-5.76123144106938411824
-5.76121906138665451635
-5.76120673678892281089
-5.76119446703094517659
-5.76118225186874610699
-5.76117009105939992253
-5.76115798436105741587
-5.76114593153289522576
-5.76113393233530679538
-5.76112198652965634693
-5.76111009387822647909
-5.76109825414464626903
-5.76108646709340366243
-5.76107473249007817628
-5.76106305010130093081
-5.76105141969473333319
-5.76103984103907773573
-5.76102831390405967227
-5.76101683806043762814
-5.76100541327997284213
-5.76099403933546305723
-5.76098271600070255261
-5.76097144305054431612
-5.76096022026070642141
-5.76094904740803670506
-5.76093792427033601911
-5.76092685062639198179
-5.76091582625592657507
-5.76090485093978621478
-5.76089392445965220446
-5.76088304659826988541
-5.76087221713920882848
-5.76086143586714438669
-5.76085070256766318408
-5.76084001702735282180
-5.76082937903356029352
-5.76081878837486272005
-5.76080824484059217383
-5.76079774822105949994
-5.76078729830751612440
-5.76077689489213184970
-5.76076653776801528295
-5.76075622672918186140
-5.76074596157057072787
-5.76073574208803318442
-5.76072556807833180414
-5.76071543933912266766
-5.76070535566901664737
-5.76069531686738223186
-5.76068532273461819671
-5.76067537307196442242
-5.76066546768154719160
-5.76065560636637030711
-5.76064578893036305374
-5.76063601517813950181
-5.76062628491546302456
-5.76061659794877467533
-5.76060695408542322582
-5.76059735313361720443
-5.76058779490246308796
-5.76057827920177523140
-5.76056880584235653231
-5.76055937463575506996
-5.76054998539450480166
-5.76054063793182624664
-5.76053133206182099713
-5.76052206759941842762
-5.76051284436036770131
-5.76050366216124221097
-5.76049452081948043514
-5.76048542015318254528
-5.76047635998140616920
-5.76046734012392125379
-5.76045836040143743872
-5.76044942063532783294
-5.76044052064779155131
-5.76043166026183239836
-5.76042283930124021651
-5.76041405759058466884
-5.76040531495522234451
-5.76039661122127899517
-5.76038794621566019316
-5.76037931976603889694
-5.76037073170085633933
-5.76036218184931581021
-5.76035367004133114222
-5.76034519610777007159
-5.76033675987991333756
-5.76032836119012525700
-5.76031999987133058738
-5.76031167575724190044
-5.76030338868235958216
-5.76029513848177998625
-5.76028692499147165762
-5.76027874804808881493
-5.76027060748901131859
-5.76026250315229582100
-5.76025443487686050759
-5.76024640250224528870
-5.76023840586856561430
-5.76023044481697432673
-5.76022251918900618506
-5.76021462882708412678
-5.76020677357428745324
-5.76019895327439446220
-5.76019116777187800693
-5.76018341691190549625
-5.76017570054032734816
-5.76016801850363613369
-5.76016037064915487065
-5.76015275682477589925
-5.76014517687894134212
-5.76013763066104633737
-5.76013011802096475122
-5.76012263880933783611
-5.76011519287732909333
-5.76010778007689783209
-5.76010040026062686280
-5.76009305328174647798
-5.76008573899414422215
-5.76007845725230627210
-5.76007120791151372430
-5.76006399082754505514
-5.76005680585687329653
-5.76004965285660031071
-5.76004253168447277744
-5.76003544219882090971
-5.76002838425874852391
-5.76002135772383727641
-5.76001436245434916827
-5.76000739831121055801
-5.76000046515583008500
-5.75999356285036689940
-5.75998669125755480280
-5.75997985024068182014
-5.75997303966379448070
-5.75996625939139850203
-5.75995950928860267481
-5.75995278922125919507
-5.75994609905567056529
-5.75993943865879298727
-5.75993280789815997878
-5.75992620664190457802
-5.75991963475874158007
-5.75991309211801905121
-5.75990657858952914694
-5.75990009404377545366
-5.75989363835175005590
-5.75988721138516002185
-5.75988081301614585072
-5.75987444311744933856
-5.75986810156239226188
-5.75986178822485506146
-5.75985550297928305952
-5.75984924570067846616
-5.75984301626459416212
-5.75983681454714702141
-5.75983064042499393054
-5.75982449377535044022
-5.75981837447597477819
-5.75981228240521136996
-5.75980621744181320310
-5.75980017946520739258
-5.75979416835526603080
-5.75978818399253800209
-5.75978222625796121292
-5.75977629503304822123
-5.75977039019989245361
-5.75976451164096125979
-5.75975865923939434055
-5.75975283287880213123
-5.75974703244331109886
-5.75974125781751578046
-5.75973550888666707692
-5.75972978553638803589
-5.75972408765280441401
-5.75971841512269566721
-5.75971276783324803716
-5.75970714567205543943
-5.75970154852735216622
-5.75969597628782814525
-5.75969042884266002602
-5.75968490608157335231
-5.75967940789458943129
-5.75967393417250494991
-5.75966848480641235852
-5.75966305968793967907
-5.75965765870919099712
-5.75965228176280596983
-5.75964692874169958969
-5.75964159953960930238
-5.75963629405040311582
-5.75963101216861961262
-5.75962575378921037839
-5.75962051880760128597
-5.75961530711963387574
-5.75961011862180072285
-5.75960495321077292630
-5.75959981078387173170
-5.75959469123882783492
-5.75958959447381957375
-5.75958452038748891511
-5.75957946887892191512
-5.75957443984770556256
-5.75956943319367997702
-5.75956444881741980168
-5.75955948661974836966
-5.75955454650197928856
-5.75954962836586492614
-5.75954473211364348373
-5.75953985764784714974
-5.75953500487153124965
-5.75953017368828223965
-5.75952536400197079303
-5.75952057571689746140
-5.75951580873792945425
-5.75951106297021464542
-5.75950633831941782859
-5.75950163469143561201
-5.75949695199286626490
-5.75949229013053365378
-5.75948764901172705066
-5.75948302854414251328
-5.75947842863589176687
-5.75947384919549065785
-5.75946929013186892377
-5.75946475135435598247
-5.75946023277263918771
-5.75945573429694857026
-5.75945125583777262079
-5.75944679730604747192
-5.75944235861310271929
-5.75943793967065964523
-5.75943354039084276508
-5.75942916068610877289
-5.75942480046945082250
-5.75942045965415605480
-5.75941613815379849228
-5.75941183588248417635
-5.75940755275465132712
-5.75940328868511475235
-5.75939904358912269089
-5.75939481738215608431
-5.75939060998016305604
-5.75938642129956690496
-5.75938225125706004803
-5.75937809976961911929
-5.75937396675468082918
-5.75936985213018903806
-5.75936575581417198322
-5.75936167772521301345
-5.75935761778215837836
-5.75935357590436414199
-5.75934955201139775482
-5.75934554602323167671
-5.75934155786024426504
-5.75933758744302704002
-5.75933363469271242252
-5.75932969953059448187
-5.75932578187846022644
-5.75932188165834890725
-5.75931799879278827348
-5.75931413320456186966
-5.75931028481664242236
-5.75930645355264214658
-5.75930263933636243934
-5.75929884209185694033
-5.75929506174365446469
-5.75929129821661600630
-5.75928755143580417553
-5.75928382132674787641
-5.75928010781526911188
-5.75927641082750962909
-5.75927273028994601844
-5.75926906612938438457
-5.75926541827295235265
-5.75926178664809995666
-5.75925817118260585659
-5.75925457180456490391
-5.75925098844239435891
-5.75924742102483122608
-5.75924386948097222216
-5.75924033374009525232
-5.75923681373192763999
-5.75923330938651112376
-5.75922982063401178721
-5.75922634740518990526
-5.75922288963092121605
-5.75921944724244205815
-5.75921602017128808626
-5.75921260834930315298
-5.75920921170863753247
-5.75920583018169018885
-5.75920246370135391345
-5.75919911220053570844
-5.75919577561262574505
-5.75919245387127176627
-5.75918914691036309961
-5.75918585466422516816
-5.75918257706733882628
-5.75917931405451799520
-5.75917606556091943304
-5.75917283152184023010
-5.75916961187301090774
-5.75916640655035472207
-5.75916321549021770210
-5.75916003862909509081
-5.75915687590380009908
-5.75915372725138841048
-5.75915059260938555497
-5.75914747191530551618
-5.75914436510708771522
-5.75914127212303750269
-5.75913819290164497033
-5.75913512738157429283
-5.75913207550190886508
-5.75912903720195412660
-5.75912601242128463497
-5.75912300109974495399
-5.75912000317744787736
-5.75911701859481617305
-5.75911404729240317124
-5.75911108921116188242
-5.75910814429226292077
-5.75910521247718687476
-5.75910229370748272260
-5.75909938792524833673
-5.75909649507264553847
-5.75909361509214434705
-5.75909074792651320962
-5.75908789351858985128
-5.75908505181174934506
-5.75908222274943071284
-5.75907940627536696354
-5.75907660233354956603
-5.75907381086821157368
-5.75907103182383917073
-5.75906826514516367865
-5.75906551077711359454
-5.75906276866500554945
-5.75906003875426275584
-5.75905732099058731421
-5.75905461531993267954
-5.75905192168848945045
-5.75904924004268625737
-5.75904657032919509163
-5.75904391249491798277
-5.75904126648699765667
-5.75903863225285927996
-5.75903600973997242818
-5.75903339889632182036
-5.75903079966993924899
-5.75902821200913539457
-5.75902563586243942950
-5.75902307117862122254
-5.75902051790667535158
-5.75901797599582554454
-5.75901544539556375923
-60.59177653847848432633
-60.38149152555543963672
-60.17197681016359211981
-59.96322957061691028002
-59.75524699556557806090
-59.54802628395795238703
-59.34156464500302519127
-59.13585929813253727616
-58.93090747296433562497
-58.72670640926375540403
-58.52325335690777308173
-58.32054557584698528672
-58.11858033606943507721
-57.91735491756314502254
-57.71686661028003584306
-57.51711271409934767007
-57.31809053879091919725
-57.11979740397944027563
-56.92223063910788027897
-56.72538758340198938868
-56.52926558583402538716
-56.33386200508731889158
-56.13917420952081016594
-55.94519957713325908344
-55.75193549552809457737
-55.55937936187824277567
-55.36752858289128198521
-55.17638057477411450691
-54.98593276319834188826
-54.79618258326566149208
-54.60712747947346201727
-54.41876490568000690473
-54.23109232507048460548
-54.04410721012239093852
-53.85780704257244622113
-53.67218931338141629794
-53.48725152270144889144
-53.30299117984151280325
-53.11940580323455662892
-52.93649292040370823997
-52.75425006792890059160
-52.57267479141405175369
-52.39176464545364808600
-52.21151719360018716998
-52.03193000833093861957
-51.85300067101555043791
-51.67472677188326457554
-51.49710590999077197694
-51.32013569318961287991
-51.14381373809388264817
-50.96813767004855577625
-50.79310512309711356238
-50.61871373994964073972
-50.44496117195162554481
-50.27184507905145238738
-50.09936312976976324762
-49.92751300116740509338
-49.75629237881474864480
-49.58569895675974947835
-49.41573043749764337917
-49.24638453193961140641
-49.07765895938194944392
-48.90955144747542959749
-48.74205973219473975178
-48.57518155780812207922
-48.40891467684638627134
-48.24325685007330832832
-48.07820584645549644165
-47.91375944313168133704
-47.74991542538329980516
-47.58667158660475848819
-47.42402572827311502124
-47.26197565991920868100
-47.10051919909768969319
-46.93965417135773066093
-46.77937841021378773121
-46.61968975711637597215
-46.46058606142304370223
-46.30206518036928997617
-46.14412497904001497773
-45.98676333034039487302
-45.82997811496727535996
-45.67376722138105549220
-45.51812854577670464096
-45.36305999205565342436
-45.20855947179779121825
-45.05462490423278865137
-44.90125421621287671314
-44.74844534218400582404
-44.59619622415863204878
-44.44450481168801303511
-44.29336906183427657879
-44.14278693914305762291
-43.99275641561600735940
-43.84327547068387787021
-43.69434209117862621952
-43.54595427130701068563
-43.39811001262278722379
-43.25080732400065386400
-43.10404422160885928861
-42.95781872888272800992
-42.81212887649776632770
-42.66697270234362804331
-42.52234825149717778459
-42.37825357619640698204
-42.23468673581422905272
-42.09164579683226037332
-41.94912883281497073540
-41.80713392438318720679
-41.66565915918912565985
-41.52470263188978805147
-41.38426244412180210475
-41.24433670447573518913
-41.10492352847042241137
-40.96602103852806919804
-40.82762736394836622367
-40.68974064088376252357
-40.55235901231409201273
-40.41548062802178975517
-40.27910364456668190769
-40.14322622526140094124
-40.00784654014658059396
-39.87296276596624977628
-39.73857308614312700001
-39.60467569075422034075
-39.47126877650664766861
-39.33835054671314424013
-39.20591921126781187468
-39.07397298662215945342
-38.94251009576109368027
-38.81152876817886721028
-38.68102723985531099515
-38.55100375323210215583
-38.42145655718893237918
-38.29238390702013816735
-38.16378406441101844848
-38.03565529741472062142
-37.90799588042845869040
-37.78080409417072615952
-37.65407822565774864643
-37.52781656818070388226
-37.40201742128269302157
-37.27667909073563379252
-37.15179988851767234337
-37.02737813279048850745
-36.90341214787623869142
-36.77990026423552905044
-36.65684081844459996091
-36.53423215317301497862
-36.41207261716120058281
-36.29036056519844777313
-36.16909435810066497652
-36.04827236268816648135
-35.92789295176382324826
-35.80795450409125635360
-35.68845540437268226697
-35.56939404322734077368
-35.45076881716982342141
-35.33257812858864355121
-35.21482038572428052703
-35.09749400264821161954
-34.98059739924120492560
-34.86412900117230861952
-34.74808723987736414074
-34.63247055253825124055
-34.51727738206142959143
-34.40250617705726909890
-34.28815539181908889077
-34.17422348630203288167
-34.06070892610307510040
-33.94761018243948313966
-33.83492573212873821831
-33.72265405756801470716
-33.61079364671354596794
-33.49934299306028151477
-33.38830059562183549815
-33.27766495890994491447
-33.16743459291461704197
-33.05760801308379370766
-32.94818374030365504268
-32.83916030087845427943
-32.73053622651068650384
-32.62231005428151320302
-32.51448032663088127947
-32.40704559133794049330
-32.30000440150151064245
-32.19335531552045637227
-32.08709689707461620856
-31.98122771510497130976
-31.87574634379483029534
-31.77065136255037813839
-31.66594135598155190792
-31.56161491388298401262
-31.45767063121506623702
-31.35410710808525180937
-31.25092294972855455626
-31.14811676648943716827
-31.04568717380270470585
-30.94363279217507667340
-30.84195224716647132368
-30.74064416937143207065
-30.63970719440100509701
-30.53913996286394549884
-30.43894112034873700168
-30.33910931740508587495
-30.23964320952606144033
-30.14054145712969656756
-30.04180272554105002314
-29.94342568497430434604
-29.84540901051482464368
-29.74775138210121738780
-29.65045148450758816239
-29.55350800732596638909
-29.45691964494853465339
-29.36068509654997882308
-29.26480306607007619846
-29.16927226219630142623
-29.07409139834629385746
-28.97925919265059491181
-28.88477436793531794024
-28.79063565170511296287
-28.69684177612588271700
-28.60339147800772607866
-28.51028349878796674943
-28.41751658451412509976
-28.32508948582716357123
-28.23300095794461839205
-28.14124976064372773976
-28.04983465824482280482
-27.95875441959461227270
-27.86800781804978299760
-27.77759363146033422254
-27.68751064215290114134
-27.59775763691499861352
-27.50833340697796813856
-27.41923674800106880411
-27.33046646005529467516
-27.24202134760693994053
-27.15390021950183907506
-27.06610188894908475277
-26.97862517350512234771
-26.89146889505775916973
-26.80463187981055384057
-26.71811295826658394503
-26.63191096521309475520
-26.54602473970545872817
-26.46045312505190238994
-26.37519496879762215258
-26.29024912270950409265
-26.20561444276031792810
-26.12128978911385956962
-26.03727402610899943625
-25.95356602224474329432
-25.87016465016498045770
-25.78706878664309698479
-25.70427731256707559737
-25.62178911292444993819
-25.53960307678685737187
-25.45771809729564694180
-25.37613307164663467574
-25.29484690107534561321
-25.21385849084218477856
-25.13316675021770407739
-25.05277059246794024716
-24.97266893483969951717
-24.89286069854621530340
-24.81334480875220904750
-24.73412019455973265281
-24.65518578899373380864
-24.57654052898743657352
-24.49818335536841829025
-24.42011321284395819475
-24.34232904998698288068
-24.26482981922208637116
-24.18761447681107057406
-24.11068198283909325141
-24.03403130120074138176
-23.95766139958591978143
-23.88157124946587472891
-23.80575982607969720561
-23.73022610842014401555
-23.65496907922003444469
-23.57998772493859007682
-23.50528103574770000250
-23.43084800551848090322
-23.35668763180753515485
-23.28279891584344341027
-23.20918086251358403160
-23.13583248035037698287
-23.06275278151815300021
-22.98994078179993039157
-22.91739550058370866736
-22.84511596084989548672
-22.77310118915772818582
-22.70135021563213939544
-22.62986207395099214068
-22.55863580133186729881
-22.48767043851905000906
-22.41696502977072213980
-22.34651862284599133091
-22.27633026899232504547
-22.20639902293239487108
-22.13672394285162070560
-22.06730409038529927557
-21.99813853060611279489
-21.92922633201156656924
-21.86056656651119922685
-21.79215830941441467417
-21.72400063941777403898
-21.65609263859268907026
-21.58843339237303027289
-21.52102198954285228183
-21.45385752222409081469
-21.38693908586437331110
-21.32026577922468746351
-21.25383670436754357524
-21.18765096664451164088
-21.12170767468446541670
-21.05600594038146411435
-20.99054487888271580687
-20.92532360857694229139
-20.86034125108201919829
-20.79559693123370323065
-20.73108977707343214547
-20.66681891983671093271
-20.60278349394151220508
-20.53898263697646697779
-20.47541548968936098163
-20.41208119597544623502
-20.34897890286608301835
-20.28610776051706565681
-20.22346692219728581108
-20.16105554427738510981
-20.09887278621818040847
-20.03691781055955445368
-19.97518978290907298856
-19.91368787193081502096
-19.85241124933411427378
-19.79135908986241787488
-19.73053057128211307258
-19.66992487437167014264
-19.60954118291034475874
-19.54937868366739905923
-19.48943656639091059901
-19.42971402379709999764
-19.37021025155932818507
-19.31092444829735299550
-19.25185581556639391465
-19.19300355784646328061
-19.13436688253170814278
-19.07594499991968461927
-19.01773712320066422876
-18.95974246844709654169
-18.90196025460308248967
-18.84438970347379793679
-18.78703003971504159608
-18.72988049082279005120
-18.67294028712279185811
-18.61620866176008703974
-18.55968485068900619694
-18.50336809266248749850
-18.44725762922209355565
-18.39135270468760907647
-18.33565256614706484584
-18.28015646344649880461
-18.22486364917970291799
-18.16977337867847452912
-18.11488491000231348949
-18.06019750392855627297
-18.00571042394233955974
-17.95142293622688001165
-17.89733430965331706375
-17.84344381577099625247
-17.78975072879774899093
-17.73625432560996628695
-17.68295388573296023083
-17.62984869133115495288
-17.57693802719854048178
-17.52422118074898449436
-17.47169744200660446154
-17.41936610359628900824
-17.36722646073410913914
-17.31527781121776854434
-17.26351945541732746392
-17.21195069626552864861
-17.16057083924873438718
-17.10937919239723115084
-17.05837506627614885701
-17.00755777397605683632
-16.95692663110372677693
-16.90648095577306264659
-16.85622006859563626335
-16.80614329267178419514
-16.75624995358137070411
-16.70653937937478517028
-16.65701090056381161730
-16.60766385011256929261
-16.55849756342873391191
-16.50951137835444271218
-16.46070463515723503178
-16.41207667652151513948
-16.36362684753943597116
-16.31535449570210616344
-16.26725897089088590519
-16.21933962536863660375
-16.17159581377082844256
-16.12402689309716308230
-16.07663222270254621549
-16.02941116428871382027
-15.98236308189554399917
-15.93548734189256599336
-15.88878331297028800861
-15.84225036613178971834
-15.79588787468427923955
-15.74969521423064122700
-15.70367176266085706970
-15.65781690014387272925
-15.61213000911914861035
-15.56661047428828759109
-15.52125768260687443956
-15.47607102327600259173
-15.43104988773434804727
-15.38619366964977785983
-15.34150176491112382848
-15.29697357162026349897
-15.25260849008381569547
-15.20840592280517356016
-15.16436527447646120947
-15.12048595197043709959
-15.07676736433252173697
-15.03320892277293907568
-14.98981004065872113529
-14.94657013350567709153
-14.90348861897078869276
-14.86056491684418645605
-14.81779844904134435524
-14.77518863959536687958
-14.73273491464910556203
-14.69043670244762189725
-14.64829343333030386987
-14.60630453972334308332
-14.56446945613190635527
-14.52278761913273896766
-14.48125846736640376378
-14.43988144152980623858
-14.39865598436865390397
-14.35758154066998493192
-14.31665755725450850377
-14.27588348296938214332
-14.23525876868071904369
-14.19478286726616467206
-14.15445523360743784735
-14.11427532458318090391
-14.07424259906157004707
-14.03435651789288662883
-13.99461654390256271085
-13.95502214188356759905
-13.91557277858952801353
-13.87626792272733844413
-13.83710704495013743553
-13.79808961785010623657
-13.75921511595124258065
-13.72048301570271888750
-13.68189279547120307257
-13.64344393553442280620
-13.60513591807374034204
-13.56696822716742723003
-13.52894034878361573249
-13.49105177077337636149
-13.45330198286387712869
-13.41569047665142555559
-13.37821674559472029387
-13.34088028500791978104
-13.30368059205395958600
-13.26661716573767613170
-13.22968950689914890972
-13.19289711820692190258
-13.15623950415125875679
-13.11971617103765197498
-13.08332662697992532230
-13.04707038189386558713
-13.01094694749037294912
-12.97495583726908030542
-12.93909656651168127439
-12.90336865227549090207
-12.86777161338685004921
-12.83230497043473938845
-12.79696824576423175301
-12.76176096347014521371
-12.72668264939055049467
-12.69173283110047023570
-12.65691103790546812036
-12.62221680083523089877
-12.58764965263740442936
-12.55320912777133557370
-12.51889476240145882002
-12.48470609439149825448
-12.45064266329792168619
-12.41670401036397031191
-12.38288967851318922442
-12.34919921234356365858
-12.31563215812128753157
-12.28218806377453020673
-12.24886647888754254154
-12.21566695469447161315
-12.18258904407333709230
-12.14963230153998985372
-12.11679628324217183888
-12.08408054695352085162
-12.05148465206758068291
-12.01900815959187873716
-11.98665063214198767128
-11.95441163393574690588
-11.92229073078724965740
-11.89028749010116037255
-11.85840148086659873172
-11.82663227365172353700
-11.79497944059762737368
-11.76344255541276240251
-11.73202119336711035658
-11.70071493128645911952
-11.66952334754678055617
-11.63844602206844314196
-11.60748253631072657299
-11.57663247326591893227
-11.54589541745397163197
-11.51527095491671914829
-11.48475867321244869856
-11.45435816141017326686
-11.42406901008423325550
-11.39389081130878800252
-11.36382315865216163786
-11.33386564717162059424
-11.30401787340766261991
-11.27427943537876409152
-11.24464993257593015130
-11.21512896595719332993
-11.18571613794237151751
-11.15641105240767849693
-11.12721331468035224077
-11.09812253153334360434
-11.06913831118009916565
-11.04026026326913978437
-11.01148799887890916693
-10.98282113051261354997
-10.95425927209274519214
-10.92580203895616186571
-10.89744904784874535153
-10.86919991692027664953
-10.84105426571927743851
-10.81301171518790837922
-10.78507188765695978816
-10.75723440684053144878
-10.72949889783115118291
-10.70186498709471578650
-10.67433230246535380559
-10.64690047314050680427
-10.61956912967592181474
-10.59233790398067398542
-10.56520642931209152948
-10.53817434027107857730
-10.51124127279696729431
-10.48440686416263467606
-10.45767075296971171383
-10.43103257914368953152
-10.40449198392903973343
-10.37804860988434896285
-10.35170210087762576734
-10.32545210208142805186
-10.29929825996802783550
-10.27324022230470212946
-10.24727763814908954032
-10.22141015784426620883
-10.19563743301421077092
-10.16995911655899575976
-10.14437486265019927600
-10.11888432672618876040
-10.09348716548747937338
-10.06818303689216875796
-10.04297160015127943211
-10.01785251572415269550
-9.99282544531395089393
-9.96789005186303533890
-9.94304599954842949217
-9.91829295377733899386
-9.89363058118262195251
-9.86905854961828588046
-9.84457652815500772192
-9.82018418707573204074
-9.79588119787116440307
-9.77166723323540509227
-9.74754196706149755869
-9.72350507443703193644
-9.69955623163983027268
-9.67569511613353760993
-9.65192140656323793735
-9.62823478275118382896
-9.60463492569255805620
-9.58112151755101670858
-9.55769424165448100439
-9.53435278249092377223
-9.51109682570404402213
-9.48792605808906941434
-9.46484016758851431916
-9.44183884328803024744
-9.41892177541214969949
-9.39608865532019166267
-9.37333917550197526225
-9.35067302957385848572
-9.32808991227449801897
-9.30558951946071388761
-9.28317154810344291604
-9.26083569628368508120
-9.23858166318836460107
-9.21640914910636332991
-9.19431785542440849213
-9.17230748462309009028
-9.15037774027282502232
-9.12852832702989580582
-9.10675895063252660577
-9.08506931789670169053
-9.06345913671254521660
-9.04192811604010948656
-9.02047596590556644003
-8.99910239739731032671
-8.97780712266208524852
-8.95658985490102921290
-8.93545030836584253109
-8.91438819835501483624
-8.89340324120984249134
-8.87249515431079593952
-8.85166365607352823019
-8.83090846594521750035
-8.81022930440072826741
-8.78962589293882601282
-8.76909795407850189974
-8.74864521135519090933
-8.72826738931695800261
-8.70796421352105376457
-8.68773541052983766519
-8.66758070790747403578
-8.64749983421600099120
-8.62749251901179015078
-8.60755849284184471060
-8.58769748724025738795
-8.56790923472451204645
-8.54819346879189545518
-8.52854992391593924594
-8.50897833554287963409
-8.48947844008796970172
-8.47004997493200662007
-8.45069267841783933193
-8.43140628984676254731
-8.41219054947503153130
-8.39304519851042485357
-8.37396997910862772585
-8.35496463436990310925
-8.33602890833551590788
-8.31716254598440229984
-8.29836529322960991806
-8.27963689691493698319
-8.26097710481153946205
-8.24238566561455066051
-8.22386232893958890600
-8.20540684531951569625
-8.18701896620099489610
-8.16869844394116029207
-8.15044503180431689771
-8.13225848395857298101
-8.11413855547255202794
-8.09608500231208161324
-8.07809758133690536397
-8.06017605029744110823
-8.04232016783148218053
-8.02452969346094491243
-8.00680438758868540106
-7.98914401149515374101
-7.97154832733535911871
-7.95401709813551072159
-7.93655008778980253226
-7.91914706105745924702
-7.90180778355932655899
-7.88453202177482914692
-7.86731954303879987833
-7.85017011553833565785
-7.83308350830971988898
-7.81605949123526766442
-7.79909783504024289869
-7.78219831128974881551
-7.76536069238570547668
-7.74858475156373316395
-7.73187026289011658520
-7.71521700125875842247
-7.69862474238813998539
-7.68209326281831472727
-7.66562233990796393357
-7.64921175183118773333
-7.63286127757478727318
-7.61657069693513921749
-7.60033979051515551362
-7.58416833972152559795
-7.56805612676162375863
-7.55200293464066696458
-7.53600854715868617717
-7.52007274890772681175
-7.50419532526889732083
-7.48837606240942221802
-7.47261474727986474420
-7.45691116761125538659
-7.44126511191207473672
-7.42567636946559872513
-7.41014473032700315969
-7.39466998532047004034
-7.37925192603640578426
-7.36389034482868876097
-7.34858503481182001593
-7.33333578985807754691
-7.31814240459489528945
-7.30300467440200051783
-7.28792239540858410862
-7.27289536449075235680
-7.25792337926860664510
-7.24300623810360555410
-7.22814374009581062097
-7.21333568508127420671
-7.19858187362911738916
-7.18388210703920471190
-7.16923618733912526579
-7.15464391728168092044
-7.14010510034224310516
-7.12561954071605629935
-7.11118704331562767607
-7.09680741376808210674
-7.08248045841254914023
-7.06820598429756152825
-7.05398379917852036414
-7.03981371151492929528
-7.02569553046799288865
-7.01162906589797696455
-6.99761412836162399742
-6.98365052910963957089
-6.96973808008413620030
-6.95587659391613755133
-6.94206588392300005808
-6.92830576410586829184
-6.91459604914733372283
-6.90093655440870978879
-6.88732709592770842022
-6.87376749041596379897
-6.86025755525643798904
-6.84679710850104683573
-6.83338596886828231192
-6.82002395574063680073
-6.80671088916218458564
-6.79344658983626104032
-6.78023087912294730728
-6.76706357903674771137
-6.75394451224406999756
-6.74087350206101820760
-6.72785037245083206159
-6.71487494802159989860
-6.70194705402391921467
-6.68906651634851012744
-6.67623316152385903877
-6.66344681671390315358
-6.65070730971570078793
-6.63801446895710611784
-6.62536812349444659276
-6.61276810301027939687
-6.60021423781100047279
-6.58770635882464272726
-6.57524429759856765543
-6.56282788629718005780
-6.55045695769972180500
-6.53813134519793504040
-6.52585088279390213017
-6.51361540509776393293
-6.50142474732548159011
-6.48927874529671822046
-6.47717723543243106832
-6.46512005475284912137
-6.45310704087521891381
-6.44113803201160806111
-6.42921286696672122929
-6.41733138513572853867
-6.40549342650218633821
-6.39369883163568086815
-6.38194744168990801825
-6.37023909840042268371
-6.35857364408249736698
-6.34695092162903140576
-6.33537077450842467385
-6.32383304676245572296
-6.31233758300421499143
-6.30088422841599715696
-6.28947282874719881818
-6.27810323031227213164
-6.26677527998858074909
-6.25548882521445470672
-6.24424371398703836888
-6.23303979486030002022
-6.22187691694299882528
-6.21075492989652744313
-6.19967368393312945329
-6.18863302981359897359
-6.17763281884549098066
-6.16667290288100211626
-6.15575313431505133366
-6.14487336608320156017
-6.13403345165976432440
-6.12323324505578092669
-6.11247260081706311752
-6.10175137402224265770
-6.09106942028079956231
-6.08042659573116850424
-6.06982275703871732020
-6.05925776139390226405
-6.04873146651029092169
-6.03824373062266950285
-6.02779441248511460572
-6.01738337136910317327
-6.00701046706162244959
-5.99667555986329237072
-5.98637851058645509283
-5.97611918055328317223
-5.96589743159397922767
-5.95571312604483349418
-5.94556612674650786232
-5.93545629704201704868
-5.92538350077491227097
-5.91534760228765765788
-5.90534846641948973911
-5.89538595850485691585
-5.88545994437145836287
-5.87557029033848010613
-5.86571686321484708770
-5.85589953029726828504
-5.84611815936867351695
-5.83637261869626566835
-5.82666277702980739406
-5.81698850359985719649
-5.80734966811593000813
-5.79774614076493932657
-5.78817779220921035943
-5.77864449358487064501
-5.76914611650011899258
-5.75968253303342958560
-5.75025361573189552900
-5.74085923760945604499
-5.73149927214527199482
-5.72217359328190600110
-5.71288207542372283854
-5.70362459343508731990
-5.69440102263886149814
-5.68521123881449419457
-5.67605511819655639272
-5.66693253747295599965
-5.65784337378330537405
-5.64878750471727464344
-5.63976480831292814599
-5.63077516305509551131
-5.62181844787371787220
-5.61289454214228200613
-5.60400332567602177392
-5.59514467873056808855
-5.58631848200010505678
-5.57752461661586451669
-5.56876296414450422390
-5.56003340658650468953
-5.55133582637463351972
-5.54267010637229251557
-5.53403612987195003825
-5.52543378059361955934
-5.51686294268324406431
-5.50832350071117193835
-5.49981533967053248801
-5.49133834497580775036
-5.48289240246119291555
-5.47447739837901892201
-5.46609321939841574789
-5.45773975260352628425
-5.44941688549221936455
-5.44112450597441910105
-5.43286250237065804214
-5.42463076341056549268
-5.41642917823136560429
-5.40825763637638523562
-5.40011602779355381898
-5.39200424283396984038
-5.38392217225035984995
-5.37586970719562273757
-5.36784673922139354829
-5.35985316027657443527
-5.35188886270586383631
-5.34395373924830963119
-5.33604768303587473355
-5.32817058759195294471
-5.32032234683007310139
-5.31250285505227282101
-5.30471200694779998486
-5.29694969759168010626
-5.28921582244328725153
-5.28151027734496736343
-5.27383295852051592334
-5.26618376257395226503
-5.25856258648803187583
-5.25096932762291679353
-5.24340388371462307049
-5.23586615287390255702
-5.22835603358468770097
-5.22087342470277704365
-5.21341822545441768710
-5.20599033543511513500
-5.19858965460807276315
-5.19121608330302741763
-5.18386952221469332613
-5.17654987240169983664
-5.16925703528497493267
-5.16199091264660392397
-5.15475140662852115980
-5.14753841973102943541
-5.14035185481163381382
-5.13319161508368981828
-5.12605760411502675566
-5.11894972582680374273
-5.11186788449206908069
-5.10481198473458963605
-5.09778193152739245164
-5.09077763019173445969
-5.08379898639559790752
-5.07684590615256237101
-5.06991829582045738789
-5.06301606210015542331
-5.05613911203429822194
-5.04928735300601072566
-5.04246069273773311892
-5.03565903928986191573
-5.02888230105962374950
-5.02213038677980794233
-5.01540320551749907452
-5.00870066667287350270
-5.00202267997801808264
-4.99536915549562454686
-4.98874000361794678327
-4.98213513506533001163
-4.97555446088526576176
-4.96899789245106049407
-4.96246534146067030946
-4.95595671993549036216
-4.94947194021925263030
-4.94301091497672206998
-4.93657355719259527405
-4.93015978017034406378
-4.92376949753097559181
-4.91740262321196031081
-4.91105907146598053004
-4.90473875685984950223
-4.89844159427332748180
-4.89216749889797419826
-4.88591638623599244795
-4.87968817209917471445
-4.87348277260761886254
-4.86730010418878755729
-4.86114008357615468015
-4.85500262780826918885
-4.84888765422763423629
-4.84279508047946194438
-4.83672482451064222886
-4.83067680456865033989
-4.82465093920042420450
-4.81864714725131815243
-4.81266534786391098066
-4.80670546047698632464
-4.80076740482443486968
-4.79485110093415212162
-4.78895646912703742970
-4.78308343001581448561
-4.77723190450400458928
-4.77140181378488481556
-4.76559307934041154198
-4.75980562294019904357
-4.75403936664034265647
-4.74829423278251194773
-4.74257014399285825590
-4.73686702318093111330
-4.73118479353868259807
-4.72552337853942105994
-4.71988270193677905695
-4.71426268776368218028
-4.70866326033135518259
-4.70308434422825616394
-4.69752586431907825926
-4.69198774574377885926
-4.68646991391649248015
-4.68097229452461149890
-4.67549481352770257558
-4.67003739715658205967
-4.66459997191226261037
-4.65918246456504725472
-4.65378480215342982262
-4.64840691198317390587
-4.64304872162638293531
-4.63771015892041926776
-4.63239115196699025034
-4.62709162913120497507
-4.62181151904055376178
-4.61655075058396580090
-4.61130925291089166507
-4.60608695543027835129
-4.60088378780967843795
-4.59569967997428463491
-4.59053456210595456355
-4.58538836464231902568
-4.58026101827582277082
-4.57515245395278569163
-4.57006260287248089469
-4.56499139648620833043
-4.55993876649635421217
-4.55490464485552237761
-4.54988896376554841083
-4.54489165567662123379
-4.53991265328642334964
-4.53495188953907124585
-4.53000929762441284510
-4.52508481097697590201
-4.52017836327514821448
-4.51528988844025480631
-4.51041932063568129507
-4.50556659426595373930
-4.50073164397590907981
-4.49591440464977853964
-4.49111481141031898545
-4.48633279961791320289
-4.48156830486980961581
-4.47682126299908489386
-4.47209161007389077724
-4.46737928239658899088
-4.46268421650287105962
-4.45800634916082216819
-4.45334561737029233086
-4.44870195836182791282
-4.44407530959589802677
-4.43946560876209250779
-4.43487279377822130044
-4.43029680278959059336
-4.42573757416794766328
-4.42119504651089645364
-4.41666915864092679556
-4.41215984960465146258
-4.40766705867194197310
-4.40319072533513455880
-4.39873078930821392873
-4.39428719052599081607
-4.38985986914334791464
-4.38544876553427087629
-4.38105382029131895649
-4.37667497422457074663
-4.37231216836090030853
-4.36796534394329238893
-4.36363444242990805577
-4.35931940549334928647
-4.35502017501995553062
-4.35073669310882316097
-4.34646890207122726935
-4.34221674442972283003
-4.33798016291746968420
-4.33375910047734436148
-4.32955350026124730078
-4.32536330562930437793
-4.32118846014918567278
-4.31702890759518975727
-4.31288459194762729965
-4.30875545739199683482
-4.30464144831825912263
-4.30054250932012127606
-4.29645858519413970100
-4.29238962093924669716
-4.28833556175568464397
-4.28429635304453526601
-4.28027194040685809995
-4.27626226964298083999
-4.27226728675175770888
-4.26828693792989088962
-4.26432116957112672395
-4.26036992826563487569
-4.25643316079912636951
-4.25251081415236686922
-4.24860283550026185395
-4.24470917221121002427
-4.24082977184649223545
-4.23696458215939042447
-4.23311355109459608315
-4.22927662678750770908
-4.22545375756345631402
-4.22164489193715741777
-4.21784997861182819889
-4.21406896647863682404
-4.21030180461597058894
-4.20654844228872182299
-4.20280882894767504609
-4.19908291422869783815
-4.19537064795226299907
-4.19167198012257902207
-4.18798686092701455408
-4.18431524073538518849
-4.18065707009936993188
-4.17701229975172161346
-4.17338088060567624638
-4.16976276375430465748
-4.16615790046980549732
-4.16256624220287996252
-4.15898774058206122106
-4.15542234741310245738
-4.15187001467825833601
-4.14833069453571567919
-4.14480433931887493060
-4.14129090153577017475
-4.13779033386840655595
-4.13430258917209236813
-4.13082762047485907431
-4.12736538097678984371
-4.12391582404938805695
-4.12047890323504262255
-4.11705457224618331935
-4.11364278496489710335
-4.11024349544216249797
-4.10685665789732734510
-4.10348222671737872247
-4.10012015645642868833
-4.09677040183503926585
-4.09343291773964690350
-4.09010765922193009203
-4.08679458149824892388
-4.08349363994898340025
-4.08020479011795966784
-4.07692798771187803197
-4.07366318859967524446
-4.07041034881190100236
-4.06716942454025343068
-4.06394037213686054599
-4.06072314811372514498
-4.05751770914217502195
-4.05432401205224657303
-4.05114201383212080287
-4.04797167162751403424
-4.04481294274114588916
-4.04166578463213088668
-4.03853015491541711413
-4.03540601136121335202
-4.03229331189442152805
-4.02919201459406917110
-4.02610207769274364153
-4.02302345957602547344
-4.01995611878197500744
-4.01690001400045026969
-4.01385510407270107436
-4.01082134799071443609
-4.00779870489674383549
-4.00478713408260311724
-4.00178659498934141681
-3.99879704720652950911
-3.99581845047174999408
-3.99285076467010568990
-3.98989394983361034264
-3.98694796614071078622
-3.98401277391572516962
-3.98108833362829939162
-3.97817460589285554207
-3.97527155146813448994
-3.97237913125661368241
-3.96949730630394403974
-3.96662603779855560404
-3.96376528707099851090
-3.96091501559343850403
-3.95807518497922794509
-3.95524575698229785559
-3.95242669349675557200
-3.94961795655617775580
-3.94681950833329420192
-3.94403131113937233110
-3.94125332742376199846
-3.93848551977334171426
-3.93572785091204657704
-3.93298028370034780110
-3.93024278113478953145
-3.92751530634743906134
-3.92479782260541520955
-3.92209029331041669764
-3.91939268199817281157
-3.91670495233802018475
-3.91402706813234546601
-3.91135899331615499719
-3.90870069195656677508
-3.90605212825229797247
-3.90341326653323639206
-3.90078407125995196836
-3.89816450702311678711
-3.89555453854319422291
-3.89295413066985496187
-3.89036324838152447469
-3.88778185678492027577
-3.88520992111457763585
-3.88264740673235930757
-3.88009427912709137232
-3.87755050391390154729
-3.87501604683393230388
-3.87249087375387590626
-3.86997495066532426478
-3.86746824368458197441
-3.86497071905199485187
-3.86248234313158800290
-3.86000308241061995673
-3.85753290349908706247
-3.85507177312929671942
-3.85261965815544416003
-3.85017652555311817864
-3.84774234241887880259
-3.84531707596981897623
-3.84290069354316532468
-3.84049316259570749921
-3.83809445070349042339
-3.83570452556134444677
-3.83332335498238530036
-3.83095090689771300418
-3.82858714935584698580
-3.82623205052233883450
-3.82388557867939882229
-3.82154770222535589141
-3.81921838967434634782
-3.81689760965585955788
-3.81458533091426144068
-3.81228152230842320947
-3.80998615281129104915
-3.80769919150948421560
-3.80542060760278433307
-3.80315037040393333356
-3.80088844933794822722
-3.79863481394192303853
-3.79638943386452076822
-3.79415227886560701975
-3.79192331881575883656
-3.78970252369599203135
-3.78748986359721095951
-3.78528530871999491225
-3.78308882937395019042
-3.78090039597751603750
-3.77871997905749212876
-3.77654754924864111132
-3.77438307729323518913
-3.77222653404078211992
-3.77007789044759755726
-3.76793711757630278569
-3.76580418659556803718
-3.76367906877968527724
-3.76156173550816230744
-3.75945215826529821612
-3.75735030863993513250
-3.75525615832494263913
-3.75316967911686782955
-3.75109084291559735647
-3.74901962172394842554
-3.74695598764725534835
-3.74489991289313239875
-3.74285136977087606880
-3.74081033069129631485
-3.73877676816625292844
-3.73675065480829404763
-3.73473196333025558857
-3.73272066654498013705
-3.73071673736488174100
-3.72872014880159774464
-3.72673087396564683971
-3.72474888606596810092
-3.72277415840975844930
-3.72080666440193308375
-3.71884637754478930560
-3.71689327143774805862
-3.71494731977690939573
-3.71300849635473317889
-3.71107677505971489396
-3.70915212987596687455
-3.70723453488286347479
-3.70532396425477950075
-3.70342039226069630331
-3.70152379326380520652
-3.69963414172128945978
-3.69775141218380243302
-3.69587557929527799061
-3.69400661779249084304
-3.69214450250484205185
-3.69028920835384255383
-3.68844071035292220273
-3.68659898360700788444
-3.68476400331224951401
-3.68293574475562612847
-3.68111418331466655474
-3.67929929445709458236
-3.67749105374047635664
-3.67568943681194104656
-3.67389441940779803986
-3.67210597735325805502
-3.67032408656207875808
-3.66854872303625834107
-3.66677986286567891838
-3.66501748222780809883
-3.66326155738743430845
-3.66151206469622714224
-3.65976898059253397122
-3.65803228160090565524
-3.65630194433202948545
-3.65457794548220293862
-3.65286026183302947601
-3.65114887025128043163
-3.64944374768839097101
-3.64774487118022205934
-3.64605221784681621244
-3.64436576489196806250
-3.64268548960301741246
-3.64101136935044289444
-3.63934338158767012317
-3.63768150385071731279
-3.63602571375786975949
-3.63437598900940495028
-3.63273230738726748967
-3.63109464675484394647
-3.62946298505656761435
-3.62783730031766582513
-3.62621757064386640579
-3.62460377422109303325
-3.62299588931519744861
-3.62139389427162505797
-3.61979776751514359390
-3.61820748754959442550
-3.61662303295747555865
-3.61504438239982572867
-3.61347151461578297571
-3.61190440842245452657
-3.61034304271445494194
-3.60878739646375779060
-3.60723744871933815759
-3.60569317860694305011
-3.60415456532875655427
-3.60262158816317690224
-3.60109422646447807637
-3.59957245966260375170
-3.59805626726278937610
-3.59654562884538098189
-3.59504052406552787602
-3.59354093265292062753
-3.59204683441142647027
-3.59055820921895252340
-3.58907503702716512706
-3.58759729786103598315
-3.58612497181884881670
-3.58465803907169222597
-3.58319647986332778800
-3.58174027450988452514
-3.58028940339959156347
-3.57884384699249880057
-3.57740358582029438494
-3.57596860048592013470
-3.57453887166339212555
-3.57311438009751913825
-3.57169510660364331045
-3.57028103206738478548
-3.56887213744435882745
-3.56746840376000351469
-3.56606981210920315206
-3.56467634365611374392
-3.56328797963390897507
-3.56190470134444669981
-3.56052649015813971189
-3.55915332751362090136
-3.55778519491751099579
-3.55642207394419385125
-3.55506394623554555778
-3.55371079350064222879
-3.55236259751560901066
-3.55101934012333053658
-3.54968100323318225264
-3.54834756882079505047
-3.54701901892787585524
-3.54569533566187855556
-3.54437650119577840613
-3.54306249776790815886
-3.54175330768163121320
-3.54044891330514266414
-3.53914929707119663149
-3.53785444147693484140
-3.53656432908359485978
-3.53527894251631380484
-3.53399826446384901502
-3.53272227767837776469
-3.53145096497528943047
-3.53018430923288484280
-3.52892229339220309114
-3.52766490045675062959
-3.52641211349232142069
-3.52516391562671715931
-3.52392029004958562410
-3.52268122001207029115
-3.52144668882672862154
-3.52021667986730069089
-3.51899117656829529821
-3.51777016242500062404
-3.51655362099313739677
-3.51534153588867015472
-3.51413389078755766803
-3.51293066942557841159
-3.51173185559808231915
-3.51053743315980248951
-3.50934738602453588641
-3.50816169816506562285
-3.50698035361291582390
-3.50580333645804564924
-3.50463063084871473407
-3.50346222099125670368
-3.50229809114981804896
-3.50113822564626708811
-3.49998260885983691892
-3.49883122522700285018
-3.49768405924124925477
-3.49654109545286084781
-3.49540231846872107013
-3.49426771295209670498
-3.49313726362243492929
-3.49201095525515858853
-3.49088877268143926713
-3.48977070078807205533
-3.48865672451717490077
-3.48754682886596656388
-3.48644099888673153487
-3.48533921968645321599
-3.48424147642666826030
-3.48314775432329382099
-3.48205803864634555467
-3.48097231471985457674
-3.47989056792158546472
-3.47881278368288615610
-3.47773894748845080471
-3.47666904487613237507
-3.47560306143683694913
-3.47454098281413115146
-3.47348279470424703419
-3.47242848285583383117
-3.47137803306970527117
-3.47033143119865084003
-3.46928866314737804899
-3.46824971487214828159
-3.46721457238069152851
-3.46618322173204562731
-3.46515564903620187920
-3.46413184045410860179
-3.46311178219744153495
-3.46209546052829564289
-3.46108286175914336980
-3.46007397225257928852
-3.45906877842115356714
-3.45806726672722053451
-3.45706942368269309895
-3.45607523584890152790
-3.45508468983635763649
-3.45409777230470593778
-3.45311446996241011576
-3.45213476956661313721
-3.45115865792299425507
-3.45018612188554030240
-3.44921714835641290975
-3.44825172428575310590
-3.44728983667148058956
-3.44633147255919602969
-3.44537661904186220951
-3.44442526325980580282
-3.44347739240043670961
-3.44253299369807974628
-3.44159205443384141887
-3.44065456193542118513
-3.43972050357691516709
-3.43878986677869180610
-3.43786263900719246678
-3.43693880777479865429
-3.43601836063955357048
-3.43510128520515722883
-3.43418756912071154730
-3.43327720008050363276
-3.43237016582396137210
-3.43146645413538564640
-3.43056605284384508181
-3.42966894982298420302
-3.42877513299086977838
-3.42788459030980519060
-3.42699730978625405342
-3.42611327947055377408
-3.42523248745677921789
-3.42435492188274492875
-3.42348057092958368841
-3.42260942282177893503
-3.42174146582700799968
-3.42087668825580859533
-3.42001507846161567628
-3.41915662484052784720
-3.41830131583107110771
-3.41744913991425791622
-3.41660008561314310072
-3.41575414149295619737
-3.41491129616073818553
-3.41407153826528153573
-3.41323485649695923527
-3.41240123958757379796
-3.41157067631020538556
-3.41074315547907502832
-3.40991866594932524492
-3.40909719661697829807
-3.40827873641870526811
-3.40746327433172746524
-3.40665079937361925388
-3.40584130060219347769
-3.40503476711534514010
-3.40423118805090485495
-3.40343055258648741201
-3.40263284993936832024
-3.40183806936630483975
-3.40104620016339165289
-3.40025723166599380676
-3.39947115324847537465
-3.39868795432418480118
-3.39790762434514936885
-3.39713015280216135139
-3.39635552922444272639
-3.39558374317955147248
-3.39481478427330163328
-3.39404864214956036861
-3.39328530649015158716
-3.39252476701467609033
-3.39176701348039788542
-3.39101203568209852435
-3.39025982345195808776
-3.38951036665935845349
-3.38876365521087619115
-3.38801967904998235781
-3.38727842815700519452
-3.38653989254899734362
-3.38580406227955199583
-3.38507092743872650686
-3.38434047815285588001
-3.38361270458444529652
-3.38288759693205598467
-3.38216514543012580774
-3.38144534034889288066
-3.38072817199420638801
-3.38001363070745730610
-3.37930170686538700053
-3.37859239088001794826
-3.37788567319848320736
-3.37718154430288164392
-3.37647999471018556150
-3.37578101497217319960
-3.37508459567516538868
-3.37439072743995538417
-3.37369940092172360124
-3.37301060680990882901
-3.37232433582795243510
-3.37164057873341249660
-3.37095932631762451592
-3.37028056940567610766
-3.36960429885622625434
-3.36893050556147555241
-3.36825918044695127307
-3.36759031447144430160
-3.36692389862684082757
-3.36625992393804507330
-3.36559838146283585303
-3.36493926229172890530
-3.36428255754789740095
-3.36362825838703072279
-3.36297635599719413335
-3.36232684159875727659
-3.36167970644423741433
-3.36103494181820661169
-3.36039253903713897031
-3.35975248944933957418
-3.35911478443479794009
-3.35847941540508720948
-3.35784637380321937528
-3.35721565110357289541
-3.35658723881174836379
-3.35596112846446414935
-3.35533731162944759419
-3.35471577990529246094
-3.35409652492138787849
-3.35347953833778111843
-3.35286481184506612863
-3.35225233716428494546
-3.35164210604678558525
-3.35103411027415098999
-3.35042834165806180380
-3.34982479204019645280
-3.34922345329211390563
-3.34862431731517107281
-3.34802737604033273655
-3.34743262142817821214
-3.34684004546870372820
-3.34624964018130777177
-3.34566139761452285839
-3.34507530984608036917
-3.34449136898271337515
-3.34390956716006915173
-3.34332989654259993273
-3.34275234932346521077
-3.34217691772443759035
-3.34160359399570605632
-3.34103237041596301538
-3.34046323929210986492
-3.33989619295926454257
-3.33933122378056612689
-3.33876832414716639974
-3.33820748647812859389
-3.33764870322024620464
-3.33709196684794262566
-3.33653726986326581994
-3.33598460479571112813
-3.33543396420213955622
-3.33488534066667519085
-3.33433872680060838789
-3.33379411524228963515
-3.33325149865705450125
-3.33271086973708685619
-3.33217222120134604069
-3.33163554579546250523
-3.33110083629164144270
-3.33056808548856375651
-3.33003728621129058141
-3.32950843131116203111
-3.32898151366570171916
-3.32845652617854259603
-3.32793346177929150187
-3.32741231342346299726
-3.32689307409239454216
-3.32637573679307685381
-3.32586029455816589717
-3.32534674044584299679
-3.32483506753969715319
-3.32432526894865976175
-3.32381733780690558078
-3.32331126727375014696
-3.32280705053359159962
-3.32230468079577034857
-3.32180415129451178657
-3.32130545528881482298
-3.32080858606239459618
-3.32031353692354791463
-3.31982030120508975202
-3.31932887226425199501
-3.31883924348263859017
-3.31835140826599994668
-3.31786536004436438674
-3.31738109227174415850
-3.31689859842616918684
-3.31641787200955695525
-3.31593890654757350589
-3.31546169558967784852
-3.31498623270889769543
-3.31451251150188275219
-3.31404052558862449729
-3.31357026861261783068
-3.31310173424050757873
-3.31263491616225369540
-3.31216980809081595893
-3.31170640376231917301
-3.31124469693571699125
-3.31078468139285586602
-3.31032635093842841911
-3.30986969939973985078
-3.30941472062672747967
-3.30896140849187636590
-3.30850975689009185743
-3.30805975973866805973
-3.30761141097718169846
-3.30716470456735001093
-3.30671963449308758953
-3.30627619476028167256
-3.30583437939686186624
-3.30539418245254745798
-3.30495559799890248343
-3.30451862012917940703
-3.30408324295829558537
-3.30364946062268405313
-3.30321726728031928033
-3.30278665711053465159
-3.30235762431397672501
-3.30193016311256570816
-3.30150426774935956686
-3.30107993248853093249
-3.30065715161521611165
-3.30023591943559324591
-3.29981623027653236946
-3.29939807848586630357
-3.29898145843195322868
-3.29856636450395379612
-3.29815279111144610269
-3.29774073268454559482
-3.29733018367377539448
-3.29692113854996371458
-3.29651359180421676953
-3.29610753794779443027
-3.29570297151208935205
-3.29529988704848175729
-3.29489827912838650903
-3.29449814234304616534
-3.29409947130351765665
-3.29370226064062165960
-3.29330650500482224885
-3.29291219906620025171
-3.29251933751435865716
-3.29212791505833379802
-3.29173792642656204421
-3.29134936636679320543
-3.29096222964599371963
-3.29057651105032800132
-3.29019220538503098794
-3.28980930747440636353
-3.28942781216166046931
-3.28904771430890496831
-3.28866900879713508488
-3.28829169052603642598
-3.28791575441397743162
-3.28754119539796185734
-3.28716800843353951223
-3.28679618849473786923
-3.28642573057393816427
-3.28605662968197398399
-3.28568888084788301995
-3.28532247911891461811
-3.28495741956047693222
-3.28459369725603655965
-3.28423130730712875547
-3.28387024483313272327
-3.28351050497138086115
-3.28315208287700111001
-3.28279497372285167245
-3.28243917269947305115
-3.28208467501509337794
-3.28173147589538549695
-3.28137957058354778894
-3.28102895434026242683
-3.28067962244350885825
-3.28033157018858823051
-3.27998479288801414455
-3.27963928587149489147
-3.27929504448583797327
-3.27895206409489459176
-3.27861034007950680191
-3.27826986783741913811
-3.27793064278323109662
-3.27759266034839358284
-3.27725591598105081559
-3.27692040514597460188
-3.27658612332464116434
-3.27625306601502286341
-3.27592122873159752316
-3.27559060700527204801
-3.27526119638332424699
-3.27493299242934998716
-3.27460599072317837255
-3.27428018686084376654
-3.27395557645451429352
-3.27363215513242433730
-3.27330991853882569131
-3.27298886233390717848
-3.27266898219381685564
-3.27235027381046572614
-3.27203273289158458326
-3.27171635516063963323
-3.27140113635670370940
-3.27108707223449890478
-3.27077415856433484365
-3.27046239113193859538
-3.27015176573857146991
-3.26984227820075723514
-3.26953392435043088682
-3.26922670003475435152
-3.26892060111612270390
-3.26861562347208112200
-3.26831176299527426110
-3.26800901559339429525
-3.26770737718912362979
-3.26740684372007805791
-3.26710741113877745079
-3.26680907541248766179
-3.26651183252336529961
-3.26621567846820459735
-3.26592060925850624642
-3.26562662092031974481
-3.26533370949431223096
-3.26504187103563259242
-3.26475110161388126784
-3.26446139731307738430
-3.26417275423152375424
-3.26388516848187570929
-3.26359863619102741339
-3.26331315349998218878
-3.26302871656399773315
-3.26274532155235608144
-3.26246296464833251960
-3.26218164204924310212
-3.26190134996631231346
-3.26162208462462421821
-3.26134384226315043875
-3.26106661913458051316
-3.26079041150537030092
-3.26051521565559099258
-3.26024102787900327272
-3.25996784448292054037
-3.25969566178818537239
-3.25942447612911712085
-3.25915428385346173101
-3.25888508132234466785
-3.25861686491022206624
-3.25834963100482788434
-3.25808337600711261928
-3.25781809633126417936
-3.25755378840455334100
-3.25729044866735151231
-3.25702807357307388969
-3.25676665958811772938
-3.25650620319184547213
-3.25624670087649592531
-3.25598814914716561120
-3.25573054452174925899
-3.25547388353090072499
-3.25521816271798014597
-3.25496337863899176668
-3.25470952786263190148
-3.25445660697003225081
-3.25420461255498105757
-3.25395354122366198268
-3.25370338959473048845
-3.25345415429920548078
-3.25320583198043689066
-3.25295841929412699045
-3.25271191290817052177
-3.25246630950268933447
-3.25222160576995600323
-3.25197779841438405768
-3.25173488415243649996
-3.25149285971261114980
-3.25125172183538913018
-3.25101146727319445517
-3.25077209279034340383
-3.25053359516298101539
-3.25029597117916013715
-3.25005921763856209239
-3.24982333135267342783
-3.24958830914464424922
-3.24935414784926113185
-3.24912084431289693853
-3.24888839539351881314
-3.24865679796052209127
-3.24842604889483599351
-3.24819614508877840819
-3.24796708344610030039
-3.24773886088185603782
-3.24751147432242071034
-3.24728492070537644310
-3.24705919697958211856
-3.24683430010504547880
-3.24661022705293067503
-3.24638697480545879159
-3.24616454035597046257
-3.24594292070875978240
-3.24572211287910672439
-3.24550211389324783084
-3.24528292078831093193
-3.24506453061222366330
-3.24484694042378229994
-3.24463014729255316837
-3.24441414829882290860
-3.24419894053357582564
-3.24398452109844592783
-3.24377088710570626873
-3.24355803567818590238
-3.24334596394926233387
-3.24313466906280334356
-3.24292414817314433861
-3.24271439844507902706
-3.24250541705371819745
-3.24229720118459008305
-3.24208974803349514460
-3.24188305480650607038
-3.24167711871993535766
-3.24147193700028557473
-3.24126750688425957492
-3.24106382561860373315
-3.24086089046020786597
-3.24065869867603062460
-3.24045724754296404768
-3.24025653434793836638
-3.24005655638779854755
-3.23985731096928963879
-3.23965879540906209755
-3.23946100703353900840
-3.23926394317897248243
-3.23906760119135617160
-3.23887197842640262024
-3.23867707224955347911
-3.23848288003579876104
-3.23828939916989089198
-3.23809662704601963767
-3.23790456106801327607
-3.23771319864919515652
-3.23752253721230287553
-3.23733257418959619045
-3.23714330702269537099
-3.23695473316259940688
-3.23676685006965847435
-3.23657965521349311189
-3.23639314607304218185
-3.23620732013644918368
-3.23602217490104893116
-3.23583770787336844066
-3.23565391656905188000
-3.23547079851284102858
-3.23528835123856639555
-3.23510657228907261285
-3.23492545921620378024
-3.23474500958079280721
-3.23456522095258769411
-3.23438609091025774944
-3.23420761704128478797
-3.23402979694209591344
-3.23385262821781349629
-3.23367610848239284138
-3.23350023535850850109
-3.23332500647756271306
-3.23315041947961390179
-3.23297647201336824097
-3.23280316173616144582
-3.23263048631388549836
-3.23245844342102861546
-3.23228703074052026167
-3.23211624596383373387
-3.23194608679091999193
-3.23177655093007043519
-3.23160763609805545826
-3.23143934001995214444
-3.23127166042922597811
-3.23110459506761049653
-3.23093814168510107265
-3.23077229803996379687
-3.23060706189865554094
-3.23044243103581507626
-3.23027840323425241564
-3.23011497628487465050
-3.22995214798670460254
-3.22978991614680532862
-3.22962827858029477568
-3.22946723311025563063
-3.22930677756780726284
-3.22914690979199070497
-3.22898762762967939111
-3.22882892893577810867
-3.22867081157294322225
-3.22851327341170835084
-3.22835631233037645416
-3.22819992621505669206
-3.22804411295957560668
-3.22788887046549755055
-3.22773419664201322021
-3.22758008940606355708
-3.22742654668219008940
-3.22727356640246743069
-3.22712114650663428606
-3.22696928494194734682
-3.22681797966315153658
-3.22666722863251465014
-3.22651702981977805962
-3.22636738120209276559
-3.22621828076404515429
-3.22606972649758549920
-3.22592171640201952343
-3.22577424848400129420
-3.22562732075746172455
-3.22548093124363077777
-3.22533507797096330449
-3.22518975897516035900
-3.22504497229909148359
-3.22490071599282490666
-3.22475698811354316575
-3.22461378672557197334
-3.22447110990030205713
-3.22432895571621491726
-3.22418732225878290620
-3.22404620762058025107
-3.22390560990108099304
-3.22376552720676556874
-3.22362595765102843970
-3.22348689935419674413
-3.22334835044346013078
-3.22321030905291205926
-3.22307277332337838160
-3.22293574140263761052
-3.22279921144514869269
-3.22266318161217091287
-3.22252765007169861278
-3.22239261499841767034
-3.22225807457372681597
-3.22212402698565902881
-3.22199047042891217885
-3.22185740310475043913
-3.22172482322111308761
-3.22159272899243687149
-3.22146111863966932987
-3.22132999039036205247
-3.22119934247851213982
-3.22106917314457463775
-3.22093948063549850858
-3.22081026320455032774
-3.22068151911154876288
-3.22055324662255237911
-3.22042544401002972521
-3.22029810955278383844
-3.22017124153589628932
-3.22004483825075649150
-3.21991889799498753888
-3.21979341907247373911
-3.21966839979328689481
-3.21954383847370850802
-3.21941973343620846393
-3.21929608300932024179
-3.21917288552778835253
-3.21905013933240935486
-3.21892784277008603411
-3.21880599419374746617
-3.21868459196237921560
-3.21856363444097448578
-3.21844312000049814770
-3.21832304701790938850
-3.21820341387608443995
-3.21808421896385077332
-3.21796546067593070006
-3.21784713741288808109
-3.21772924758120471012
-3.21761178959317861725
-3.21749476186689209456
-3.21737816282623567687
-3.21726199090095121846
-3.21714624452641606567
-3.21703092214379404723
-3.21691602219995109735
-3.21680154314749078281
-3.21668748344459753952
-3.21657384155515124746
-3.21646061594866150557
-3.21634780510024542721
-3.21623540749058189903
-3.21612342160594000262
-3.21601184593813060886
-3.21590067898447040662
-3.21578991924780677181
-3.21567956523644626898
-3.21556961546417685582
-3.21546006845023146781
-3.21535092271923073071
-3.21524217680128110430
-3.21513382923179102946
-3.21502587855158994401
-3.21491832330679638829
-3.21481116204889350030
-3.21470439333466861953
-3.21459801572619774390
-3.21449202779080289716
-3.21438642810108188286
-3.21428121523483278921
-3.21417638777506686765
-3.21407194431004095136
-3.21396788343312733716
-3.21386420374281023271
-3.21376090384282697698
-3.21365798234192867611
-3.21355543785401076562
-3.21345326899802063991
-3.21335147439798118896
-3.21325005268295926797
-3.21314900248702040031
-3.21304832244925719920
-3.21294801121376316644
-3.21284806742952300240
-3.21274848975054716504
-3.21264927683575907125
-3.21255042734899154411
-3.21245193995893485450
-3.21235381333921576896
-3.21225604616827764559
-3.21215863712944482700
-3.21206158491080850936
-3.21196488820530223762
-3.21186854571064772657
-3.21177255612933709727
-3.21167691816857781006
-3.21158163054039036410
-3.21148669196147196203
-3.21139210115316542371
-3.21129785684157464942
-3.21120395775742872857
-3.21111040263614810897
-3.21101719021774512086
-3.21092431924686749767
-3.21083178847274108847
-3.21073959664919383883
-3.21064774253461893139
-3.21055622489195657820
-3.21046504248861985786
-3.21037419409665547576
-3.21028367849250972910
-3.21019349445715063140
-3.21010364077599108512
-3.21001411623893329050
-3.20992491964028925366
-3.20983604977873637765
-3.20974750545744225150
-3.20965928548390522224
-3.20957138867000812965
-3.20948381383198855232
-3.20939655979036153610
-3.20930962537007102853
-3.20922300940029670002
-3.20913671071448503014
-3.20905072815045411261
-3.20896506055016406123
-3.20887970675987244107
-3.20879466563004633883
-3.20870993601542053852
-3.20862551677484697521
-3.20854140677141730364
-3.20845760487232256608
-3.20837410994896643501
-3.20829092087685063817
-3.20820803653561581470
-3.20812545580900243536
-3.20804317758480594946
-3.20796120075496959956
-3.20787952421545963233
-3.20779814686622755104
-3.20771706761133179597
-3.20763628535881828441
-3.20755579902074172693
-3.20747560751312077443
-3.20739570975596555158
-3.20731610467323413616
-3.20723679119283477945
-3.20715776824658238553
-3.20707903477020517258
-3.20700058970338730546
-3.20692243198963966577
-3.20684456057630429271
-3.20676697441468894212
-3.20668967245988989490
-3.20661265367077596977
-3.20653591701010443060
-3.20645946144441307268
-3.20638328594398913651
-3.20630738948296523105
-3.20623177103917145203
-3.20615642959422331160
-3.20608136413337296844
-3.20600657364572505514
-3.20593205712400175500
-3.20585781356464227798
-3.20578384196774157644
-3.20571014133707654636
-3.20563671068006872389
-3.20556354900778073258
-3.20549065533487764768
-3.20541802867965541779
-3.20534566806399734418
-3.20527357251337807753
-3.20520174105682098542
-3.20513017272694611393
-3.20505886655985205991
-3.20498782159523409874
-3.20491703687626339203
-3.20484651144963939018
-3.20477624436554409115
-3.20470623467764692549
-3.20463648144304480425
-3.20456698372238424355
-3.20449774057961178642
-3.20442875108224578540
-3.20436001430112193944
-3.20429152931051808295
-3.20422329518811688231
-3.20415531101492856436
-3.20408757587536685563
-3.20402008885722056064
-3.20395284905155275368
-3.20388585555282379147
-3.20381910745876963276
-3.20375260387045424082
-3.20368634389222339820
-3.20362032663170648306
-3.20355455119980936374
-3.20348901671067176622
-3.20342372228170146897
-3.20335866703352989404
-3.20329385009001876838
-3.20322927057823658714
-3.20316492762841287245
-3.20310082037401500088
-3.20303694795166915554
-3.20297330950114567116
-3.20290990416538745578
-3.20284673109047002271
-3.20278378942559349696
-3.20272107832308572384
-3.20265859693837562361
-3.20259634442994922665
-3.20253431995942738908
-3.20247252269148763304
-3.20241095179384860359
-3.20234960643731669805
-3.20228848579565106292
-3.20222758904575455219
-3.20216691536745434732
-3.20210646394363873668
-3.20204623396015319869
-3.20198622460583637306
-3.20192643507251828439
-3.20186686455493907388
-3.20180751225082360634
-3.20174837736083928164
-3.20168945908857427440
-3.20163075664055218894
-3.20157226922615256726
-3.20151399605769126921
-3.20145593635036496138
-3.20139808932224356752
-3.20134045419426582768
-3.20128303019020421516
-3.20122581653669424639
-3.20116881246319984200
-3.20111201720200400089
-3.20105542998821235301
-3.20099905005970963856
-3.20094287665719345881
-3.20088690902413697259
-3.20083114640678223495
-3.20077558805414064125
-3.20072023321795473549
-3.20066508115272840840
-3.20061013111568826162
-3.20055538236678227548
-3.20050083416864961094
-3.20044648578669654881
-3.20039233648892196271
-3.20033838554610294835
-3.20028463223164472140
-3.20023107582155219575
-3.20017771559462849140
-3.20012455083214053531
-3.20007158081814679917
-3.20001880483924017184
-3.19996622218465009979
-3.19991383214621460951
-3.19986163401834522446
-3.19980962709805893951
-3.19975781068494136150
-3.19970618408114271247
-3.19965474659134985203
-3.19960349752286488112
-3.19955243618544571405
-3.19950156189141843299
-3.19945087395562266508
-3.19940037169540758555
-3.19935005443062880914
-3.19929992148361552751
-3.19924997217919582226
-3.19920020584466735514
-3.19915062180979159479
-3.19910121940678315866
-3.19905199797031070119
-3.19900295683746183073
-3.19895409534776975491
-3.19890541284320173432
-3.19885690866805560972
-3.19880858216915031633
-3.19876043269562382321
-3.19871245959900019074
-3.19866466223319756423
-3.19861703995447443916
-3.19856959212150693261
-3.19852231809526044159
-3.19847521723904915092
-3.19842828891857600127
-3.19838153250177370523
-3.19833494735895662586
-3.19828853286273018242
-3.19824228838799662356
-3.19819621331193681968
-3.19815030701406755043
-3.19810456887606608944
-3.19805899828200068669
-3.19801359461812095830
-3.19796835727294137541
-3.19792328563724659318
-3.19787837910394934227
-3.19783363706832890472
-3.19778905892779041764
-3.19774464408196923415
-3.19770039193269850486
-3.19765630188402161238
-3.19761237334211312344
-3.19756860571536272175
-3.19752499841432591410
-3.19748155085171248402
-3.19743826244238338319
-3.19739513260333962918
-3.19735216075372941091
-3.19730934631480678831
-3.19726668870998365080
-3.19722418736472091538
-3.19718184170664043720
-3.19713965116544462930
-3.19709761517292223587
-3.19705573316295010855
-3.19701400457146034384
-3.19697242883647048117
-3.19693100539803065629
-3.19688973369831996862
-3.19684861318144397657
-3.19680764329362077092
-3.19676682348308904835
-3.19672615320008457473
-3.19668563189687615633
-3.19664525902773588584
-3.19660503404893336921
-3.19656495641872862024
-3.19652502559736850785
-3.19648524104708098292
-3.19644560223204576843
-3.19640610861842588974
-3.19636675967433259160
-3.19632755486982400583
-3.19628849367690071048
-3.19624957556947819626
-3.19621080002348323390
-3.19617216651662650051
-3.19613367452862817686
-3.19609532354110870145
-3.19605711303752837438
-3.19601904250327795154
-3.19598111142569374366
-3.19594331929385822022
-3.19590566559884337039
-3.19586814983350775421
-3.19583077149265637473
-3.19579353007281197208
-3.19575642507247437152
-3.19571945599192419607
-3.19568262233323352461
-3.19564592360034271934
-3.19560935929903067176
-3.19557292893684508073
-3.19553663202315219038
-3.19550046806911547392
-3.19546443658768941631
-3.19542853709361152070
-3.19539276910339742344
-3.19535713213534000587
-3.19532162570947786406
-3.19528624934764504673
-3.19525100257336625020
-3.19521588491196428805
-3.19518089589048592813
-3.19514603503770810988
-3.19511130188415437559
-3.19507669596201582252
-3.19504221680523547988
-3.19500786394946434399
-3.19497363693204849966
-3.19493953529200691577
-3.19490555857010871676
-3.19487170630874484090
-3.19483797805200087083
-3.19480437334564237872
-3.19477089173707762271
-3.19473753277539129769
-3.19470429601131300501
-3.19467118099724212144
-3.19463818728713233597
-3.19460531443669504270
-3.19457256200318617800
-3.19453992954550702876
-3.19450741662417847522
-3.19447502280131168106
-3.19444274764064273242
-3.19441059070749799886
-3.19437855156877859031
-3.19434662979304917485
-3.19431482495031593416
-3.19428313661231921827
-3.19425156435223200901
-3.19422010774487219464
-3.19418876636657822488
-3.19415753979526018114
-3.19412642761036691397
-3.19409542939288870755
-3.19406454472534884204
-3.19403377319180181715
-3.19400311437782580271
-3.19397256787051597726
-3.19394213325848630447
-3.19391181013183977910
-3.19388159808219906921
-3.19385149670267676214
-3.19382150558787580863
-3.19379162433390373366
-3.19376185253828914767
-3.19373218980009276891
-3.19370263571980705919
-3.19367318989946236130
-3.19364385194243949329
-3.19361462145362962062
-3.19358549803937030731
-3.19355648130743663415
-3.19352757086703942235
-3.19349876632881946037
-3.19347006730484705983
-3.19344147340859052520
-3.19341298425499475755
-3.19338459946036312687
-3.19335631864240365729
-3.19332814142022591852
-3.19330006741438454654
-3.19327209624676822131
-3.19324422754068848462
-3.19321646092077759960
-3.19318879601310356975
-3.19316123244508043300
-3.19313376984547225845
-3.19310640784445798346
-3.19307914607352216763
-3.19305198416549762541
-3.19302492175458096924
-3.19299795847628420375
-3.19297109396751244148
-3.19294432786644311051
-3.19291765981259612062
-3.19289108944681299107
-3.19286461641125463018
-3.19283824034938712444
-3.19281196090599239668
-3.19278577772713223482
-3.19275969046018648356
-3.19273369875381884953
-3.19270780225797956575
-3.19268200062390183902
-3.19265629350409652076
-3.19263068055234811027
-3.19260516142370764925
-3.19257973577451137359
-3.19255440326229233960
-3.19252916354590654535
-3.19250401628542013199
-3.19247896114216311858
-3.19245399777871785574
-3.19242912585882798737
-3.19240434504758230361
-3.19237965501122200607
-3.19235505541722686118
-3.19233054593427834078
-3.19230612623232667957
-3.19228179598247541193
-3.19225755485705331438
-3.19223340252959175700
-3.19220933867480249901
-3.19218536296860433410
-3.19216147508810177413
-3.19213767471156018019
-3.19211396151849768899
-3.19209033518949603092
-3.19206679540636217851
-3.19204334185210658603
-3.19201997421084460171
-3.19199669216786841019
-3.19197349540961994308
-3.19195038362369931662
-3.19192735649884884452
-3.19190441372491440220
-3.19188155499292758321
-3.19185877999503464508
-3.19183608842450672327
-3.19181347997575981523
-3.19179095434427173572
-3.19176851122669225091
-3.19174615032076314236
-3.19172387132533508236
-3.19170167394036008446
-3.19167955786689638842
-3.19165752280707737398
-3.19163556846414797619
-3.19161369454245358313
-3.19159190074734278042
-3.19157018678536141820
-3.19154855236405232688
-3.19152699719203036821
-3.19150552097905393367
-3.19148412343580956119
-3.19146280427417927683
-3.19144156320702476748
-3.19142039994827575455
-3.19139931421289180236
-3.19137830571694225412
-3.19135737417743792221
-3.19133651931254380685
-3.19131574084133395885
-3.19129503848398865529
-3.19127441196167582760
-3.19125386099664121176
-3.19123338531209155278
-3.19121298463226565900
-3.19119265868241219763
-3.19117240718878747430
-3.19115222987864965987
-3.19113212648025745821
-3.19111209672286832983
-3.19109214033669719157
-3.19107225705303942931
-3.19105244660403553070
-3.19103270872294286775
-3.19101304314391764905
-3.19099344960210862254
-3.19097392783363487112
-3.19095447757558448032
-3.19093509856600432428
-3.19091579054390539483
-3.19089655324925258739
-3.19087738642296203651
-3.19085828980691976753
-3.19083926314389954015
-3.19082030617768230840
-3.19080141865294608650
-3.19078260031532678909
-3.19076385091138359229
-3.19074517018860559503
-3.19072655789540471361
-3.19070801378111701396
-3.19068953759599471809
-3.19067112909120620401
-3.19065278801882978854
-3.19063451413185328320
-3.19061630718415045749
-3.19059816693055475767
-3.19058009312673718227
-3.19056208552928532995
-3.19054414389567764232
-3.19052626798428873300
-3.19050845755435608098
-3.19049071236602088675
-3.19047303218027655802
-3.19045541675905175438
-3.19043786586508471004
-3.19042037926200627851
-3.19040295671431239910
-3.19038559798735965600
-3.19036830284738570640
-3.19035107106140625177
-3.19033390239742553618
-3.19031679662414235921
-3.19029975351124051031
-3.19028277282916850055
-3.19026585434923548590
-3.19024899784359305954
-3.19023220308521038291
-3.19021546984790793644
-3.19019879790632554517
-3.19018218703595035635
-3.19016563701301292255
-3.19014914761468082460
-3.19013271861886016367
-3.19011634980428882002
-3.19010004095051691309
-3.19008379183788193245
-3.19006760224758423306
-3.19005147196156757516
-3.19003540076259284319
-3.19001938843421939396
-3.19000343476079528671
-3.18998753952746261220
-3.18997170252015482816
-3.18995592352558920979
-3.18994020233122732577
-3.18992453872535941528
-3.18990893249703244550
-3.18989338343606609882
-3.18987789133304922018
-3.18986245597934070517
-3.18984707716705839786
-3.18983175468908708439
-3.18981648833906783480
-3.18980127791139578264
-3.18978612320122278945
-3.18977102400444856301
-3.18975598011772110141
-3.18974099133843491671
-3.18972605746472392951
-3.18971117829546368938
-3.18969635363024606178
-3.18968158326946138459
-3.18966686701415547134
-3.18965220466613841310
-3.18963759602794239001
-3.18962304090282255942
-3.18960853909475572365
-3.18959409040845320860
-3.18957969464928581260
-3.18956535162339571698
-3.18955106113759434550
-3.18953682299946095213
-3.18952263701722094069
-3.18950850299982135994
-3.18949442075688915921
-3.18948039009882755579
-3.18946641083661752702
-3.18945248278198922876
-3.18943860574740245539
-3.18942477954594716394
-3.18941100399141497235
-3.18939727889828583685
-3.18938360408170273885
-3.18936997935750321531
-3.18935640454219271334
-3.18934287945294903110
-3.18932940390762187377
-3.18931597772472397168
-3.18930260072341731359
-3.18928927272358198053
-3.18927599354572199886
-3.18926276301095645849
-3.18924958094110078122
-3.18923644715866005939
-3.18922336148673579714
-3.18921032374909163565
-3.18919733377013825404
-3.18918439137493203717
-3.18917149638914798615
-3.18915864863917875027
-3.18914584795193567501
-3.18913309415504286903
-3.18912038707674128091
-3.18910772654588248187
-3.18909511239198550925
-3.18908254444510586012
-3.18907002253604110464
-3.18905754649613060181
-3.18904511615735053454
-3.18903273135229214930
-3.18902039191416086794
-3.18900809767677184681
-3.18899584847455042080
-3.18898364414252677435
-3.18897148451633727362
-3.18895936943221824933
-3.18894729872700821716
-3.18893527223814299276
-3.18892328980365169500
-3.18891135126217850626
-3.18889945645289873966
-3.18888760521563652262
-3.18887579739078219632
-3.18886403281931141152
-3.18885231134280200394
-3.18884063280335272594
-3.18882899704370759153
-3.18881740390714485400
-3.18880585323751919447
-3.18879434487930790709
-3.18878287867750120910
-3.18877145447767418318
-3.18876007212596945806
-3.18874873146909232347
-3.18873743235431117427
-3.18872617462947127720
-3.18871495814291749937
-3.18870378274360843918
-3.18869264828103826659
-3.18868155460526958578
-3.18867050156685660767
-3.18865948901696016904
-3.18864851680726646421
-3.18863758479000436452
-3.18862669281796495824
-3.18861584074441761771
-3.18860502842322990347
-3.18859425570876542366
-3.18858352245597931329
-3.18857282852029877418
-3.18856217375770123468
-3.18855155802469791837
-3.18854098117830542236
-3.18853044307610389296
-3.18851994357613088837
-3.18850948253700217094
-3.18849905981782910658
-3.18848867527824220147
-3.18847832877838754939
-3.18846802017891883807
-3.18845774934100312237
-3.18844751612631549520
-3.18843732039703864345
-3.18842716201583931124
-3.18841704084594690372
-3.18840695675105134654
-3.18839690959528487824
-3.18838689924339391268
-3.18837692556054186355
-3.18836698841240595570
-3.18835708766515590895
-3.18834722318545082942
-3.18833739484043832135
-3.18832760249775404304
-3.18831784602551548957
-3.18830812529232776598
-3.18829844016727292910
-3.18828879051991442850
-3.18827917622029444189
-3.18826959713893609560
-3.18826005314681770741
-3.18825054411541142230
-3.18824106991665034982
-3.18823163042293966640
-3.18822222550715084211
-3.18821285504262075250
-3.18820351890315079046
-3.18819421696298510582
-3.18818494909690564043
-3.18817571518003761710
-3.18816651508802051396
-3.18815734869700850851
-3.18814821588349328607
-3.18813911652447679046
-3.18813005049744990771
-3.18812101768029387827
-3.18811201795135712445
-3.18810305118943704272
-3.18809411727376712520
-3.18808521608403028225
-3.18807634750036683613
-3.18806751140327904182
-3.18805870767384291753
-3.18804993619341292543
-3.18804119684391729095
-3.18803248950763684633
-3.18802381406730317437
-3.18801517040607818032
-3.18800655840755142734
-3.18799797795573880421
-3.18798942893508163721
-3.18798091123046978268
-3.18797242472713726613
-3.18796396931079550896
-3.18795554486760979174
-3.18794715128412198268
-3.18793878844723055366
-3.18793045624436599539
-3.18792215456329319778
-3.18791388329220692910
-3.18790564231971140785
-3.18789743153482030280
-3.18788925082695362434
-3.18788110008593461586
-3.18787297920201195822
-3.18786488806575674104
-3.18785682656827829007
-3.18784879460094705550
-3.18784079205561088344
-3.18783281882449465172
-3.18782487480021492487
-3.18781695987578483908
-3.18780907394460921722
-3.18780121690048146021
-3.18779338863758665568
-3.18778558905049402838
-3.18777781803416182527
-3.18777007548393154224
-3.18776236129552925647
-3.18775467536508250177
26.13885413120629763739
26.06544422246270542587
25.99225601531374607589
25.91928884020927981169
25.84654202962171964941
25.77401491803922439772
25.70170684195954535767
25.62961713988477541193
25.55774515231438215324
25.48609022173966920377
25.41465169263766910035
25.34342891146521381529
25.27242122665255763536
25.20162798859815111996
25.13104854966208634437
25.06068226416009991908
24.99052848835838602781
24.92058658046692087851
24.85085590063412652739
24.78133581094048309978
24.71202567539346972580
24.64292485992095649294
24.57403273236596774609
24.50534866248031207192
24.43687202191968665943
24.36860218423701240908
24.30053852487740684296
24.23268042117189935425
24.16502725233211634759
24.09757839944454005376
24.03033324546489168938
23.96329117521206697461
23.89645157536337549686
23.82981383444775502767
23.76337734284134128870
23.69714149276106951447
23.63110567825948749032
23.56526929521925239897
23.49963174134728305376
23.43419241616953030416
23.36895072102556980553
23.30390605906258727487
23.23905783523083101727
23.17440545627701808939
23.10994833074003196316
23.04568586894471238224
22.98161748299678919238
22.91774258677762432512
22.85406059593846705980
22.79057092789551219880
22.72727300182410559160
22.66416623865410784333
22.60125006106400036288
22.53852389347559892485
22.47598716204939606200
22.41363929467872750934
22.35147972098460300572
22.28950787231067920402
22.22772318171804073472
22.16612508398000613852
22.10471301557672418880
22.04348641469030667395
21.98244472119970183144
21.92158737667519474712
21.86091382437382435455
21.80042350923365646054
21.74011587786962707014
21.67999037856728250517
21.62004646127890694629
21.56028357761762848099
21.50070118085294978982
21.44129872590531959986
21.38207566934143954995
21.32303146936933302413
21.26416558583306937180
21.20547748020817024894
21.14696661559636581273
21.08863245672093356120
21.03047446992169611235
20.97249212315032806941
20.91468488596511576816
20.85705222952627124755
20.79959362659120714056
20.74230855150965524558
20.68519648021890233736
20.62825689023886255313
20.57148926066715688421
20.51489307217493873736
20.45846780700159328603
20.40221294895006209913
20.34612798338228500938
20.29021239721458513827
20.23446567891261338445
20.17888731848706029837
20.12347680748863609779
20.06823363900367240831
20.01315730764951084097
19.95824730956956827299
19.90350314242914464558
19.84892430541042429581
19.79451029920814875140
19.74026062602513320599
19.68617478956734245799
19.63225229503976621004
19.57849264914150566597
19.52489536006167369919
19.47145993747445658073
19.41818589253495375146
19.36507273787468363935
19.31211998759690118277
19.25932715727240562842
19.20669376393486516008
19.15421932607669930348
19.10190336364433960625
19.04974539803404454119
18.99774495208762203902
18.94590155008780385515
18.89421471775395389159
18.84268398223781915135
18.79130887211930911462
18.74008891740186655284
18.68902364950848493663
18.63811260127717162050
18.58735530695679472046
18.53675130220296551897
18.48630012407353362391
18.43600131102435568664
18.38585440290528083551
18.33585894095590873576
18.28601446780123396252
18.23632052744736853356
18.18677666527799274832
18.13738242804932454533
18.08813736388654547227
18.03904102227962624738
17.99009295407893915808
17.94129271149145665731
17.89263984807637086760
17.84413391874118559599
17.79577447973782611257
17.74756108865789272500
17.69949330442954149589
17.65157068731278755536
17.60379279889562553763
17.55615920209022107201
17.50866946112860489393
17.46132314155894960095
17.41411981024155863906
17.36705903534475581296
17.32014038634094887925
17.27336343400292406614
17.22672775039956860610
17.18023290889225407341
17.13387848413087510835
17.08766405204985261435
17.04158918986421156205
16.99565347606596077412
16.94985649041993980290
16.90419781396019516251
16.85867702898622511043
16.81329371905860980974
16.76804746899607323485
16.72293786487074029878
16.67796449400519875894
16.63312694496820043355
16.58842480757094861588
16.54385767286359865125
16.49942513313128600316
16.45512678189028932252
16.41096221388489695414
16.36693102508289143771
16.32303281267241956698
16.27926717505818032805
16.23563371185768744454
16.19213202389752481736
16.14876171320986131263
16.10552238302893712785
16.06241363778683250985
16.01943508311066821648
15.97658632581841686715
15.93386697391548523228
15.89127663659098033122
15.84881492421465409848
15.80648144833257617847
15.76427582166413543519
15.72219765809838243342
15.68024657269037192009
15.63842218165764386129
15.59672410237691941859
15.55515195338032619077
15.51370535435217945519
15.47238392612522872582
15.43118729067746031092
15.39011507112844334699
15.34916689173587833750
15.30834237789228424731
15.26764115612166961000
15.22706285407559079204
15.18660710053055318269
15.14627352538380833380
15.10606175965049047250
15.06597143546014194726
15.02600218605324755572
14.98615364577782749222
14.94642545008635181603
14.90681723553206161625
14.86732863976602558864
14.82795930153350560943
14.78870886067073087133
14.74957695810168623041
14.71056323583494673812
14.67166733695986735597
14.63288890564414046480
14.59422758712972090223
14.55568302773016142737
14.51725487482702625641
14.47894277686696185015
14.44074638335813176582
14.40266534486741889509
14.36469931301687452674
14.32684794048063636751
14.28911088098183945760
14.25148778928952708611
14.21397832121511228820
14.17658213360956764859
14.13929888436035220423
14.10212823238777879453
14.06506983764265861225
14.02812336110240210019
13.99128846476842902291
13.95456481166309536945
13.91795206582607491441
13.88144989231207482305
13.84505795718701826047
13.80877592752551485944
13.77260347140752649864
13.73654025791552157898
13.70058595713125981774
13.66474024013295363034
13.62900277899216661126
13.59337324677072267320
13.55785131751796868116
13.52243666626752549575
13.48712896903442981511
13.45192790281226180582
13.41683314557002404399
13.38184437624922651366
13.34696127476104621223
13.31218352198347076865
13.27751079975801218325
13.24294279088713466308
13.20847917913140179280
13.17411964920619737995
13.13986388677916750112
13.10571157846735879104
13.07166241183415600347
13.03771607538648069635
13.00387225857214446023
12.97013065177656088167
12.93649094632054108445
12.90295283445681739920
12.86951600936767725614
12.83618016516209614508
12.80294499687259346388
12.76981020045303871768
12.73677547277525157199
12.70384051162668548329
12.67100501570744697233
12.63826868462748720390
12.60563121890410798187
12.57309231995893483713
12.54065169011541946986
12.50830903259597448596
12.47606405151926622921
12.44391645189750228440
12.41186593963382378547
12.37991222151966930198
12.34805500523174970340
12.31629399932978330412
12.28462891325354000571
12.25305945732040768803
12.22158534272256957820
12.19020628152436458436
12.15892198665984480499
12.12773217192994046343
12.09663655199990550670
12.06563484239669925557
12.03472675950643200338
12.00391202057186035290
11.97319034368946155666
11.94256144780723083443
11.91202505272187117669
11.88158087907639526293
11.85122864835745737366
11.82096808289273681680
11.79079890584873702153
11.76072084122764493941
11.73073361386559021469
11.70083694942938201677
11.67103057441452662601
11.64131421614243677709
11.61168760275800337922
11.58215046322723473793
11.55270252733456359806
11.52334352568065334310
11.49407318967954516609
11.46489125155653887589
11.43579744434572731393
11.40679150188723589565
11.37787315882513894394
11.34904215060497101319
11.32029821347103748508
11.29164108446435577093
11.26307050141999788195
11.23458620296493037927
11.20618792851527878440
11.17787541827424213636
11.14964841322967181725
11.12150665515165748332
11.09344988658994957120
11.06547785087209589960
11.03759029210057995840
11.00978695515084027079
10.98206758566873375571
10.95443193006833659808
10.92687973552957636514
10.89941074999583037197
10.87202472217172122271
10.84472140152086616638
10.81750053826346125163
10.79036188337405732796
10.76330518857922236009
10.73633020635541335253
10.70943668992654806971
10.68262439326194979117
10.65589307107376271233
10.62924247881506722990
10.60267237267740192408
10.57618250958869232647
10.54977264721093099809
10.52344254393796774139
10.49719195889326428528
10.47102065192785325110
10.44492838361796138713
10.41891491526290813852
10.39298000888282125231
10.36712342721669521950
10.34134493371989371724
10.31564429256235193577
10.29002126862601507185
10.26447562750304065560
10.23900713549346974673
10.21361555960307043733
10.18830066754135366125
10.16306222771935274807
10.13790000924740475341
10.11281378193332969317
10.08780331627993298582
10.06286838348321310832
10.03800875543025306058
10.01322420469689333800
9.98851450454588629668
9.96387942892475564349
9.93931875246363993881
9.91483225047338834202
9.89041969894342010150
9.86608087453962134816
9.84181555460233781218
9.81762351714446523943
9.79350454084925914344
9.76945840506833462769
9.74548488981966976041
9.72158377578564625310
9.69775484431099954463
9.67399787740073691111
9.65031265771837887257
9.62669896858360196745
9.60315659397062759695
9.57968531850599092081
9.55628492746679114589
9.53295520677844443469
9.50969594301299281369
9.48650692338696899242
9.46338793575959869031
9.44033876863078980080
9.41735921113901319757
9.39444905305981947663
9.37160808480342311100
9.34883609741318899466
9.32613288256331429693
9.30349823255742869321
9.28093194032619628331
9.25843379942577726638
9.23600360403568387824
9.21364114895707153607
9.19134622961089853277
9.16911864203579085597
9.14695818288647899408
9.12486464943175512587
9.10283783955263281484
9.08087755174062394303
9.05898358509575096775
9.03715573932479188102
9.01539381473938838951
8.99369761225421804340
8.97206693338530847370
8.95050158024805853074
8.92900135555547791455
8.90756606261638594901
8.88619550533367252854
8.86488948820242228521
8.84364781630814889013
8.82247029532501869653
8.80135673151402997405
8.78030693172136267322
8.75932070337651325076
8.73839785449047035115
8.71753819365418891607
8.69674153003651362326
8.67600767338273826113
8.65533643401268193429
8.63472762281899619552
8.61418105126550415207
8.59369653138536726544
8.57327387577943511587
8.55291289761450990170
8.53261341062159139881
8.51237522909434218832
8.49219816788713366407
8.47208204241351836572
8.45202666864462237584
8.43203186310718066920
8.41209744288213734364
8.39222322560284617055
8.37240902945340437213
8.35265467316697751698
8.33295997602415106087
8.31332475785138136359
8.29374883901920156859
8.27423204044058557827
8.25477418356951275769
8.23537509039898729668
8.21603458345974679844
8.19675248581842375017
8.17752862107602140895
8.15836281336625113170
8.13925488735400648466
8.12020466823364728270
8.10121198172749679145
8.08227665408417372817
8.06339851207700952784
8.04457738300256153252
8.02581309467896097942
8.00710547544417394761
7.98845435415486004871
7.96985956018428964853
7.95132092342124163764
7.93283827426806453786
7.91441144363936111006
7.89604026296050243161
7.87772456416579291982
7.85946417969713806428
7.84125894250254962259
7.82310868603449982572
7.80501324424840614569
7.78697245160126616526
7.76898614304986345758
7.75105415404956232805
7.73317632055258918911
7.71535247900661946829
7.69758246635322507245
7.67986612002652346831
7.66220327795146616268
7.64459377854257127183
7.62703746070231503040
7.60953416381966896154
7.59208372776875961563
7.57468599290716149142
7.55734080007468289608
7.54004799059176988862
7.52280740625805410815
7.50561888935104093434
7.48848228262443083025
7.47139742930690875511
7.45436417310061738561
7.43738235817967563435
7.42045182918880552592
7.40357243124199992934
7.38674400992088386886
7.36996641127353058209
7.35323948181292674775
7.33656306851559225635
7.31993701882015734839
7.30336118062605876844
7.28683540229208581707
7.27035953263489176379
7.25393342092777526631
7.23755691689929925303
7.22122987073174371631
7.20495213305996440312
7.18872355496975412592
7.17254398799675918497
7.15641328412492239153
7.14033129578530356696
7.12429787585448348608
7.10831287765352293206
7.09237615494630180280
7.07648756193844619133
7.06064695327582914075
7.04485418404340091314
7.02910910976360803204
7.01341158639538342356
6.99776147033253081986
6.98215861840265095140
6.96660288786566450625
6.95109413641267881445
6.93563222216444064117
6.92021700367027836620
6.90484833990672797199
6.88952609027606843739
6.87425011460540513752
6.85902027314501605559
6.84383642656725310616
6.82869843596531733709
6.81360616285187958852
6.79855946915778375228
6.78355821723090546271
6.76860226983489976504
6.75369149014775427275
6.73882574176079263140
6.72400488867718593156
6.70922879531088423022
6.69449732648531181667
6.67981034743208734739
6.66516772378994915016
6.65056932160327196613
6.63601500732107840719
6.62150464779568537210
6.60703811028154230911
6.59261526243399131886
6.57823597230803347458
6.56390010835715020932
6.54960753943215134854
6.53535813477992721943
6.52115176404215279859
6.50698829725425653692
6.49286760484422398321
6.47878955763126462841
6.46475402682472477522
6.45076088402295777513
6.43681000121206992048
6.42290125076477735888
6.40903450543923547400
6.39520963837787626005
6.38142652310621727452
6.36768503353182602211
6.35398504394295837727
6.34032642900761000959
6.32670906377226138773
6.31313282366071426566
6.29959758447312623275
6.28610322238460206279
6.27264961394423625762
6.25923663607399571873
6.24586416606755179259
6.23253208158910609882
6.21924026067235580228
6.20598858171929634864
6.19277692349925512616
6.17960516514755564543
6.16647318616462847274
6.15338086641482373551
6.14032808612518454794
6.12731472588465209128
6.11434066664268094371
6.10140578970825764316
6.08850997674891480926
6.07565310978943529108
6.06283507121098264037
6.05005574374991006437
6.03731501049669549985
6.02461275489490688528
6.01194886074008572052
5.99932321217880115682
5.98673569370739055984
5.97418619017110597014
5.96167458676294348408
5.94920076902261918406
5.93676462283551842347
5.92436603443165754612
5.91200489038470955450
5.89968107761076865359
5.88739448336756332480
5.87514499525329725316
5.86293250120552045246
5.85075688950038941272
5.83861804875134371429
5.82651586790828179829
5.81445023625641166376
5.80242104341538134094
5.79042817933818465548
5.77847153431008386804
5.76655099894777478653
5.75466646419821348246
5.74281782133783202937
5.73100496197128261855
5.71922777803060355950
5.70748616177425383000
5.69578000578607213100
5.68410920297422528336
5.67247364657037866920
5.66087323012858334437
5.64930784752447490149
5.63777739295406021824
5.62628176093290388593
5.61482084629521249752
5.60339454419276794539
5.59200275009392910874
5.58064535978282982853
5.56932226935830865244
5.55803337523296647760
5.54677857413231478745
5.53555776309368763322
5.52437083946542450974
5.51321770090580098866
5.50209824538226222046
5.49101237117034912671
5.47995997685281910350
5.46894096131871787492
5.45795522376242470131
5.44700266368283525509
5.43608318088225761500
5.42519667546570172334
5.41434304783978248565
5.40352219871194350276
5.39273402908948540357
5.38197844027866700856
5.37125533388378251232
5.36056461180636034669
5.34990617624412223563
5.33927992969014919566
5.32868577493205286544
5.31812361505100472669
5.30759335342088522935
5.29709489370736719138
5.28662813986707647018
5.27619299614669312604
5.26578936708205080919
5.25541715749736226826
5.24507627250417662879
5.23476661750071059487
5.22448809817078618778
5.21424062048313885498
5.20402409069045290835
5.19383841532854795275
5.18368350121546050957
5.17355925545072814487
5.16346558541438316325
5.15340239876622163706
5.14336960344483618002
5.13336710766694270802
5.12339481992639722563
5.11345264899341511722
5.10354050391374070017
5.09365829400777148095
5.08380592886981919065
5.07398331836713456511
5.06419037263930515991
5.05442700209716999638
5.04469311742221560024
5.03498862956567094784
5.02531344974762728128
5.01566748945636131651
5.00605066044743729492
4.99646287474295203168
4.98690404463065917184
4.97737408266319736327
4.96787290165737260850
4.95840041469319636747
4.94895653511325139817
4.93954117652180713094
4.93015425278405050591
4.92079567802530348786
4.91146536663023258740
4.90216323324206459944
4.89288919276181122342
4.88364316034746259731
4.87442505141328208396
4.86523478162898648236
4.85607226691890581094
4.84693742346135003629
4.83783016768775553373
4.82875041628192480658
4.81969808617932216066
4.81067309456620417762
4.80167535887897667379
4.79270479680340333317
4.78376132627377970152
4.77484486547232656051
4.76595533282827243937
4.75709264701725587088
4.74825672696049849719
4.73944749182409363897
4.73066486101823091559
4.72190875419650168965
4.71317909125517431335
4.70447579233234858265
4.69579877780744325833
4.68714796830020929974
4.67852328467022537950
4.66992464801599371782
4.66135197967436631927
4.65280520121974117131
4.64428423446336680058
4.63578900145262107202
4.62731942447031663335
4.61887542603393708163
4.61045692889499925116
4.60206385603834711162
4.59369613068133819667
4.58535367627328671603
4.57703641649462511509
4.56874427525632764713
4.56047717669917229699
4.55223504519298405313
4.54401780533602117629
4.53582538195428330852
4.52765770010074941609
4.51951468505475428827
4.51139626232135526607
4.50330235763048225550
4.49523289693647143395
4.48718780641718684166
4.47916701247351234372
4.47117044172855671036
4.46319802102705942559
4.45524967743468014447
4.44732533823734588196
4.43942493094057599734
4.43154838326884981115
4.42369562316487741072
4.41586657878906496677
4.40806117851867007573
4.40027935094736388777
4.39252102488436335648
4.38478612935397737971
4.37707459359482431438
4.36938634705921380430
4.36172131941253216070
4.35407944053257622841
4.34646064050890945651
4.33886484964223484440
4.33129199844373502515
4.32374201763448073876
4.31621483814473716478
4.30871039111342124528
4.30122860788731209425
4.29376942002061756654
4.28633275927423973428
4.27891855761510786493
4.27152674721567837679
4.26415726045322696081
4.25681002990925083651
4.24948498836884080987
4.24218206882013593173
4.23490120445360407331
4.22764232866145395207
4.22040537503714041634
4.21319027737458018379
4.20599696966768998863
4.19882538610974798132
4.19167546109269295584
4.18454712920667404319
4.17744032523933306322
4.17035498417530181570
4.16329104119553328189
4.15624843167672253230
4.14922709119078980677
4.14222695550417263632
4.13524796057730004151
4.12829004256405518447
4.12135313781107015529
4.11443718285726589556
4.10754211443321093356
4.10066786946053074558
4.09381438505135353267
4.08698159850774889179
4.08016944732112651906
4.07337786917166866374
4.06660680192779278030
4.05985618364551736903
4.05312595256797880694
4.04641604712478830663
4.03972640593149456834
4.03305696778908018274
4.02640767168329904990
4.01977845678420564468
4.01316926244557770076
4.00658002820425807045
4.00001069377980122965
3.99346119907375518565
3.98693148416917919619
3.98042148933008421707
3.97393115500088578429
3.96746042180586089287
3.96100923054858533590
3.95457752221146874305
3.94816523795508000916
3.94177231911776182471
3.93539870721493478811
3.92904434393874435472
3.92270917115733208647
3.91639313091446084059
3.91009616542890903190
3.90381821709395460118
3.89755922847686298027
3.89131914231829956208
3.88509790153194156659
3.87889544920380524573
3.87271172859179602099
3.86654668312521376805
3.86040025640415818131
3.85427239219913264634
3.84816303445034924025
3.84207212726744495868
3.83599961492874497182
3.82994544188091579073
3.82390955273840349449
3.81789189228286174327
3.81189240546276275623
3.80591103739281955143
3.79994773335349966814
3.79400243879052867513
3.78807509931437769168
3.78216566069980686393
3.77627406888528893703
3.77040026997263355568
3.76454421022636775973
3.75870583607330610576
3.75288509410211679196
3.74708193106266840289
3.74129629386575013328
3.73552812958245938901
3.72977738544366221873
3.72404400883969488589
3.71832794731972526847
3.71262914859133497103
3.70694756052002905022
3.70128313112877194158
3.69563580859746565466
3.69000554126256341547
3.68439227761651189041
3.67879596630730265616
3.67321655613806496987
3.66765399606648578867
3.66210823520444561652
3.65657922281746428084
3.65106690832434521710
3.64557124129657950107
3.64009217145799857107
3.63462964868429505572
3.62918362300246188923
3.62375404459047567585
3.61834086377676733548
3.61294403103974381963
3.60756349700742218189
3.60219921245689045364
3.59685112831390219057
3.59151919565239907683
3.58620336569413300509
3.58090358980811940270
3.57561981951023888371
3.57035200646285000303
3.56510010247422437502
3.55986405949824247230
3.55464382963381941849
3.54943936512458524390
3.54425061835839549929
3.53907754186684631037
3.53392008832494175508
3.52877821055059337496
3.52365186150420450772
3.51854099428823996476
3.51344556214679704098
3.50836551846517918918
3.50330081676947013847
3.49825141072608669646
3.49321725414143591237
3.48819830096134975150
3.48319450527079332858
3.47820582129341548949
3.47323220339105409593
3.46827360606344248239
3.46332998394766056194
3.45840129181785282952
3.45348748458468302047
3.44858851729503523842
3.44370434513153700351
3.43883492341218532928
3.43398020758986843859
3.42914015325205756568
3.42431471612033799801
3.41950385205001428091
3.41470751702968966512
3.40992566718095524436
3.40515825875784461374
3.40040524814652922458
3.39566659186488184474
3.39094224656214127123
3.38623216901842072346
3.38153631614434946329
3.37685464498077125839
3.37218711269815374365
3.36753367659639391007
3.36289429410433804435
3.35826892277934874187
3.35365752030701802511
3.34906004450071126399
3.34447645330120124640
3.33990670477629736368
3.33535075712039885687
3.33080856865420660284
3.32628009782428035734
3.32176530320265595009
3.31726414348653264597
3.31277657749779841367
3.30830256418271684282
3.30384206261152835182
3.29939503197810557467
3.29496143159953591706
3.29054122091576273235
3.28613435948926868591
3.28174080700459835924
3.27736052326811488911
3.27299346820750169940
3.26863960187151425529
3.26429888442955817851
3.25997127617128601429
3.25565673750632367245
3.25135522896384410174
3.24706671119222800570
3.24279114495869702495
3.23852849114895802174
3.23427871076684647633
3.23004176493396633063
3.22581761488933915771
3.22160622198904222913
3.21740754770586301348
3.21322155362892702968
3.20904820146340608034
3.20488745303008348841
3.20073927026503168847
3.19660361521935332263
3.19248045005866876167
3.18836973706293225206
3.18427143862596162549
3.18018551725518161533
3.17611193557121174180
3.17205065630759630579
3.16800164231040959351
3.16396485653795878079
3.15994026206034606119
3.15592782205926702943
3.15192749982761855065
3.14793925876910796191
3.14396306239799594451
3.13999887433872348907
3.13604665832558948679
3.13210637820242432383
3.12817799792221817867
3.12426148154686922354
3.12035679324678705271
3.11646389730060446865
3.11258275809479911800
3.10871334012345634790
3.10485560798784865355
3.10100952639615146111
3.09717506016317090101
3.09335217420990415960
3.08954083356336761668
3.08574100335614698309
3.08195264882611841273
3.07817573531617050264
3.07441022827388277250
3.07065609325111354977
3.06691329590381700498
3.06318180199163236921
3.05946157737761881279
3.05575258802794946789
3.05205480001155571301
3.04836817949985228182
3.04469269276641529842
3.04102830618667763218
3.03737498623762069982
3.03373269949746671159
3.03010141264537402606
3.02648109246112229087
3.02287170582483977199
3.01927321971666007272
3.01568560121642637029
3.01210881750344983132
3.00854283585610193796
3.00498762365163329946
3.00144314836575132333
2.99790937757246922502
2.99438627894364906012
2.99087382024884762544
2.98737196935490345595
2.98388069422574275791
2.98039996292203612782
2.97692974360089035457
2.97347000451559217993
2.97002071401530898243
2.96658184054479212577
2.96315335264409185356
2.95973521894826641088
2.95632740818709205399
2.95292988918480547866
2.94954263085977430592
2.94616560222423107263
2.94279877238402587381
2.93944211053826265356
2.93609558597908293365
2.93275916809140513308
2.92943282635256752044
2.92611653033206842167
2.92281024969137170899
2.91951395418351467015
2.91622761365288418745
2.91295119803496982414
2.90968467735603653068
2.90642802173287684298
2.90318120137251023394
2.89994418657196950662
2.89671694771796461865
2.89349945528665131178
2.89029167984336021746
2.88709359204228421802
2.88390516262625506982
2.88072636242647561744
2.87755716236223024751
2.87439753344062332019
2.87124744675636334179
2.86810687349136417268
2.86497578491464510719
2.86185415238196672050
2.85874194733562658755
2.85563914130410712033
2.85254570590194855839
2.84946161282937682202
2.84638683387207302999
2.84332134090094257317
2.84026510587186775680
2.83721810082536318731
2.83418029788645542411
2.83115166926430505967
2.82813218725200421488
2.82512182422636026757
2.82212055264754990702
2.81912834505897746951
2.81614517408691211742
2.81317101244034661889
2.81020583291064030007
2.80724960837137826886
2.80430231177800726172
2.80136391616772195690
2.79843439465908838670
2.79551372045188273319
2.79260186682679334425
2.78969880714525286791
2.78680451484909275095
2.78391896346036959997
2.78104212658111027423
2.77817397789306852474
2.77531449115745720846
2.77246364021475422135
2.76962139898443426844
2.76678774146473305251
2.76396264173241812401
2.76114607394254196748
2.75833801232821285154
2.75553843120035368841
2.75274730494746133758
2.74996460803541342699
2.74719031500716814875
2.74442440048256663943
2.74166683915812292582
2.73891760580675480696
2.73617667527756136536
2.73344402249559292883
2.73071962246166455301
2.72800345025205226435
2.72529548101830920714
2.72259568998704803988
2.71990405245967226122
2.71722054381220301522
2.71454513949503084547
2.71187781503264746519
2.70921854602351253050
2.70656730813972812300
2.70392407712690907573
2.70128882880392362509
2.69866153906260874962
2.69604218386767024995
2.69343073925638165633
2.69082718133838438845
2.68823148629547059585
2.68564363038138598228
2.68306358992151894327
2.68049134131285216043
2.67792686102357269107
2.67537012559299292036
2.67282111163124369568
2.67027979581911134588
2.66774615490778232996
2.66522016571866915413
2.66270180514321186394
2.66019105014260404118
2.65768787774762982323
2.65519226505843253250
2.65270418924432638264
2.65022362754358908887
2.64775055726320918126
2.64528495577872302391
2.64282680053398122411
2.64037606904099320104
2.63793273887963142244
2.63549678769753814578
2.63306819320979768051
2.63064693319882092482
2.62823298551414774593
2.62582632807216853621
2.62342693885597411096
2.62103479591519628045
2.61864987736568899379
2.61627216138945328794
2.61390162623433308653
2.61153825021390195715
2.60918201170722774407
2.60683288915862831914
2.60449086107758498443
2.60215590603844137974
2.59982800268025826540
2.59750712970661723489
2.59519326588538312706
2.59288639004857524029
2.59058648109213329747
2.58829351797572915217
2.58600747972257050122
2.58372834541924056850
2.58145609421545740858
2.57919070532391714323
2.57693215802008390725
2.57468043164203885809
2.57243550559024436453
2.57019735932735793327
2.56796597237808743586
2.56574132432895529732
2.56352339482817015437
2.56131216358537638911
2.55910761037148448693
2.55690971501851871395
2.55471845741939684871
2.55253381752779384684
2.55035577535789803605
2.54818431098423170411
2.54601940454155295512
2.54386103622455994611
2.54170918628780784232
2.53956383504545257779
2.53742496287109942088
2.53529255019766264212
2.53316657751710261337
2.53104702538033965453
2.52893387439700534358
2.52682710523528175628
2.52472669862177045985
2.52263263534122739173
2.52054489623650557206
2.51846346220826555751
2.51638831421485331674
2.51431943327211637751
2.51225680045329458068
2.51020039688869101013
2.50815020376566000238
2.50610620232837311150
2.50406837387762104541
2.50203669977068887675
2.50001116142112600471
2.49799174029865067581
2.49597841792893104795
2.49397117589342887101
2.49196999582923073291
2.48997485942887220034
2.48798574844020281560
2.48600264466616938108
2.48402552996468317659
2.48205438624844676454
2.48008919548478612427
2.47812993969548545081
2.47617660095662683872
2.47422916139840998184
2.47228760320503759829
2.47035190861448095134
2.46842205991836882717
2.46649803946179746461
2.46457982964319821662
2.46266741291417634585
2.46076077177928453921
2.45885988879593453404
2.45696474657423724608
2.45507532777681047875
2.45319161511860617253
2.45131359136682203115
2.44944123934067281567
2.44757454191122736376
2.44571348200137705931
2.44385804258548233747
2.44200820668940332681
2.44016395739021385580
2.43832527781611885231
2.43649215114625627976
2.43466456061059810523
2.43284248948972248172
2.43102592111473869707
2.42921483886707401112
2.42740922617833465580
2.42560906653019259238
2.42381434345420254672
2.42202504053162170905
2.42024114139332802154
2.41846262971963410493
2.41668948924010384971
2.41492170373346626278
2.41315925702745159853
2.41140213299860661778
2.40965031557219155900
2.40790378872197186055
2.40616253647016975492
2.40442654288722579281
2.40269579209169759082
2.40097026825010573248
2.39924995557678721880
2.39753483833375335976
2.39582490083055299479
2.39412012742409618937
2.39242050251855253862
2.39072601056520994689
2.38903663606228588989
2.38735236355482527415
2.38567317763454678214
2.38399906293970298421
2.38233000415493867408
2.38066598601115275713
2.37900699328534681598
2.37735301080052963130
2.37570402342550224262
2.37406001607480154902
2.37242097370850490989
2.37078688133207382549
2.36915772399634860790
2.36753348679722197545
2.36591415487564526998
2.36429971341742195534
2.36269014765313167814
2.36108544285791355222
2.35948558435141864109
2.35789055749760256830
2.35630034770461227467
2.35471494042472295760
2.35313432115407383804
2.35155847543266105504
2.34998738884411384475
2.34842104701560394631
2.34685943561774035260
2.34530254036436369702
2.34375034701248496916
2.34220284136215362025
2.34066000925625550266
2.33912183658045691459
2.33758830926303273756
2.33605941327479138536
2.33453513462886386165
2.33301545938065757468
2.33150037362769158023
2.32998986350943892987
2.32848391520726494264
2.32698251494426600061
2.32548564898512033494
2.32399330363600942206
2.32250546524446654928
2.32102212019925291386
2.31954325493025148575
2.31806885590829026000
2.31659890964509251887
2.31513340269310274877
2.31367232164537872663
2.31221565313546184584
2.31076338383729318338
2.30931550046500433382
2.30787198977289831348
2.30643283855524616754
2.30499803364621680402
2.30356756191975708958
2.30214141028943242162
2.30071956570834279532
2.29930201516896870473
2.29788874570309742396
2.29647974438167290501
2.29507499831468519957
2.29367449465105410766
2.29227822057851682302
2.29088616332346095561
2.28949831015093430153
2.28811464836437750137
2.28673516530559561843
2.28535984835462224751
2.28398868492960316345
2.28262166248668219026
2.28125876851987552385
2.27989999056100023367
2.27854531617949707112
2.27719473298235586256
2.27584822861398494709
2.27450579075613079638
2.27316740712773412980
2.27183306548481134257
2.27050275362035280935
2.26917645936424783315
2.26785417058310789784
2.26653587518018673208
2.26522156109530525825
2.26391121630466152226
2.26260482882081026546
2.26130238669246752536
2.26000387800446933539
2.25870929087765004439
2.25741861346866024007
2.25613183396998673302
2.25484894060973317664
2.25356992165157121732
2.25229476539459971818
2.25102346017329812966
2.24975599435730755360
2.24849235635146271761
2.24723253459556238099
2.24597651756436400561
2.24472429376738702445
2.24347585174888441983
2.24223118008770772036
2.24099026739715911916
2.23975310232498703300
2.23851967355319869668
2.23728996979795846656
2.23606397980954119120
2.23484169237219587600
2.23362309630401156824
2.23240818045687250404
2.23119693371635330337
2.22998934500153822569
2.22878540326501894953
2.22758509749273780898
2.22638841670390075222
2.22519534995088852369
2.22400588631910967052
2.22282001492696812406
2.22163772492572286765
2.22045900549939201341
2.21928384586467020156
2.21811223527080203510
2.21694416299948660054
2.21577961836484726987
2.21461859071321320869
2.21346106942314291288
2.21230704390525012570
2.21115650360211146719
2.21000943798821269937
2.20886583656981816404
2.20772568888488418537
2.20658898450296270255
2.20545571302510845513
2.20432586408377639842
2.20319942734274576424
2.20207639249698372552
2.20095674927260454012
2.19984048742674298538
2.19872759674746509617
2.19761806705368112347
2.19651188819504561422
2.19540905005185971177
2.19430954253502275009
2.19321335558584351588
2.19212047917606556169
2.19103090330769401106
2.18994461801290540848
2.18886161335401530081
2.18778187942335344829
2.18670540634315457851
2.18563218426546201911
2.18456220337211082239
2.18349545387454391232
2.18243192601380364692
2.18137161006037727518
2.18031449631414364632
2.17926057510426574026
2.17820983678914537052
2.17716227175627130563
2.17611787042215309995
2.17507662323230865908
2.17403852066102798446
2.17300355321139804232
2.17197171141522904492
2.17094298583287415028
2.16991736705320192868
2.16889484569352397614
2.16787541239948300387
2.16685905784496046778
2.16584577273199752057
2.16483554779074749419
2.16382837377932890632
2.16282424148377039330
2.16182314171795919577
2.16082506532348261885
2.15983000316962892029
2.15883794615322921473
2.15784888519861173251
2.15686281125753520627
2.15587971530906363782
2.15489958835948947069
2.15392242144232382017
2.15294820561810640314
2.15197693197437533996
2.15100859162562052518
2.15004317571312286717
2.14908067540494940317
2.14812108189583916840
2.14716438640709439412
2.14621058018656718502
2.14525965450849609439
2.14431160067352388765
2.14336641000854477568
2.14242407386662048197
2.14148458362695937041
2.14054793069479432077
2.13961410650132410893
2.13868310250360549318
2.13775491018449992353
2.13682952105261492193
2.13590692664216508234
2.13498711851296274489
2.13407008825029853583
2.13315582746487653054
2.13224432779274719607
2.13133558089519059564
2.13042957845869995737
2.12952631219486532288
2.12862577384030782213
2.12772795515661616861
2.12683284793022808756
2.12594044397241610511
2.12505073511917519369
2.12416371323115393821
2.12327937019358348181
2.12239769791621002426
2.12151868833317802654
2.12064233340305241526
2.11976862510862495981
2.11889755545692759497
2.11802911647912983639
2.11716330023046417352
2.11630009879015856811
2.11543950426136095899
2.11458150877106820786
2.11372610447005282452
2.11287328353279457716
2.11202303815740588533
2.11117536056556120982
2.11033024300242555427
2.10948767773659273672
2.10864765705998014056
2.10781017328780162501
2.10697521875849602679
2.10614278583359570973
2.10531286689776653276
2.10448545435861689157
2.10366054064669638635
2.10283811821543764609
2.10201817954104042130
2.10120071712243428053
2.10038572348120400335
2.09957319116151763794
2.09876311273005100588
2.09795548077596727410
2.09715028791075708270
2.09634752676825675266
2.09554719000453459898
2.09474927029786162080
2.09395376034858715641
2.09316065287915176185
2.09236994063391845700
2.09158161637919981501
2.09079567290312562378
2.09001210301566286986
2.08923089954843721472
2.08845205535474098824
2.08767556330943948595
2.08690141630894743230
2.08612960727110197112
2.08536012913513957301
2.08459297486161032609
2.08382813743235173476
2.08306560985037103606
2.08230538513980079074
2.08154745634588422831
2.08079181653481226633
2.08003845879373949757
2.07928737623072112939
2.07853856197460284960
2.07779200917495909806
2.07704771100210594525
2.07630566064693766748
2.07556585132096094171
2.07482827625612875622
2.07409292870485995053
2.07335980193997082566
2.07262888925455612821
2.07190018396200592576
2.07117367939587193604
2.07044936890984132560
2.06972724587771050864
2.06900730369322305435
2.06828953577012875087
2.06757393554204815800
2.06686049646244374145
2.06614921200452039685
2.06544007566122411745
2.06473308094513763322
2.06402822138846042677
2.06332549054286662482
2.06262488197957161162
2.06192638928915616958
2.06123000608159889779
2.06053572598614387346
2.05984354265128155603
2.05915344974469949335
2.05846544095319616829
2.05777950998265213300
2.05709565055793230925
2.05641385642285845492
2.05573412134016964004
2.05505643909140589543
2.05438080347692597627
2.05370720831577147081
2.05303564744568189937
2.05236611472300678471
2.05169860402261816645
2.05103310923791948284
2.05036962428075320020
2.04970814308132043280
2.04904865958818227512
2.04839116776817586896
2.04773566160632869426
2.04708213510586389816
2.04643058228810748034
2.04578099719244210775
2.04513337387622762265
2.04448770641481569754
2.04384398890142904293
2.04320221544709834660
2.04256238018069513629
2.04192447724879544424
2.04128850081564472418
2.04065444506310944561
2.04002230419064822797
2.03939207241521902603
2.03876374397128001803
2.03813731311064616492
2.03751277410253983646
2.03689012123345447591
2.03626934880715726450
2.03565045114464249210
2.03503342258401032083
2.03441825748046456468
2.03380495020630469583
2.03319349515076819301
2.03258388672007095366
2.03197611933731314693
2.03137018744244768342
2.03076608549219050914
2.03016380796002637865
2.02956334933612136950
2.02896470412728247013
2.02836786685690517729
2.02777283206492375811
2.02717959430776506480
2.02658814815829391165
2.02599848820576466935
2.02541060905577374740
2.02482450533020807981
2.02424017166719716343
2.02365760272107175766
2.02307679316228217203
2.02249773767739160490
2.02192043096902507315
2.02134486775578059436
2.02077104277221719641
2.02019895076879452134
2.01962858651182441960
2.01905994478342787346
2.01849302038147326854
2.01792780811957372933
2.01736430282695611282
2.01680249934849609161
2.01624239254463022419
2.01568397729131509877
2.01512724847998514477
2.01457220101749978625
2.01401882982609414796
2.01346712984336173591
2.01291709602216117858
2.01236872333059135798
2.01182200675197631057
2.01127694128476397495
2.01073352194251375735
2.01019174375384723774
2.00965160176239798773
2.00911309102676849392
2.00857620662048441673
2.00804094363195062556
2.00750729716441211892
2.00697526233586875932
2.00644483427911746176
2.00591600814161763466
2.00538877908549295626
2.00486314228747852795
2.00433909293887380088
2.00381662624550349605
2.00329573742765942868
2.00277642172008940591
2.00225867437192928122
2.00174249064664699915
2.00122786582202216721
2.00071479519008876835
2.00020327405712539104
1.99969329774355819573
1.99918486158396424557
1.99867796092698335464
1.99817259113532164072
1.99766874758569912274
1.99716642566879554188
1.99666562078920395429
1.99616632836536189721
1.99566854382962133307
1.99517226262806590675
1.99467748022054380819
1.99418419208062958070
1.99369239369556994212
1.99320208056623071613
1.99271324820704776037
1.99222589214602963104
1.99174000792468275378
1.99125559109797700685
1.99077263723429020992
1.99029114191544409529
1.98981110073652645021
1.98933250930596883244
1.98885536324545242337
1.98837965818991135869
1.98790538978741393450
1.98743255369919480380
1.98696114559961256596
1.98649116117605029075
1.98602259612895482022
1.98555544617172863298
1.98508970703071985220
1.98462537444521314178
1.98416244416732912015
1.98370091196202080752
1.98324077360705697259
1.98278202489293131627
1.98232466162284870492
1.98186867961270962724
1.98141407469103869587
1.98096084269896932639
1.98050897949017690181
1.98005848093085745631
1.97960934289972056987
1.97916156128787523727
1.97871513199890358692
1.97827005094869590174
1.97782631406552122932
1.97738391728992035645
1.97694285657468227235
1.97650312788488236038
1.97606472719769321600
1.97562765050250765952
1.97519189380078485918
1.97475745310609740457
1.97432432444401961824
1.97389250385216596939
1.97346198738007205797
1.97303277108926589101
1.97260485105310867660
1.97217822335686476798
1.97175288409758509012
1.97132882938414311091
1.97090605533713603137
1.97048455808889011465
1.97006433378339784745
1.96964537857632837614
1.96922768863492136937
1.96881126013803009478
1.96839608927600995258
1.96798217225076066406
1.96756950527561302877
1.96715808457537133513
1.96674790638620566874
1.96633896695567877977
1.96593126254268768527
1.96552478941739838803
1.96511954386127940531
1.96471552216699207882
1.96431272063842277120
1.96391113559060737082
1.96351076334971463844
1.96311160025301667531
1.96271364264881831296
1.96231688689649086399
1.96192132936636265406
1.96152696643975255064
1.96113379450890734645
1.96074180997694136330
1.96035100925785998882
1.95996138877649928034
1.95957294496846268217
1.95918567428015655274
1.95879957316868291706
1.95841463810186944272
1.95803086555821304060
1.95764825202680792238
1.95726679400740644077
1.95688648801030451452
1.95650733055631920188
1.95612931817680113511
1.95575244741357878731
1.95537671481889496761
1.95500211695543235635
1.95462865039625510732
1.95425631172474156827
1.95388509753464112428
1.95351500442996317553
1.95314602902495604297
1.95277816794412006907
1.95241141782213123435
1.95204577530386558237
1.95168123704427687315
1.95131779970845009586
1.95095545997156549767
1.95059421451879355658
1.95023406004534960445
1.94987499325643098835
1.94951701086716844280
1.94916010960261076868
1.94880428619770706966
1.94844953739729409570
1.94809585995598699704
1.94774325063823439130
1.94739170621825130603
1.94704122347999319942
1.94669179921713664250
1.94634343023301492615
1.94599611334064315216
1.94564984536265095372
1.94530462313126495388
1.94496044348828767134
1.94461730328503890064
1.94427519938235171537
1.94393412865055492666
1.94359408796942911835
1.94325507422816290415
1.94291708432533605233
1.94258011516891371251
1.94224416367619179269
1.94190922677377431071
1.94157530139755740706
1.94124238449266317552
1.94091047301345831499
1.94057956392352348729
1.94024965419558470536
1.93992074081151932852
1.93959282076231875891
1.93926589104807067798
1.93893994867790464554
1.93861499066998477225
1.93829101405148707116
1.93796801585859213013
1.93764599313637231326
1.93732494293888191095
1.93700486232904922623
1.93668574837866058758
1.93636759816834858050
1.93605040878756939904
1.93573417733459685053
1.93541890091641333171
1.93510457664877644213
1.93479120165614304483
1.93447877307165572169
1.93416728803712323348
1.93385674370295945756
1.93354713722821069943
1.93323846578049574063
1.93293072653598518862
1.93262391667937993844
1.93231803340388896828
1.93201307391117582668
1.93170903541136862458
1.93140591512304937716
1.93110371027314720038
1.93080241809700181577
1.93050203583828339227
1.93020256074902207821
1.92990399008949475856
1.92960632112828700535
1.92930955114222379976
1.92901367741635731967
1.92871869724393563139
1.92842460792638248357
1.92813140677328065387
1.92783909110230378126
1.92754765823928542190
1.92725710551807516424
1.92696743028061034941
1.92667862987684568310
1.92639070166473969081
1.92610364301022984890
1.92581745128720926985
1.92553212387750072310
1.92524765817083509667
1.92496405156482630616
1.92468130146494664778
1.92439940528450592616
1.92411836044462458695
1.92383816437420240852
1.92355881450993893012
1.92328030829622398379
1.92300264318519031903
1.92272581663669117624
1.92244982611820147689
1.92217466910486756149
1.92190034307947921199
1.92162684553240392660
1.92135417396159469128
1.92108232587256133606
1.92081129877835765640
1.92054109019952079507
1.92027169766409300244
1.92000311870759965416
1.91973535087298352586
1.91946839171060745777
1.91920223877825701919
1.91893688964106901018
1.91867234187154256375
1.91840859304950717146
1.91814564076210003485
1.91788348260374852394
1.91762211617615063730
1.91736153908822326564
1.91710174895612994739
1.91684274340322446939
1.91658452006002066881
1.91632707656424972065
1.91607041056069915541
1.91581451970131233509
1.91555940164511384616
1.91530505405820128395
1.91505147461370905937
1.91479866099182660655
1.91454661087972111133
1.91429532197156526685
1.91404479196844978794
1.91379501857848755009
1.91354599951665038660
1.91329773250483037295
1.91305021527179075491
1.91280344555317816102
1.91255742109145376872
1.91231213963590329641
1.91206759894260525101
1.91182379677443492483
1.91158073090100222302
1.91133839909865987927
1.91109679915047681042
1.91085592884620814047
1.91061578598230030757
1.91037636836185753531
1.91013767379459831197
1.90989970009686671482
1.90966244509160043563
1.90942590660831146288
1.90919008248306876219
1.90895497055847473966
1.90872056868364858850
1.90848687471420364048
1.90825388651223004643
1.90802160194628411816
1.90779001889132393543
1.90755913522876840993
1.90732894884642578681
1.90709945763846699940
1.90687065950542966597
1.90664255235419299872
1.90641513409795870793
1.90618840265622857544
1.90596235595478802338
1.90573699192568790650
1.90551230850721409205
1.90528830364390677765
1.90506497528648655049
1.90484232139187126265
1.90462033992315005193
1.90439902884956269169
1.90417838614648271545
1.90395840979539765492
1.90373909778389083236
1.90352044810561538135
1.90330245876030934582
1.90308512775372440373
1.90286845309764562906
1.90265243280984397423
1.90243706491412956083
1.90222234744022755670
1.90200827842383235478
1.90179485590656893734
1.90158207793597844315
1.90136994256549818338
1.90115844785444298992
1.90094759186797990225
1.90073737267714770738
1.90052778835878188879
1.90031883699553616474
1.90011051667585406655
1.89990282549395339551
1.89969576154979780114
1.89948932294912298246
1.89928350780332610981
1.89907831422956907552
1.89887374035066391897
1.89866978429508392878
1.89846644419700605333
1.89826371819619077463
1.89806160443803428883
1.89786010107353142473
1.89765920625925677001
1.89745891815737355302
1.89725923493556303256
1.89706015476707512413
1.89686167583064135833
1.89666379631053549915
1.89646651439645630433
1.89626982828363033207
1.89607373617269869825
1.89587823626973794866
1.89568332678626694232
1.89548900593918956403
1.89529527195075986334
1.89510212304867908806
1.89490955746593958686
1.89471757344087876618
1.89452616921717331699
1.89433534304380102320
1.89414509317500412422
1.89395541787033216963
1.89376631539456363740
1.89357778401771748022
1.89338982201506444980
1.89320242766705693072
1.89301559925933293727
1.89282933508275830192
1.89264363343330921374
1.89245849261211751546
1.89227391092547114759
1.89208988668474686889
1.89190641820642180271
1.89172350381208320691
1.89154114182836052827
1.89135933058694560849
1.89117806842457070182
1.89099735368298005334
1.89081718470895321360
1.89063755985423531669
1.89045847747555084695
1.89027993593461318689
1.89010193359805489521
1.88992446883744413810
1.88974754002929223873
1.88957114555497773800
1.88939528380080412617
1.88921995315792057291
1.88904515202233591609
1.88887087879492954201
1.88869713188138255155
1.88852390969219285921
1.88835121064267541513
1.88817903315292978661
1.88800737564781262456
1.88783623655694299259
1.88766561431467549959
1.88749550736011073582
1.88732591413705330652
1.88715683309401738299
1.88698826268418518026
1.88682020136541028776
1.88665264760022943769
1.88648559985578745390
1.88631905660389498358
1.88615301632095833106
1.88598747748795148027
1.88582243859052334223
1.88565789811879924720
1.88549385456753526569
1.88533030643598875642
1.88516725222798586792
1.88500469045183494110
1.88484261962037469296
1.88468103825094668302
1.88451994486531471118
1.88435933798977139908
1.88419921615501295697
1.88403957789620979391
1.88388042175293035640
1.88372174626914334894
1.88356354999326769395
1.88340583147804663255
1.88324858928063521013
1.88309182196251301278
1.88293552808953812416
1.88277970623186541310
1.88262435496399360702
1.88246947286471821847
1.88231505851713465383
1.88216111050860157583
1.88200762743074201389
1.88185460787946001737
1.88170205045486493844
1.88154995376132849749
1.88139831640740196050
1.88124713700587475884
1.88109641417368966820
1.88094614653199432297
1.88079633270609791751
1.88064697132543789948
1.88049806102361483084
1.88034960043835686072
1.88020158821148064554
1.88005402298893842250
1.87990690342073762942
1.87976022816100507562
1.87961399586788258098
1.87946820520358715001
1.87932285483439587281
1.87917794343057842354
1.87903346966645412586
1.87888943222031201685
1.87874582977446746845
1.87860266101518069704
1.87845992463271360684
1.87831761932124918779
1.87817574377895768478
1.87803429670787158656
1.87789327681402951065
1.87775268280730855963
1.87761251340152601763
1.87747276731434831198
1.87733344326734985508
1.87719453998592977761
1.87705605619937343498
1.87691799064076803027
1.87678034204705168619
1.87664310915897969423
1.87650629072108254825
1.87636988548171679270
1.87623389219298486452
1.87609830961079371292
1.87596313649477020036
1.87582837160832460732
1.87569401371856492311
1.87556006159635879627
1.87542651401625026786
1.87529336975651905739
1.87516062759909241109
1.87502828632963480793
1.87489634473742694531
1.87476480161542546909
1.87463365576021989689
1.87450290597206303822
1.87437255105479483319
1.87424258981589431095
1.87411302106644139798
1.87398384362108139101
1.87385505629807380679
1.87372665791921177991
1.87359864730987402126
1.87347102329897641226
1.87334378471898133078
1.87321693040585079970
1.87309045919908756517
1.87296436994170978352
1.87283866148017597020
1.87271333266448980481
1.87258838234808444589
1.87246380938789092063
1.87233961264425641247
1.87221579098100621152
1.87209234326536910764
1.87196926836799737437
1.87184656516298608686
1.87172423252776276570
1.87160226934324014358
1.87148067449361565906
1.87135944686651645164
1.87123858535291187621
1.87111808884712149670
1.87099795624681153328
1.87087818645294379216
1.87075877836985893232
1.87063973090515478503
1.87052104296974608388
1.87040271347781961175
1.87028474134688305064
1.87016712549769770213
1.87004986485424007370
1.86993295834379757991
1.86981640489685219109
1.86970020344714438210
1.86958435293162472668
1.86946885229046211307
1.86935370046701132551
1.86923889640780704902
1.86912443906261005466
1.86901032738432681946
1.86889656032900841609
1.86878313685589425575
1.86867005592733059771
1.86855731650881673467
1.86844491756900055179
1.86833285807960192138
1.86822113701545622355
1.86810975335450946133
1.86799870607778761844
1.86788799416941109222
1.86777761661650720804
1.86766757240934855311
1.86755786054118910755
1.86744848000835683699
1.86733942981021128205
1.86723070894909914941
1.86712231643043158336
1.86701425126260711629
1.86690651245697503136
1.86679909902793994547
1.86669200999280548992
1.86658524437192796519
1.86647880118856401843
1.86637267946892682069
1.86626687824218850942
1.86616139654045398721
1.86605623339873183397
1.86595138785494785161
1.86584685894995572220
1.86574264572746661983
1.86563874723414513390
1.86553516251945095128
1.86543189063577385944
1.86532893063834959158
1.86522628158526448949
1.86512394253746949246
1.86502191255869798070
1.86492019071556369703
1.86481877607749901848
1.86471766771669389406
1.86461686470819421046
1.86451636612982873942
1.86441617106218582300
1.86431627858866466596
1.86421668779540894434
1.86411739777131058027
1.86401840760805770358
1.86391971640005604804
1.86382132324441984750
1.86372322724104955149
1.86362542749251436369
1.86352792310409198784
1.86343071318381503509
1.86333379684235755924
1.86323717319308013174
1.86314084135207069792
1.86304480043803821765
1.86294904957235885057
1.86285358787908128519
1.86275841448490719898
1.86266352851912508903
1.86256892911369553723
1.86247461540321701534
1.86238058652485083400
1.86228684161839797007
1.86219337982625909866
1.86210020029339617942
1.86200730216737331268
1.86191468459835252069
1.86182234673901203514
1.86173028774462334667
1.86163850677300990455
1.86154700298450981322
1.86145577554202645842
1.86136482361098964944
1.86127414635932231235
1.86118374295748911784
1.86109361257845851156
1.86100375439766962948
1.86091416759308758699
1.86082485134512687353
1.86073580483670020236
1.86064702725318098508
1.86055851778241132521
1.86047027561465982970
1.86038229994266712808
1.86029458996160235174
1.86020714486907445817
1.86011996386508893231
1.86003304615209463790
1.85994639093494784632
1.85985999742088070619
1.85977386481954543029
1.85968799234298121092
1.85960237920558957292
1.85951702462414458772
1.85943192781781174716
1.85934708800808046192
1.85926250441881601994
1.85917817627622006249
1.85909410280883968802
1.85901028324753414545
1.85892671682548571432
1.85884340277821880072
1.85876034034353176949
1.85867752876155001296
1.85859496727468620492
1.85851265512764984855
1.85843059156740375570
1.85834877584320423693
1.85826720720660776287
1.85818588491135505691
1.85810480821349988112
1.85802397637132621355
1.85794338864536578981
1.85786304429835791296
1.85778294259529541677
1.85770308280338936058
1.85762346419203927539
1.85754408603287601842
1.85746494759972247124
1.85738604816859376179
1.85730738701769171328
1.85722896342739818287
1.85715077668027728208
1.85707282606103296629
1.85699511085655566411
1.85691763035588186526
1.85684038385020233619
1.85676337063282392847
1.85668658999921176722
1.85661004124695216966
1.85653372367576063873
1.85645763658744100688
1.85638177928593250954
1.85630615107727514612
1.85623075126957282066
1.85615557917307594238
1.85608063410006085547
1.85600591536492176559
1.85593142228408169991
1.85585715417607821642
1.85578311036147414192
1.85570929016290087077
1.85563569290500973707
1.85556231791451708979
1.85548916452016410261
1.85541623205272832031
1.85534351984498213639
1.85527102723173809018
1.85519875354981134130
1.85512669813802566487
1.85505486033717770233
1.85498323949007959399
1.85491183494152100941
1.85484064603827802920
1.85476967212906451721
1.85469891256462227069
1.85462836669759445485
1.85455803388262041587
1.85448791347625552284
1.85441800483702357027
1.85434830732537747622
1.85427882030371815603
1.85420954313631325405
1.85414047518942592951
1.85407161583119939330
1.85400296443167800220
1.85393452036279882122
1.85386628299843803092
1.85379825171432899289
1.85373042588810821307
1.85366280489926493757
1.85359538812918889228
1.85352817496112898255
1.85346116478021438745
1.85339435697337129305
1.85332775092945301054
1.85326134603911762966
1.85319514169487109534
1.85312913729106298888
1.85306333222385388737
1.85299772589123001865
1.85293231769301036671
1.85286710703082868612
1.85280209330809797486
1.85273727593006087844
1.85267265430374572510
1.85260822783798206892
1.85254399594335716905
1.85247995803226572775
1.85241611351887591752
1.85235246181909984919
1.85228900235064020130
1.85222573453294758750
1.85216265778722766200
1.85209977153644222980
1.85203707520527838248
1.85197456822016870426
1.85191225000926285027
1.85185012000248661046
1.85178817763142022912
1.85172642232942830098
1.85166485353152765470
1.85160347067447461633
1.85154227319671882412
1.85148126053840655914
1.85142043214137164142
1.85135978744913765048
1.85129932590689771921
1.85123904696154650829
1.85117895006163313276
1.85111903465736160612
1.85105930020059794572
1.85099974614487217117
1.85094037194538074687
1.85088117705894861231
1.85082216094402496331
1.85076332306072699474
1.85070466287076995648
1.85064617983751977803
1.85058787342596242631
1.85052974310266638014
1.85047178833586967173
1.85041400859535754009
1.85035640335255124889
1.85029897208046678614
1.85024171425368666455
1.85018462934840610679
1.85012771684239352155
1.85007097621499450035
1.85001440694713625845
1.84995800852128633451
1.84990178042150232862
1.84984572213339060198
1.84978983314410361238
1.84973411294237566338
1.84967856101843408645
1.84962317686408073136
1.84956795997264178411
1.84951290983897598252
1.84945802595947528246
1.84940330783202555587
1.84934875495604855722
1.84929436683250103535
1.84924014296378924627
1.84918608285388885726
1.84913218600821460669
1.84907845193370867776
1.84902488013880339501
1.84897147013338836175
1.84891822142886885771
1.84886513353809101012
1.84881220597539663864
1.84875943825658861641
1.84870682989893797554
1.84865438042114882400
1.84860208934341407883
1.84854995618733974894
1.84849798047600355488
1.84844616173391385061
1.84839449948702472248
1.84834299326270379282
1.84829164258974709689
1.84824044699839928896
1.84818940602028769504
1.84813851918848248701
1.84808778603744516822
1.84803720610308563899
1.84798677892263962796
1.84793650403480036459
1.84788638097963553442
1.84783640929859482860
1.84778658853455501898
1.84773691823169672332
1.84768739793563607776
1.84763802719334524483
1.84758880555317350769
1.84753973256480685805
1.84749080777932794817
1.84744203074913815321
1.84739340102801863353
1.84734491817108792411
1.84729658173480926209
1.84724839127698481356
1.84720034635676122470
1.84715244653459031987
1.84710469137227684122
1.84705708043294158927
1.84700961328102342129
1.84696228948227703093
1.84691510860377827719
1.84686807021388199601
1.84682117388227551302
1.84677441917993490073
1.84672780567913297212
1.84668133295343439571
1.84663500057769947027
1.84658880812803882776
1.84654275518190225114
1.84649684131795721598
1.84645106611617682013
1.84640542915779426458
1.84635993002531706431
1.84631456830247708822
1.84626934357431649047
1.84622425542709600599
1.84617930344833491851
1.84613448722679684977
1.84608980635249664282
1.84604526041667171832
1.84600084901179095631
1.84595657173157357001
1.84591242817096445883
1.84586841792609890334
1.84582454059438116900
1.84578079577440812287
1.84573718306597811534
1.84569370207009986196
1.84565035238900287951
1.84560713362611017452
1.84556404538604224008
1.84552108727461350313
1.84547825889883809758
1.84543555986689011839
1.84539298978815335950
1.84535054827319089377
1.84530823493370887967
1.84526604938264449096
1.84522399123404601262
1.84518206010315810595
1.84514025560638228463
1.84509857736128490835
1.84505702498656365407
1.84501559810209103674
1.84497429632888065854
1.84493311928909964337
1.84489206660602844678
1.84485113790412125212
1.84481033280892314785
1.84476965094716960358
1.84472909194666412347
1.84468865543636795223
1.84464834104636365986
1.84460814840782338919
1.84456807715306170259
1.84452812691549228319
1.84448829732963814898
1.84444858803112499146
1.84440899865668628266
1.84436952884413862819
1.84433017823238931676
1.84429094646145519398
1.84425183317243046588
1.84421283800749469250
1.84417396060990612661
1.84413520062401059540
1.84409655769520175461
1.84405803146997882003
1.84401962159587373691
1.84398132772150868952
1.84394314949655035996
1.84390508657175700158
1.84386713859888295985
1.84382930523079258123
1.84379158612137450390
1.84375398092554343421
1.84371648929928411142
1.84367911089961067361
1.84364184538456443718
1.84360469241325408696
1.84356765164576597016
1.84353072274324758517
1.84349390536787027806
1.84345719918279815630
1.84342060385224026930
1.84338411904141041830
1.84334774441653359567
1.84331147964484243218
1.84327532439457475455
1.84323927833497958062
1.84320334113627737338
1.84316751246972088119
1.84313179200751164899
1.84309617942289261094
1.84306067439005993869
1.84302527658420967072
1.84298998568148664212
1.84295480135907907560
1.84291972329505937545
1.84288475116855465785
1.84284988465962928927
1.84281512344928777303
1.84278046721954713583
1.84274591565335321697
1.84271146843461663956
1.84267712524820304054
1.84264288577993773366
1.84260874971657040433
1.84257471674582107291
1.84254078655634501160
1.84250695883773718542
1.84247323328052270419
1.84243960957618568841
1.84240608741711686669
1.84237266649665309970
1.84233934650902297925
1.84230612714942987296
1.84227300811396355051
1.84223998909964037374
1.84220706980439108413
1.84217424992705081088
1.84214152916738926891
1.84210890722605813430
1.84207638380462968009
1.84204395860555125708
1.84201163133218681622
1.84197940168882090539
1.84194726938058095378
1.84191523411351831818
1.84188329559456431816
1.84185145353153423287
1.84181970763313507256
1.84178805760892760901
1.84175650316938410711
1.84172504402581727057
1.84169367989043686329
1.84166241047631351613
1.84163123549738405593
1.84160015466845816690
1.84156916770517264936
1.84153827432407424247
1.84150747424253991014
1.84147676717878328034
1.84144615285189394704
1.84141563098180283120
1.84138520128927685171
1.84135486349595201006
1.84132461732428009960
1.84129446249756711929
1.84126439873993019702
1.84123442577635287876
1.84120454333261585056
1.84117475113534445619
1.84114504891201491432
1.84111543639086816526
1.84108591330102422390
1.84105647937238781076
1.84102713433568743184
1.84099787792247338025
1.84096870986508154289
1.84093962989669002184
1.84091063775124852420
1.84088173316353542752
1.84085291586912247475
1.84082418560437965915
1.84079554210647255985
1.84076698511336989128
1.84073851436380531155
1.84071012959732849268
1.84068183055427359029
1.84065361697574392252
1.84062548860362329428
1.84059744518059331675
1.84056948645010276522
1.84054161215637579474
1.84051382204440994173
1.84048611585997123896
1.84045849334959532584
1.84043095426058123110
1.84040349834100158688
1.84037612533966354889
1.84034883500615786822
1.84032162709082380836
1.84029450134475447420
1.84026745751979459165
1.84024049536853784304
1.84021361464433441668
1.84018681510125392542
1.84016009649413314619
1.84013345857854160315
1.84010690111078778486
1.84008042384792203094
1.84005402654769745219
1.84002770896864786820
1.84000147087000254231
1.83997531201173547544
1.83994923215451988696
1.83992323105977728659
1.83989730848963195520
1.83987146420695313331
1.83984569797529995405
1.83982000955896340955
1.83979439872292038771
1.83976886523288185593
1.83974340885525999845
1.83971802935717154703
1.83969272650642801104
1.83966750007157497926
1.83964234982180019351
1.83961727552704545907
1.83959227695791471824
1.83956735388572067968
1.83954250608245128973
1.83951773332077306300
1.83949303537409036835
1.83946841201642441455
1.83944386302253826138
1.83941938816784111843
1.83939498722842875722
1.83937065998107329712
1.83934640620322120697
1.83932222567299108462
1.83929811816917121448
1.83927408347121823518
1.83925012135926335688
1.83922623161407594594
1.83920241401711326290
1.83917866835048471330
1.83915499439695628858
1.83913139193995078813
1.83910786076354626495
1.83908440065247047457
1.83906101139210309547
1.83903769276847151026
1.83901444456824902929
1.83899126657875378044
1.83896815858795403820
1.83894512038443358470
1.83892215175743922728
1.83889925249684704767
1.83887642239316684289
1.83885366123754123713
1.83883096882174323916
1.83880834493817535424
1.83878578937986714159
1.83876330194047299393
1.83874088241427835477
1.83871853059615686377
1.83869624628165229119
1.83867402926690037823
1.83865187934863483221
1.83862979632423040321
1.83860777999166313812
1.83858583014952126078
1.83856394659700006500
1.83854212913390169248
1.83852037756062425267
1.83849869167820267890
1.83847707128822146494
1.83845551619289904188
1.83843402619504225903
1.83841260109806192702
1.83839124070593751270
1.83836994482327309441
1.83834871325523119268
1.83832754580758583884
1.83830644228668260709
1.83828540249947591789
1.83826442625347841187
1.83824351335679292418
1.83822266361810027213
1.83820187684666169758
1.83818115285231176159
1.83816049144546100891
1.83813989243709219323
1.83811935563876649447
1.83809888086259065609
1.83807846792126250435
1.83805811662803741946
1.83803782679673544109
1.83801759824173838176
1.83799743077798050095
1.83797732422098847316
1.83795727838679501254
1.83793729309201503419
1.83791736815384099124
1.83789750338996826784
1.83787769861867578136
1.83785795365878223961
1.83783826832966434850
1.83781864245121506762
1.83779907584390023167
1.83777956832871791626
1.83776011972720643151
1.83774072986144410002
1.83772139855404592623
1.83770212562816248614
1.83768291090747881711
1.83766375421621197539
1.83764465537910259840
1.83762561422145287438
1.83760663056903461587
1.83758770424821227252
1.83756883508581658759
1.83755002290924362995
1.83753126754637596818
1.83751256882564173445
1.83749392657597909739
1.83747534062684225731
1.83745681080820122411
1.83743833695053893074
1.83741991888485056705
1.83740155644264113732
1.83738324945592568227
1.83736499775722506023
1.83734680117956683532
1.83732865955648350109
1.83731057272200870578
1.83729254051067814046
1.83727456275751910297
1.83725663929809068797
1.83723876996839652342
1.83722095460497225616
1.83720319304483603595
1.83718548512549939566
1.83716783068496414266
1.83715022956172258084
1.83713268159475329178
1.83711518662352113473
1.83709774448797680257
1.83708035502854594156
1.83706301808616823124
1.83704573350221500583
1.83702850111856985649
1.83701132077757622874
1.83699419232208804864
1.83697711559539245130
1.83696009044125663223
1.83694311670393695124
1.83692619422815317520
1.83690932285909203081
1.83689250244240920296
1.83687573282422578202
1.83685901385112737572
1.83684234537016410904
1.83682572722884618344
1.83680915927514609720
1.83679264135749464870
1.83677617332478027024
1.83675975502634813985
1.83674338631199796090
1.83672706703198374001
1.83671079703701090047
1.83669457617824516404
1.83667840430726680978
113.88434272362705712567
113.62671001999753173095
113.36972009261428695481
113.11337133779358055108
112.85766215585317695513
112.60259095110188809485
112.34815613182949789461
112.09435611029712731579
111.84118930272713043905
111.58865412929330318548
111.33674901411117730277
111.08547238522757538703
110.83482267461171488776
110.58479831814457838846
110.33539775560988971392
110.08661943068356947606
109.83846179092483907880
109.59092328776594627016
109.34400237650278597812
109.09769751628513745345
108.85200717010721405131
108.60692980479772984381
108.36246389101083309470
108.11860790321607339592
107.87536031968926408808
107.63271962250264834893
107.39068429751563371610
107.14925283436538450133
106.90842372645724367430
106.66819547095573739171
106.42856656877418686236
106.18953552456659394920
105.95110084671763672759
105.71326104733314821260
105.47601464223174616563
105.23936015093457285730
105.00329609665637065063
104.76782100629671390379
104.53293341043018926939
104.29863184329772707315
104.06491484279696635440
103.83178095047355782299
103.59922871151199785800
103.36725667472614986764
103.13586339255067514387
102.90504742103189528279
102.67480731981851249657
102.44514165215294099198
102.21604898486209833663
101.98752788834875104840
101.75957693658219227473
101.53219470708974370154
101.30537978094757534109
101.07913074277210796481
100.85344618071088973466
100.62832468643411232279
100.40376485512555859714
100.17976528547386294576
99.95632457966398476401
99.73344134336817035091
99.51111418573768219176
99.28934171939373243276
99.06812256041872899459
98.84745532834804748745
98.62733864616146206572
98.40777114027387995066
98.18875144052751124946
97.97027818018287348423
97.75234999591039297684
97.53496552778216255319
97.31812341926287501792
97.10182231720187928659
96.88606087182448334261
96.67083773672372615238
96.45615156885148167021
96.24200102851071392251
96.02838477934702154926
95.81530148833978444145
95.60274982579420566253
95.39072846533314020689
95.17923608388856848705
94.96827136169349614647
94.75783298227359807697
94.54791963243923191840
94.33853000227682628065
94.12966278514103635189
93.92131667764650160279
93.71349037965988770793
93.50618259429143108719
93.29939202788705188141
93.09311739002035324120
92.88735739348425113349
92.68211075428331469084
92.47737619162553812657
92.27315242791456739724
92.06943818874125895491
91.86623220287633273529
91.66353320226205880772
91.46133992200411455542
91.25965110036452188069
91.05846547875282226414
90.85778180171897133732
90.65759881694508237615
90.45791527523753927653
90.25872993051953585564
90.06004153982323146010
89.86184886328187815252
89.66415066412169210253
89.46694570865533080450
89.27023276627271286543
89.07401060943449522256
88.87827801366356084145
88.68303375753828277084
88.48827662268398341894
88.29400539376607071063
88.10021885848173894829
87.90691580755300549299
87.71409503471912216810
87.52175533672861718060
87.32989551333217548290
87.13851436727502175472
86.94761070428945970434
86.75718333308728347220
86.56723106535271483608
86.37775271573438828909
86.18874710183865772706
86.00021304422179468929
85.81214936638248502732
85.62455489475486558604
85.43742845870120561358
85.25076889050404815862
85.06457502535975834235
84.87884570137039474957
84.69357975953711559214
84.50877604375267537762
84.32443340079426263856
84.14055068031608186629
83.95712673484263177670
83.77416041976108829203
83.59165059331451175240
83.40959611659441463871
83.22799585353396878418
83.04684867090081468177
82.86615343828952973126
82.68590902811534704142
82.50611431560660946616
82.32676817879803365940
82.14786949852346253920
81.96941715840884512545
81.79141004486558585995
81.61384704708342496815
81.43672705702337566436
81.26004896941110189346
81.08381168172965658414
80.90801409421287360146
80.73265510983858916916
80.55773363432143696627
80.38324857610615481462
80.20919884636121821586
80.03558335897128017677
79.86240103053079053552
79.68965078033751581188
79.51733153038524903877
79.34544220535741487765
79.17398173262026261909
79.00294904221625813534
78.83234306685719161578
78.66216274191791058001
78.49240700542915760707
78.32307479807141703532
78.15416506316796585452
77.98567674667853566461
77.81760879719260515230
77.64996016592260730249
77.48272980669804610443
77.31591667595824901582
77.14951973274621366272
76.98353793870215611150
76.81797025805684597799
76.65281565762519733198
76.48807310679984539092
76.32374157754499321982
76.15982004438920682787
75.99630748442005767629
75.83320287727688935320
75.67050520514484901469
75.50821345274856355445
75.34632660734563103233
75.18484365872025421140
75.02376359917722936643
74.86308542353552297755
74.70280812912174894791
74.54293071576422846647
74.38345218578673723187
74.22437154400212477867
74.06568779770600485790
73.90739995667100004084
73.74950703314011946077
73.59200804182070498882
73.43490199987849109675
73.27818792693118155057
73.12186484504260874928
72.96593177871633884024
72.81038775488988790130
72.65523180292836968874
72.50046295461861234344
72.34608024416306193416
72.19208270817381389861
72.03846938566641711077
71.88523931805423217156
71.73239154914206494595
71.57992512512035432337
71.42783909455941682154
71.27613250840300906930
71.12480441996298452523
70.97385388491299806901
70.82327996128283587041
70.67308170945224787829
70.52325819214546243074
70.37380847442513243095
70.22473162368640942077
70.07602670965120239543
69.92769280436259293765
69.77972898217868191750
69.63213431976718936767
69.48490789609915907477
69.33804879244372898484
69.19155609236233317461
69.04542888170266223824
68.89966624859323474084
68.75426728343752813544
68.60923107890864969249
68.46455672994312635637
68.32024333373568936167
68.17628998973371778902
68.03269579963097157815
67.88945986736277404816
67.74658129909990122997
67.60405920324325279580
67.46189269041815350647
67.32008087346891045399
67.17862286745322819570
67.03751778963665231004
66.89676475948702716323
66.75636289866915262792
66.61631133103924184979
66.47660918263932217087
66.33725558169194869151
66.19824965859484677821
66.05959054591487245034
65.92127737838372070200
65.78330929289134587634
65.64568542848139998114
65.50840492634540623840
65.37146692981760054408
65.23487058436964503016
65.09861503760500056615
64.96269943925400980334
64.82712294116817020040
64.69188469731517443506
64.55698386377352449017
64.42241959872720258318
64.28819106246044157160
64.15429741735259483448
64.02073782787277878015
63.88751146057468588424
63.75461748409134798976
63.62205506913024066762
63.48982338846743544991
63.35792161694337210065
63.22634893145676926451
63.09510451096032568330
62.96418753645478716408
62.83359719098465490106
62.70333265963230218176
62.57339312951359033832
62.44377778977224124901
62.31448583157516907249
62.18551644810712275557
62.05686883456588986974
61.92854218815713807089
61.80053570808962604133
61.67284859556973231065
61.54548005379701436368
61.41842928795887246451
61.29169550522581033647
61.16527791474629793811
61.03917572764191135093
60.91338815700250819418
60.78791441788118277145
60.66275372728954806689
60.53790530419242088556
60.41336836950347333186
60.28914214608015953445
60.16522585871884132303
60.04161873414980021835
59.91832000103271838043
59.79532888995174033653
59.67264463341052760370
59.55026646582771832072
59.42819362353203160865
59.30642534475729377164
59.18496086963815372428
59.06379944020491024048
58.94294030037894316365
58.82238269596808066808
58.70212587466176756834
58.58216908602639705350
58.46251158150067794850
58.34315261439095223750
58.22409143986637758417
58.10532731495456459925
57.98685949853671672827
57.86868725134309698888
57.75080983594833838879
57.63322651676704566626
57.51593656004899202117
57.39893923387446506013
57.28223380815010301603
57.16581955460386410550
57.04969574678072063989
56.93386166003828208204
56.81831657154183545799
56.70305976026033789594
56.58809050696142151082
56.47340809420741436497
56.35901180635038798528
56.24490092952805042614
56.13107475165899273861
56.01753256243861756047
55.90427365333424347682
55.79129731758119703500
55.67860285017788157802
55.56618954788183373239
55.45405670920495566634
55.34220363440949341793
55.23062962550331889133
55.11933398623591529031
55.00831602209373727419
54.89757504029598322859
54.78711034979047411753
54.67692126124904206108
54.56700708706312497043
54.45736714134024936129
54.34800073989859470203
54.23890720026379597130
54.13008584166388459380
54.02153598502556519634
53.91325695296964681802
53.80524806980715624150
53.69750866153478341403
53.59003805583073898333
53.48283558205081078540
53.37590057122380216015
53.26923235604770923146
53.16283027088541501826
53.05669365176029117492
52.95082183635263817223
52.84521416399487492299
52.73986997566797896297
52.63478861399695318823
52.52996942324700313520
52.42541174931943004367
52.32111493974728233525
52.21707834369158263144
52.11330131193718528948
52.00978319688851314595
51.90652335256592664336
51.80352113460123320010
51.70077590023424107812
51.59828700830796321952
51.49605381926532032821
51.39407569514492024609
51.29235199957691548889
51.19088209777918763166
51.08966535655336116406
50.98870114428091682157
50.88798883091904912135
50.78752778799694311829
50.68731738861184510370
50.58735700742490593029
50.48764602065765672023
50.38818380608777403040
50.28896974304535660849
50.19000321240910267306
50.09128359660225981997
49.99281027958902967612
49.89458264687044675156
49.79660008548081151503
49.69886198398359766770
49.60136773246783548075
49.50411672254427486450
49.40710834734150580516
49.31034200150224222625
49.21381708117950637416
49.11753298403296241759
49.02148910922490188113
48.92568485741684725099
48.83011963076550898677
48.73479283291923991328
48.63970386901421250059
48.54485214567073825265
48.45023707098965104478
48.35585805454842045492
48.26171450739765589333
48.16780584205729809355
48.07413147251318719100
47.98069081421289894251
47.88748328406270360347
47.79450830042362241556
47.70176528310761909779
47.60925365337451609093
47.51697283392772419575
47.42492224891127250430
47.33310132390559488158
47.24150948592460252939
47.15014616341142783540
47.05901078623550404245
46.96810278568848673331
46.87742159448102086117
46.78696664673905303289
46.69673737800040669299
46.60673322521114414485
46.51695362672216305100
46.42739802228557977060
46.33806585305130454344
46.24895656156361667399
46.16006959175750523627
46.07140438895532241759
45.98296039986336580796
45.89473707256824042133
45.80673385653379625637
45.71895020259712083543
45.63138556296556913594
45.54403939121326061468
45.45691114227753359955
45.37000027245549915733
45.28330623940112076298
45.19682850212124236577
45.11056652097227015474
45.02451975765739433655
44.93868767522251062019
44.85306973805329278093
44.76766541187178205519
44.68247416373284153224
44.59749546202120029648
44.51272877644783676487
44.42817357804668176868
44.34382933917154900882
44.25969553349263918562
44.17577163599316492082
44.09205712296657964089
44.00855147201254879974
43.92525416203426402717
43.84216467323510357801
43.75928248711526435955
43.67660708646831579927
43.59413795537867741814
43.51187457921751189360
43.42981644464023105456
43.34796303958284369173
43.26631385325899969985
43.18486837615675000279
43.10362610003522831903
43.02258651792175214723
42.94174912410836242316
42.86111341414891029444
42.78067888485578151858
42.70044503429667059891
42.62041136179173150822
42.54057736791014576738
42.46094255446724474723
42.38150642452117011771
42.30226848237002457154
42.22322823354862464384
42.14438518482548090560
42.06573884419941578017
41.98728872089719033056
41.90903432536973838296
41.83097516928937409375
41.75311076554686451345
41.67544062824827477698
41.59796427271189145358
41.52068121546530221622
41.44359097424219129380
41.36669306797966072509
41.28998701681487659698
41.21347234208229792785
41.13714856631062133374
41.06101521321981806523
40.98507180771809998987
40.90931787589904899960
40.83375294503855457151
40.75837654359195028064
40.68318820119105083677
40.60818744864121754290
40.53337381791838822664
40.45874684216619243671
40.38430605569313769365
40.31005099396942625845
40.23598119362423375378
40.16209619244305883967
40.08839552936436234631
40.01487874447701642566
39.94154537901727053395
39.86839497536602294758
39.79542707704591464335
39.72264122871843028406
39.65003697618102052047
39.57761386636450851029
39.50537144732994931928
39.43330926826604354574
39.36142687948614593552
39.28972383242567190109
39.21819967963910613662
39.14685397479724571213
39.07568627268451422196
39.00469612919602724332
38.93388310133504859323
38.86324674720997762734
38.79278662603176286439
38.72250229811105270983
38.65239332485555934227
38.58245926876711706655
38.51269969343919541416
38.44311416355407828860
38.37370224488007863783
38.30446350426894497332
38.23539750965304762076
38.16650383004274971199
38.09778203552375686058
38.02923169725426788546
37.96085238746260159814
37.89264367944414857448
37.82460514755896241468
37.75673636722905968099
37.68903691493576957328
37.62150636821705518287
37.55414430566479921936
37.48695030692243079784
37.41992395268206195169
37.35306482468192967872
37.28637250570382377646
37.21984657957045072862
37.15348663114289706755
37.08729224631790799549
37.02126301202553548819
36.95539851622626059680
36.88969834790863444596
36.82416209708664922573
36.75878935479724418656
36.69357971309761978773
36.62853276506277211411
36.56364810478294202767
36.49892532736116379510
36.43436402891056502540
36.36996380655198635168
36.30572425841146610992
36.24164498361761133083
36.17772558229925294881
36.11396565558282389929
36.05036480558990774625
35.98692263543478730980
35.92363874922199329376
35.86051275204370369920
35.79754424997741324432
35.73473285008346067571
35.67207816040252055245
35.60957978995309503034
35.54723734872926144135
35.48505044769811433980
35.42301869879735676250
35.36114171493284175085
35.29941910997622045443
35.23785049876253339107
35.17643549708774486362
35.11517372170640527429
35.05406479032924949024
34.99310832162079520913
34.93230393519689869208
34.87165125162246681612
34.81114989240926860248
34.75079948001301488603
34.69059963783171696150
34.63054999020270940946
34.57065016240082400145
34.51089978063558305621
34.45129847204928097426
34.39184586471423443754
34.33254158763096342000
34.27338527072544849261
34.21437654484694235180
34.15551504176583108574
34.09680039417113306399
34.03823223566834599296
33.97981020077696712178
33.92153392492848951179
33.86340304446390803150
33.80541719663148825248
33.74757601958464903191
33.68987915237945429681
33.63232623497263062973
33.57491690821902352582
33.51765081386973577082
33.46052759456951264383
33.40354689385475239760
33.34670835615113304584
33.29001162677153757841
33.23345635191375890827
33.17704217865834692702
33.12076875496619976502
33.06463572967665243141
33.00864275250518886651
32.95278947404119662679
32.89707554574575709694
32.84150061994958491596
32.78606434985085371636
32.73076638951290817658
32.67560639386221055247
32.62058401868609536223
32.56569892063093618617
32.51095075719933902292
32.45633918674874962562
32.40186386848887423184
32.34752446247964030590
32.29332062962917149207
32.23925203169153519411
32.18531833126475305562
32.13151919178859117210
32.07785427754261320388
32.02432325364380005794
31.97092578604478774196
31.91766154153167178720
31.86453018772175127538
31.81153139306167432210
31.75866482682532776494
31.70593015911168421894
31.65332706084279124070
31.60085520376178180868
31.54851426043067874616
31.49630390422853309929
31.44422380934918948014
31.39227365079955589522
31.34045310439709197681
31.28876184676829907971
31.23719955534637904293
31.18576590836935125139
31.13446058487786771707
31.08328326471365343764
31.03223362851692712638
30.98131135772477051660
30.93051613456913173650
30.87984764207466170660
30.82930556405694844102
30.77888958512033568127
30.72859939065613943399
30.67843466684058384431
30.62839510063277259633
30.57848037977300847956
30.52869019278052320487
30.47902422895163709882
30.42948217835800761577
30.38006373184441244462
30.33076858102698025732
30.28159641829129355983
30.23254693679036009257
30.18361983044274055032
30.13481479393066564398
30.08613152269817803131
30.03756971294907174297
29.98912906164505898232
29.94080926650404350653
29.89261002599804228907
29.84453103935128126523
29.79657200653863569073
29.74873262828317166395
29.70101260605498083578
29.65341164206873258991
29.60592943928221743022
29.55856570139410521847
29.51132013284255251051
29.46419243880300697924
29.41718232518646303220
29.37028949863772808726
29.32351366653345792201
29.27685453698035544789
29.23031181881345830220
29.18388522159411024859
29.13757445560853298616
29.09137923186546359489
29.04529926209481516253
28.99933425874570502856
28.95348393498462158391
28.90774800469375094281
28.86212618246905847741
28.81661818361863680593
28.77122372416081930169
28.72594252082248544866
28.68077429103719921955
28.63571875294354640573
28.59077562538339734033
28.54594462790003106534
28.50122548073642292366
28.45661790483358899451
28.41212162182874934047
28.36773635405358362505
28.32346182453260396983
28.27929775698133241235
28.23524387580454586555
28.19129990609469871288
28.14746557363004342278
28.10374060487307801282
28.06012472696871640210
28.01661766774258310875
27.97321915569944650315
27.92992892002136429142
27.88674669056612032136
27.84367219786546598925
27.80070517312342559535
27.75784534821470472821
27.71509245568295654039
27.67244622873900183890
27.62990640125950747574
27.58747270778493643206
27.54514488351805567845
27.50292266432231613749
27.46080578672022554088
27.41879398789159338889
27.37688700567192157109
27.33508457855082696142
27.29338644567048888234
27.25179234682362761077
27.21030202245245988024
27.16891521364667383409
27.12763166214174859192
27.08645111031786356648
27.04537330119761051606
27.00439797844495259938
26.96352488636320998694
26.92275376989384838566
26.88208437461450728279
26.84151644673769965266
26.80104973310906757433
26.76068398120589719724
26.72041893913548804562
26.68025435563355429736
26.64018998006273619694
26.60022556241109015218
26.56036085329020934864
26.52059560393409043400
26.48092956619728255419
26.44136249255353732224
26.40189413609405022498
26.36252425052612835543
26.32325259017147445206
26.28407890996485818391
26.24500296545239663715
26.20602451279010480789
26.16714330874232885549
26.12835911068041028216
26.08967167658089536530
26.05108076502423841703
26.01258613519316753582
25.97418754687124575753
25.93588476044146062804
25.89767753688449403171
25.85956563777743255628
25.82154882529211192832
25.78362686219390909059
25.74579951183994097619
25.70806653817780329518
25.67042770574397181349
25.63288277966242389994
25.59543152564321033537
25.55807370998075711555
25.52080909955270016098
25.48363746181826527959
25.44655856481682221215
25.40957217716643512517
25.37267806806260139751
25.33587600727649302712
25.29916576515378778822
25.26254711261310959003
25.22601982114464291840
25.18958366280857674724
25.15323841023393924843
25.11698383661694222724
25.08081971571976609425
25.04474582186890430080
25.00876192995393765273
24.97286781542614164664
24.93706325429697656659
24.90134802313674100560
24.86572189907314722745
24.83018465979002442623
24.79473608352583369197
24.75937594907230732133
24.72410403577305260114
24.68892012352219111904
24.65382399276321834236
24.61881542448703541481
24.58389420023122085013
24.54906010207835720394
24.51431291265458156658
24.47965241512854461803
24.44507839320975506325
24.41059063114749960732
24.37618891372910923110
24.34187302627906746011
24.30764275465733348369
24.27349788525819462848
24.23943820500891987990
24.20546350136828550603
24.17157356232537068763
24.13776817639818261796
24.10404713263238818399
24.07041022060004209493
24.03685723039811250601
24.00338795264720559430
23.97000217849047842833
23.93669969959208287946
23.90348030813590796129
23.87034379682445006665
23.83728995887723201008
23.80431858802983668966
23.77142947853241139455
23.73862242514839593355
23.70589722315333958136
23.67325366833353328389
23.64069155698479107741
23.60821068591109295198
23.57581085242345153574
23.54349185433855851102
23.51125348997748432112
23.47909555816455906552
23.44701785822598694153
23.41502018998863832167
23.38310235377882762009
23.35126415042096326147
23.31950538123648897226
23.28782584804246269528
23.25622535315044814297
23.22470369936520739884
23.19326068998345391492
23.16189612879273695967
23.13060982007009513950
23.09940156858088755598
23.06827117957757522504
23.03721845879848473260
23.00624321246659320650
22.97534524728845894970
22.94452437045275416949
22.91378038962925600686
22.88311311296764927192
22.85252234909613733294
22.82200790712042604014
22.79156959662264370081
22.76120722765982407054
22.73092061076300041123
22.70070955693572756218
22.67057387765337139740
22.64051338486151720986
22.61052789097480797409
22.58061720887614853837
22.55078115191513532523
22.52101953390703314994
22.49133216913175203899
22.46171887233240482828
22.43217945871440122119
22.40271374394419723330
22.37332154414810858611
22.34400267591120936572
22.31475695627622357620
22.28558420274228879521
22.25648423326395430877
22.22745686624983463275
22.19850192056171067634
22.16961921551322234336
22.14080857086885600893
22.11206980684277212390
22.08340274409765413566
22.05480720374366043757
22.02628300733716670834
21.99782997687993457703
21.96944793481761593057
21.94113670403897486949
21.91289610787469754882
21.88472597009603148877
21.85662611491421003507
21.82859636697875771461
21.80063655137690048491
21.77274649363212333242
21.74492601970329985761
21.71717495598343461438
21.68949312929884598589
21.66188036690775220450
21.63433649649929790826
21.60686134619274767488
21.57945474453603651455
21.55211652050485682253
21.52484650350163519761
21.49764452335454478771
21.47051041031607354626
21.44344399506242027087
21.41644510869216588844
21.38951358272528935345
21.36264924910213025555
21.33585194018228392565
21.30912148874362799233
21.28245772798134183290
21.25586049150656009488
21.22932961334574031298
21.20286492793931643064
21.17646627014085325413
21.15013347521583497723
21.12386637884099371831
21.09766481710272501005
21.07152862649657620864
21.04545764392596396419
21.01945170670119011902
20.99351065253863879434
20.96763431955928425054
20.94182254628818640185
20.91607517165324381381
20.89039203498415631088
20.86477297601159008877
20.83921783486589518475
20.81372645207651217447
20.78829866857059371910
20.76293432567218388840
20.73763326510126603353
20.71239532897270052558
20.68722035979521223226
20.66210820047056628823
20.63705869429235306711
20.61207168494522079527
20.58714701650375289432
20.56228453343162954070
20.53748408058051921898
20.51274550318919409619
20.48806864688256723639
20.46345335767067652455
20.43889948194774675017
20.41440686649132629782
20.38997535846108632995
20.36560480539816708756
20.34129505522400194195
20.31704595623947895433
20.29285735712399940667
20.26872910693448304187
20.24466105510433422410
20.22065305144277402860
20.19670494613362166092
20.17281658973458391415
20.14898783317607566801
20.12521852776051645151
20.10150852516139252657
20.07785767742207383435
20.05426583695521713935
20.03073285654164337188
20.00725858932948852953
19.98384288883324089170
19.96048560893291679008
19.93718660387306229609
19.91394572826183662073
19.89076283707022696490
19.86763778563102178509
19.84457042963789064061
19.82156062514460259649
19.79860822856400304204
19.77571309666731380617
19.75287508658288260222
19.73009405579571406975
19.70736986214628316816
19.68470236382977134326
19.66209141939510729458
19.63953688774412853491
19.61703862813084953132
19.59459650016024312436
19.57221036378765077757
19.54988007931786953009
19.52760550740403289183
19.50538650904717741241
19.48322294559499212596
19.46111467874111866649
19.43906157052427374765
19.41706348332735032614
19.39512027987662534656
19.37323182324085024675
19.35139797683040896459
19.32961860439646883947
19.30789357003006756486
19.28622273816149856884
19.26460597355906401162
19.24304314132865556530
19.22153410691263175636
19.20007873608908965934
19.17867689497089145334
19.15732845000507822419
19.13603326797188586283
19.11479121598380004343
19.09360216148496647293
19.07246597225024942190
19.05138251638434354618
19.03035166232105623862
19.00937327882239813448
18.98844723497793296474
18.96757340020364424049
18.94675164424148405828
18.92598183715831083873
18.90526384934517167835
18.88459755151646746185
18.86398281470915350155
18.84341951028201123108
18.82290750991466410369
18.80244668560692744563
18.78203690967798422662
18.76167805476560346278
18.74136999382526269642
18.72111260012939837338
18.70090574726667043137
18.68074930914109899049
18.66064315997135381053
18.64058717428977374198
18.62058122694191908408
18.60062519308547024366
18.58071894818965219542
18.56086236803436051446
18.54105532870938688461
18.52129770661374053020
18.50158937845476003758
18.48193022124729623101
18.46232011231325387257
18.44275892928045124108
18.42324655008206235607
18.40378285295582827530
18.38436771644321154895
18.36500101938875673113
18.34568264093929457204
18.32641246054319950076
18.30719035794948013063
18.28801621320733516995
18.26888990666510181882
18.24981131896972641471
18.23078033106589757040
18.21179682419534273663
18.19286067989604660511
18.17397178000164359446
18.15513000664047282839
18.13633524223499193795
18.11758736950113402031
18.09888627144722406115
18.08023183137362366324
18.06162393287179313006
18.04306245982368750447
18.02454729640087904841
18.00607832706397104516
17.98765543656189791477
17.96927850993097663945
17.95094743249452662326
17.93266208986185006324
17.91442236792769904241
17.89622815287151169628
17.87807933115668390656
17.85997578952988718015
17.84191741502034034283
17.82390409493915583994
17.80593571687854392849
17.78801216871118739959
17.77013333858953814115
17.75229911494507817338
17.73450938648759489524
17.71676404220474765339
17.69906297136084916133
17.68140606349671628550
17.66379320842868239083
17.64622429624799337944
17.62869921732008293702
17.61121786228397212426
17.59378012205145935809
17.57638588780656618837
17.55903505100480543888
17.54172750337241737384
17.52446313690589363432
17.50724184387112458694
17.49006351680277049354
17.47292804850362557545
17.45583533204407089556
17.43878526076100143882
17.42177772825760939668
17.40481262840257770108
17.38788985532922026778
17.37100930343507698694
17.35417086738116765332
17.33737444209130984518
17.32061992275147588316
17.30390720480918176349
17.28723618397264161217
17.27060675621047280970
17.25401881775076162739
17.23747226508049834592
17.22096699494485960713
17.20450290434673590312
17.18807989054599971723
17.17169785105871682163
17.15535668365679811131
17.13905628636711853119
17.12279655747099837981
17.10657739550354605740
17.09039869925299726106
17.07426036776011812890
17.05816230031755864616
17.04210439646920249857
17.02608655600961995447
17.01010867898336442749
16.99417066568429746098
16.97827241665514108604
16.96241383268672109352
16.94659481481740215258
16.93081526433235595164
16.91507508276323079599
16.89937417188709645188
16.88371243372639085578
16.86808977054767666459
16.85250608486153822696
16.83696127942179998627
16.82145525722484791231
16.80598792150907172527
16.79055917575434264677
16.77516892368130996260
16.75981706925080416681
16.74450351666327918565
16.72922817035826525967
16.71399093501360511027
16.69879171554506669395
16.68363041710560423780
16.66850694508479691081
16.65342120510823420432
16.63837310303703276304
16.62336254496716136941
16.60838943722883698229
16.59345368638605222600
16.57855519923582221509
16.56369388280777954492
16.54886964436344953810
16.53408239139577062815
16.51933203162846908185
16.50461847301547635425
16.48994162374042815600
16.47530139221598588506
16.46069768708329661422
16.44613041721145663132
16.43159949169702827021
16.41710481986327963000
16.40264631125964100988
16.38822387566133187420
16.37383742306863254612
16.35948686370634774789
16.34517210802330211550
16.33089306669174689546
16.31664965060674177266
16.30244177088571788659
16.28826933886783479011
16.27413226611344398975
16.26003046440363775105
16.24596384573942486895
16.23193232234154947946
16.21793580664964551374
16.20397421132187076864
16.19004744923425676006
16.17615543348022555392
16.16229807737001067380
16.14847529443014551020
16.13468699840283804292
16.12093310324562978053
16.10721352313066390138
16.09352817244423050624
16.07987696578611291898
16.06625981796940294544
16.05267664401947769193
16.03912735917381127138
16.02561187888147742342
16.01213011880231817941
15.99868199480671471235
15.98526742297486080702
15.97188631959638982494
15.95853860116976186134
15.94522418440176814158
15.93194298620699989044
15.91869492370738470299
15.90547991423156659607
15.89229787531453830240
15.87914872469687566081
15.86603238032450491346
15.85294876034811828447
15.83989778312255758408
15.82687936720624755083
15.81389343136101821585
15.80093989455123626442
15.78801867594351904245
15.77512969490609151535
15.76227287100840435130
15.74944812402052818356
15.73665537391280366819
15.72389454085512738857
15.71116554521661967669
15.69846830756508992977
15.68580274866641133258
15.67316878948430236562
15.66056635117956297165
15.64799535510974237695
15.63545572282856532809
15.62294737608556438602
15.61047023682528589461
15.59802422718729886242
15.58560926950524283541
15.57322528630656321980
15.56087220031204054749
15.54854993443519717289
15.53625841178195088332
15.52399755565003225399
15.51176728952847838627
15.49956753709730428170
15.48739822222686512987
15.47525926897759518397
15.46315060159924392735
15.45107214453062205450
15.43902382239896375893
15.42700556001970646491
15.41501728239577673207
15.40305891471722254948
15.39113038236075148291
15.37923161088923684758
15.36736252605128250082
15.35552305378071302755
15.34371312019616873101
15.33193265160065621444
15.32018157448100303952
15.30845981550739232091
15.29676730153311225990
15.28510395959382250908
15.27346971690729482418
15.26186450087278423382
15.25028823907078390221
15.23874085926241050970
15.22722228938907740314
15.21573245757189773997
15.20427129211139138931
15.19283872148689695791
15.18143467435623783501
15.17005907955521948338
15.15871186609719600824
15.14739296317262606806
15.13610230014862167991
15.12483980656852544655
15.11360541215153041605
15.10239904679209921312
15.09122064055956435880
15.08007012369784227701
15.06894742662479735884
15.05785247993193998184
15.04678521438395044640
15.03574556091822778114
15.02473345064447762809
15.01374881484431611511
15.00279158497076892331
14.99186169264791779199
14.98095906967031609724
14.97008364800291246866
14.95923535978020169068
14.94841413730607726507
14.93761991305332514912
14.92685261966316545568
14.91611218994495935419
14.90539855687565484743
14.89471165359940485473
14.88405141342714621544
14.87341776983627816833
14.86281065647008148289
14.85223000713740937329
14.84167575581235531956
14.83114783663363489552
14.82064618390431220973
14.81017073209136647449
14.79972141582531364179
14.78929816989964862728
14.77890092927064813466
14.76852962905688215756
14.75818420453872725773
14.74786459115805037356
14.73757072451788197043
14.72730254038177299947
14.71705997467362614373
14.70684296347714514752
14.69665144303566250983
14.68648534975132413649
14.67634462018516394721
14.66622919105639155646
14.65613899924210450365
14.64607398177693298180
14.63603407585254601031
14.62601921881734945430
14.61602934817605081719
14.60606440158928442941
14.59612431687317624096
14.58620903199910401327
14.57631848509309335782
14.56645261443558680980
14.55661135846098019897
14.54679465575730112903
14.53700244506586614079
14.52723466528067497450
14.51749125544827023759
14.50777215476727199928
14.49807730258795324119
14.48840663841200537831
14.47876010189195028488
14.46913763283091292067
14.45953917118220921623
14.44996465704895349802
14.44041403068369255891
14.43088723248805571586
14.42138420301243506572
14.41190488295540284014
14.40244921316355863894
14.39301713463109599900
14.38360858849941337212
14.37422351605672332653
14.36486185873785714762
14.35552355812354896614
14.34620855594042865278
14.33691679406047292389
14.32764821450070691355
14.31840275942274764986
14.30918037113270457894
14.29998099208031803187
14.29080456485923456000
14.28165103220610632206
14.27252033700054667520
14.26341242226467009857
14.25432723116272448749
14.24526470700078206733
14.23622479322634859500
14.22720743342798499498
14.21821257133514038173
14.20924015081753388756
14.20029011588483136563
14.19136241068665960086
14.18245697951174300044
14.17357376678789648849
14.16471271708160628577
14.15587377509762312400
14.14705688567867625238
14.13826199380509685000
14.12948904459449650517
14.12073798330143681312
14.11200875531697285226
14.10330130616844890312
14.09461558151923910032
14.08595152716815590566
14.07730908904921740543
14.06868821323138618595
14.06008884591819096954
14.05151093344737311952
14.04295442229047985450
14.03441925905280029951
14.02590539047256612548
14.01741276342117359377
14.00894132490232024679
14.00049102205213991112
13.99206180213856143268
13.98365361256095873443
13.97526640085022897608
13.96690011466786707217
13.95855470180616286768
13.95023011018754743873
13.94192628786447940570
13.93364318301889070995
13.92538074396210490136
13.91713891913437173287
13.90891765710457939065
13.90071690656996672431
13.89253661635566139410
13.88437673541454309145
13.87623721282690603118
13.86811799780002196769
13.86001903966786663602
13.85194028789087994369
13.84388169205553786867
13.83584320187414107295
13.82782476718444186758
13.81982633794932269211
13.81184786425649058117
13.80388929631832439782
13.79595058447119271250
13.78803167917552841004
13.78013253101526380817
13.77225309069778091953
13.76439330905328795041
13.75655313703474114106
13.74873252571739712380
13.74093142629860331283
13.73314979009761671591
13.72538756855488095709
13.71764471323218792520
13.70992117581211999777
13.70221690809781023290
13.69453186201265637578
13.68686598959995848190
13.67921924302269509610
13.67159157456322304824
13.66398293662290619466
13.65639328172188804444
13.64882256249874004084
13.64127073171022530573
13.63373774223100376446
13.62622354705327154534
13.61872809928653005329
13.61125135215719694770
13.60379325900848357378
13.59635377329991534623
13.58893284860721095697
13.58153043862188980029
13.57414649715100551930
13.56678097811685468344
13.55943383555669434770
13.55210502362247027008
13.54479449658051670724
13.53750220881122068306
13.53022811480880527313
13.52297216918114841633
13.51573432664919316437
13.50851454204694412908
13.50131277032109444747
13.49412896653074867004
13.48696308584708347666
13.47981508355317536996
13.47268491504364362754
13.46557253582439628303
13.45847790151234946165
13.45140096783516092671
13.44434169063093342800
13.43730002584795713005
13.43027592954441651329
13.42326935788815944761
13.41628026715635968458
13.40930861373528060199
13.40235435412002473754
13.39541744491416253027
13.38849784282966837168
13.38159550468642322585
13.37471038741202633560
13.36784244804158561237
13.36099164371738368118
13.35415793168863807239
13.34734126931121878101
13.34054161404739780039
13.33375892346553293066
13.32699315524000027722
13.32024426715052278780
13.31351221708237808627
13.30679696302584780199
13.30009846307593512904
13.29341667543233640458
13.28675155839893662346
13.28010307038368686960
13.27347116989834496792
13.26685581555812198928
13.26025696608150816758
13.25367458028996026087
13.24710861710770259947
13.24055903556143398703
13.23402579478010743230
13.22750885399454645608
13.22100817253735627332
13.21452370984266799780
13.20805542544575317265
13.20160327898283192383
13.19516723019084736279
13.18874723890717959307
13.18234326506945564006
13.17595526871519950873
13.16958320998168829874
13.16322704910561114389
13.15688674642289512917
13.15056226236838021748
13.14425355747573931353
13.13796059237696134403
13.13168332780233349411
13.12542172458010902858
13.11917574363626926015
13.11294534599431216293
13.10673049277484381037
13.10053114519567074581
13.09434726457125641730
13.08817881231258262176
13.08202574992690259137
13.07588803901751717262
13.06976564128358475614
13.06365851851966120023
13.05756663261576022705
13.05148994555702124387
13.04542841942325104299
13.03938201638901439594
13.03335069872316864803
13.02733442878874825510
13.02133316904264326297
13.01534688203554779307
13.00937553041138450283
13.00341907690741294346
12.99747748435381922150
12.99155071567358277207
12.98563873388205180959
12.97974150208696286768
12.97385898348809796232
12.96799114137700925653
12.96213793913683254289
12.95629934024213802957
12.95047530825846493485
12.94466580684241385768
12.93887079974120268844
12.93309025079245166978
12.92732412392405016988
12.92157238315389200523
12.91583499258963385614
12.91011191642847855121
12.90440311895696545719
12.89870856455069692004
12.89302821767423878896
12.88736204288064968182
12.88171000481162842277
12.87607206819703087319
12.87044819785459282002
12.86483835868994773932
12.85924251569623422142
12.85366063395398050773
12.84809267863075099569
12.84253861498113380435
12.83699840834635530484
12.83147202415396748165
12.82595942791804155547
12.82046058523849474398
12.81497546180113644709
12.80950402337738580627
12.80404623582407097615
12.79860206508315911833
12.79317147718163560910
12.78775443823122870413
12.78235091442821591556
12.77696087205325525815
12.77158427747098379257
12.76622109713017216848
12.76087129756314730855
12.75553484538577819762
12.75021170729724495629
12.74490185007977949283
12.73960524059845589306
12.73432184580116555139
12.72905163271810735637
12.72379456846174683449
12.71855062022676463585
12.71331975528947921816
12.70810194100795342820
12.70289714482166765208
12.69770533425139902306
12.69252647689891766447
12.68736054044671668350
12.68220749265815960882
12.67706730137679471682
12.67193993452653266729
12.66682536011128412667
12.66172354621478568504
12.65663446100040268050
12.65155807271093024724
12.64649434966839613992
12.64144326027389730882
12.63640477300724462850
12.63137885642701085942
12.62636547917023221999
12.62136460995209397140
12.61637621756591087774
12.61140027088279680356
12.60643673885162741044
12.60148559049854455338
12.59654679492724049794
12.59162032131829178638
12.58670613892925338462
12.58180421709436203059
12.57691452522434261141
12.57203703280630158190
12.56717170940335570606
12.56231852465467113689
12.55747744827511880317
12.55264845005516605170
12.54783149986055690306
12.54302656763230494619
12.53823362338636293600
12.53345263721359437170
12.52868357927935960561
12.52392641982353538310
12.51918112916024306003
12.51444767767753418752
12.50972603583754683143
12.50501617417600463966
12.50031806330213335343
12.49563167389849738242
12.49095697672086302532
12.48629394259790892363
12.48164254243102888609
12.47700274719441537741
12.47237452793445022792
12.46775785576982187308
12.46315270189139212675
12.45855903756177696096
12.45397683411532874231
12.44940606295791418745
12.44484669556673672730
12.44029870349017663500
12.43576205834757963942
12.43123673182911836932
12.42672269569558451963
12.42221992177822720294
12.41772838197857709019
12.41324804826826522230
12.40877889268884004537
12.40432088735164661841
12.39987400443752996182
12.39543821619685282087
12.39101349494914217075
12.38659981308300750413
12.38219714305585128500
12.37780545739396131921
12.37342472869207199437
12.36905492961328256740
12.36469603288896657034
12.36034801131842897348
12.35601083776889730359
12.35168448517530492836
12.34736892654010098624
12.34306413493312781782
12.33877008349127990527
12.33448674541858025577
12.33021409398596901497
12.32595210253095885378
12.32170074445762608661
12.31745999323640106127
12.31322982240390295772
12.30901020556278879781
12.30480111638148699171
12.30060252859428615579
12.29641441600088214159
12.29223675246635671954
12.28806951192103902315
12.28391266836025863540
12.27976619584423012554
12.27563006849787896613
12.27150426051075449152
12.26738874613673502267
12.26328349969392661478
12.25918849556456180494
12.25510370819472782955
12.25102911209434530804
12.24696468183682895869
12.24291039205909115140
12.23886621746136782463
12.23483213280689518854
12.23080811292199143736
12.22679413269571035983
12.22279016707979337752
12.21879619108845993480
12.21481217979826716657
12.21083810834796068434
12.20687395193827029516
12.20291968583191355435
12.19897528535321384879
12.19504072588807730426
12.19111598288386133504
12.18720103184915082295
12.18329584835363910145
12.17940040802795742536
12.17551468656358615306
12.17163865971263803090
12.16777230328758463429
12.16391559316153525572
12.16006850526748905850
12.15623101559865482102
12.15240310020814895609
12.14858473520878234808
12.14477589677294666615
12.14097656113253620447
12.13718670457872228496
12.13340630346176673982
12.12963533419103434596
12.12587377323468551538
12.12212159711961589892
12.11837878243131783051
12.11464530581355347749
12.11092114396857688519
12.10720627365661350439
12.10350067169591881111
12.09980431496254205115
12.09611718039034400363
12.09243924497060795886
12.08877048575207169279
12.08511087984073206769
12.08146040439970114733
12.07781903664907297014
12.07418675386577255892
12.07056353338336940340
12.06694935259216450163
12.06334418893862192590
12.05974801992560685449
12.05616082311212622358
12.05258257611309602453
12.04901325659942834534
12.04545284229756596517
12.04190131098961380474
12.03835864051313109258
12.03482480876090576771
12.03129979368094737424
12.02778357327622948958
12.02427612560463288105
12.02077742877883537176
12.01728746096593347659
12.01380620038774260649
12.01033362532026416147
12.00686971409377434838
12.00341444509251331851
11.99996779675471536564
11.99652974757246148840
11.99310027609132589532
11.98967936091066377458
11.98626698068297891098
11.98286311411413329608
11.97946773996323877043
11.97608083704216319632
11.97270238421580224042
11.96933236040170278613
11.96597074457010201343
11.96261751574368048523
11.95927265299730457571
11.95593613545826805478
11.95260794230580358999
11.94928805277113958994
11.94597644613734388486
11.94267310173904128590
11.93937799896258233900
11.93609111724564186829
11.93281243607725983225
11.92954193499760506825
11.92627959359789713290
11.92302539152029794423
11.91977930845775190960
11.91654132415384381716
11.91331141840274021604
11.91008957104897092449
11.90687576198738995004
11.90366997116301206461
11.90047217857088313053
11.89728236425589891212
11.89410050831282816830
11.89092659088606751538
11.88776059216956504372
11.88460249240661426029
11.88145227188994290657
11.87830991096135768714
11.87517539001164834644
11.87204868948059477418
11.86892978985684621307
11.86581867167763171267
11.86271531552877434024
11.85961970204452775590
11.85653181190744831497
11.85345162584834000086
11.85037912464602527507
11.84731428912730955005
11.84425710016682309345
11.84120753868691089394
11.83816558565754739618
11.83513122209614643054
11.83210442906748305347
11.82908518768361716411
11.82607347910368567057
11.82306928453383676469
11.82007258522715176241
11.81708336248342305907
11.81410159764916123493
11.81112727211735524691
11.80816036732747242866
11.80520086476523644592
11.80224874596256334769
11.79930399249755446078
11.79636658599413046034
11.79343650812212374035
11.79051374059711143616
11.78759826518024134145
11.78469006367820526293
11.78178911794307914818
11.77889540987222538604
11.77600892140813293452
11.77312963453838001726
11.77025753129547780418
11.76739259375675494823
11.76453480404427054395
11.76168414432463649177
11.75884059680907611778
11.75600414375311864035
11.75317476745648903602
11.75035245026319330464
11.74753717456120050144
11.74472892278254043674
11.74192767740296083900
11.73913342094195400023
11.73634613596266440538
11.73356580507170221495
11.73079241091912017225
11.72802593619811517556
11.72526636364526808620
11.72251367604016181190
11.71976785620518946018
11.71702888700582434467
11.71429675135018477761
11.71157143218897012105
11.70885291251559046088
11.70614117536572962308
11.70343620381743754422
11.70073798099105211179
11.69804649004887586727
11.69536171419535008908
11.69268363667680254991
11.69001224078130718453
11.68734750983868764251
11.68468942722031833625
11.68203797633904805764
11.67939314064922662340
11.67675490364633716922
11.67412324886710806027
11.67149815988933703181
11.66887962033176684429
11.66626761385412081040
11.66366212415670666758
11.66106313498063506984
11.65847063010754425250
11.65588459335956628138
11.65330500859909079736
11.65073185972886449235
11.64816513069181347362
11.64560480547086562808
11.64305086808893463513
11.64050330260878496347
11.63796209313298035681
11.63542722380363159118
11.63289867880259897959
11.63037644235107315183
11.62786049870967808317
11.62535083217820996992
11.62284742709573315267
11.62035026784035274261
11.61785933882919863436
11.61537462451815372333
11.61289610940199246158
11.61042377801412861515
11.60795761492656907876
11.60549760474987657233
11.60304373213294226730
11.60059598176288275795
11.59815433836519993349
11.59571878670336531059
11.59328931157892128567
11.59086589783126619579
11.58844853033776978180
11.58603719401336995531
11.58363187381073089455
11.58123255472001034150
11.57883922176885249655
11.57645186002224946265
11.57407045458242933478
11.57169499058879225117
11.56932545321791572235
11.56696182768317804346
11.56460409923499454976
11.56225225316047477975
11.55990627478360899261
11.55756614946477256467
11.55523186260100310108
11.55290339962579082567
11.55058074600890094530
11.54826388725638075528
11.54595280891039266180
11.54364749654928523626
11.54134793578727702368
11.53905411227448318812
11.53676601169692439441
11.53448361977623726204
11.53220692226968324690
11.52993590497012910134
11.52767055370573601181
11.52541085434022249956
11.52315679277247184586
11.52090835493654097377
11.51866552680160005195
11.51642829437182591334
11.51419664368630968454
11.51197056081896974433
11.50975003187848066943
11.50753504300811869143
11.50532558038587893634
11.50312163022409706059
11.50092317876958958323
11.49873021230337144516
11.49654271714078568323
11.49436067963139684878
11.49218408615860731459
11.49001292313996991368
11.48784717702685931329
11.48568683430444536953
11.48353188149166470566
11.48138230514101998381
11.47923809183862786654
11.47709922820402361765
11.47496570089020728744
11.47283749658327778320
11.47071460200283254949
11.46859700390139558124
11.46648468906463236294
11.46437764431113492947
11.46227585649245384047
11.46017931249279975248
11.45808799922923704173
11.45600190365145820692
11.45392101274168794589
11.45184531351457124515
11.44977479301726575045
11.44770943832915932603
11.44564923656191623991
11.44359417485938656966
11.44154424039738948693
11.43949942038378608800
11.43745970205845097212
11.43542507269294894456
11.43339551959073752130
11.43137103008688271188
11.42935159154793822722
11.42733719137221015671
11.42532781698921873215
11.42332345586003583549
11.42132409547690130580
11.41932972336328333540
11.41734032707378609928
11.41535589419406448997
11.41337641234074773422
11.41140186916135412787
11.40943225233422886333
11.40746754956844277729
11.40550774860376037623
11.40355283721051549151
11.40160280318955443590
11.39965763437215784393
11.39771731861997317026
11.39578184382492942461
11.39385119790914835392
11.39192536882496753492
11.39000434455463306449
11.38808811311048785342
11.38617666253474247640
11.38426998089948050108
11.38236805630650394505
11.38047087688729952504
11.37857843080299957705
11.37669070624423994786
11.37480769143112802055
11.37292937461318054204
11.37105574406917440911
11.36918678810722838080
11.36732249506456149390
11.36546285330748418119
11.36360785123137517871
11.36175747726051454833
11.35991171984812098117
11.35807056747620258363
11.35623400865540943983
11.35440203192525743248
11.35257462585362198126
11.35075177903713594674
11.34893348010067093412
11.34711971769762328677
11.34531048050961921092
11.34350575724656096099
11.34170553664653269266
11.33990980747565657794
11.33811855852814076684
11.33633177862613372611
11.33454945661965140857
11.33277158138655416053
11.33099814183243836396
11.32922912689059735669
11.32746452552186511298
11.32570432671475657571
11.32394851948513725404
11.32219709287632269934
11.32045003595899856919
11.31870733783099325365
11.31696898761746084006
11.31523497447065196297
11.31350528756987294798
11.31177991612143962641
11.31005884935857785933
11.30834207654139511590
11.30662958695678277365
11.30492136991833085347
11.30321741476639019197
11.30151771086781131714
11.29982224761603504248
11.29813101443086686970
11.29644400075860488641
11.29476119607181594517
11.29308258986947244296
11.29140817167652954822
11.28973793104422362887
11.28807185754982178594
11.28640994079654369386
11.28475217041370370907
11.28309853605633072959
11.28144902740535826524
11.27980363416736153681
11.27816234607467649198
11.27652515288526835491
11.27489204438262326846
11.27326301037571631980
11.27163804069891028803
11.27001712521206755468
11.26840025380021259593
11.26678741637364211670
11.26517860286785044366
11.26357380324341939115
11.26197300748593654873
11.26037620560615515330
11.25878338763949493284
11.25719454364635296884
11.25560966371203441838
11.25402873794644520444
11.25245175648415951741
11.25087870948441626240
11.24930958713105333402
11.24774437963221451753
11.24618307722077048538
11.24462567015365266343
11.24307214871230442554
11.24152250320229384783
11.23997672395355706954
11.23843480131990624216
11.23689672567940434078
11.23536248743404009076
11.23383207700978303478
11.23230548485648938595
11.23078270144780255180
11.22926371728117977966
11.22774852287776958804
11.22623710878235492316
11.22472946556332651369
11.22322558381265622529
11.22172545414563238353
11.22022906720111201651
11.21873641364124907227
11.21724748415155126224
11.21576226944061716040
11.21428076024036712965
11.21280294730581239548
11.21132882141502307149
11.20985837336904999972
11.20839159399193363242
11.20692847413058856887
11.20546900465477513364
11.20401317645701944059
11.20256098045258141838
11.20111240757934645274
11.19966744879793374423
11.19822609509139788031
11.19678833746523061166
11.19535416694755447509
11.19392357458874442955
11.19249655146153266116
11.19107308866092687083
11.18965317730415343078
11.18823680853059698848
11.18682397350175428130
11.18541466340120038581
11.18400886943441285837
11.18260658282890140924
11.18120779483404270138
11.17981249672102350701
11.17842067978285136576
11.17703233533421247614
11.17564745471148235367
11.17426602927261036768
11.17288805039725829715
11.17151350948636867599
11.17014239796247743186
11.16877470726952026325
11.16741042887277757245
11.16604955425872702790
11.16469207493519810726
11.16333798243115715820
11.16198726829670739846
11.16063992410309602121
11.15929594144252234855
11.15795531192816980592
11.15661802719418993490
11.15528407889556739008
11.15395345870810928091
11.15262615832842563179
11.15130216947380858983
11.14998148388221466121
11.14866409331224872403
11.14734998954304145968
11.14603916437423869468
11.14473160962596764989
11.14342731713873213550
11.14212627877339834015
11.14082848641124456890
11.13953393195359353740
11.13824260732214810332
11.13695450445869106204
11.13566961532514731914
11.13438793190342224193
11.13310944619557218971
11.13183415022349187495
11.13056203602892502147
11.12929309567363311828
11.12802732123912363704
11.12676470482650969984
11.12550523855689021957
11.12424891457074060952
11.12299572502839772881
11.12174566210954651524
11.12049871801348999156
11.11925488495898051156
11.11801415518419489104
11.11677652094663848459
11.11554197452316827821
11.11431050820988275518
11.11308211432211834335
11.11185678519443165158
11.11063451318035610882
11.10941529065265243048
11.10819911000304571758
11.10698596364227874744
11.10577584399997697062
11.10456874352469114342
11.10336465468376943022
11.10216356996350661746
11.10096548186865383911
11.09977038292295503652
11.09857826566864957840
11.09738912266661436945
11.09620294649633898132
11.09501972975568584445
11.09383946506112117447
11.09266214504752490200
11.09148776236801126061
11.09031630969423964928
11.08914777971599718853
11.08798216514137457978
11.08681945869661333859
11.08565965312613421645
11.08450274119245015925
11.08334871567613610921
11.08219756937577038514
11.08104929510790803704
11.07990388570702045001
11.07876133402545448803
11.07762163293339519043
11.07648477531881248126
11.07535075408742031300
11.07421956216263581041
11.07309119248556861237
11.07196563801482191991
11.07084289172668434276
11.06972294661493094736
11.06860579569081792783
11.06749143198302576252
11.06637984853764500315
11.06527103841805548257
11.06416499470509862135
11.06306171049672215645
11.06196117890815244778
11.06086339307178434410
11.05976834613719006484
11.05867603127088294457
11.05758644165663895365
11.05649957049511655782
11.05541541100395441788
11.05433395641771454621
11.05325519998784322695
11.05217913498260706717
11.05110575468710898406
11.05003505240316741265
11.04896702144932518763
11.04790165516078737085
11.04683894688942302764
11.04577889000357160398
11.04472147788830405091
11.04366670394504446051
11.04261456159172283265
11.04156504426275553499
11.04051814540884812743
11.03947385849707352179
11.03843217701083112559
11.03739309444974914243
11.03635660432967746658
11.03532270018270367018
11.03429137555690431327
11.03326262401657587020
11.03223643914209972650
11.03121281452976809589
11.03019174379192435254
11.02917322055680138249
11.02815723846854112367
11.02714379118720700035
11.02613287238858319483
11.02512447576426168894
11.02411859502163871127
11.02311522388374243064
11.02211435608925782503
11.02111598539253201068
11.02012010556345522616
11.01912671038749635954
11.01813579366559814332
11.01714734921420379976
11.01616137086514157772
11.01517785246567804336
11.01419678787837774792
11.01321817098113164946
11.01224199566720329813
11.01126825584487711751
11.01029694543792025740
11.00932805838493777628
11.00836158863995528634
11.00739753017188959916
11.00643587696478320481
11.00547662301771723037
11.00451976234457163173
11.00356528897441954484
11.00261319695103523486
11.00166348033313568067
11.00071613319429175704
10.99977114962268487375
10.99882852372148533959
10.99788824960844912937
10.99695032141599426723
10.99601473329121326117
10.99508147939580737784
10.99415055390603512819
10.99322195101265897677
10.99229566492097198704
10.99137168985070545091
10.99045002003603066498
10.98953064972546478373
10.98861357318191167565
10.98769878468258376358
10.98678627851900557744
10.98587604899677216963
10.98496809043597544076
10.98406239717060550731
10.98315896354894682929
10.98225778393334728378
10.98135885270019507232
10.98046216423993115541
10.97956771295699418545
10.97867549326977432145
10.97778549961059191276
10.97689772642565841920
10.97601216817507463475
10.97512881933266903900
10.97424767438612747128
10.97336872783689010191
10.97249197420010702331
10.97161740800456897205
10.97074502379286897735
10.96987481612099379902
10.96900677955862235535
10.96814090868905822163
10.96727719810904133624
10.96641564242868582824
10.96555623627177311619
10.96469897427535045153
10.96384385108987835622
10.96299086137917022654
10.96213999982034792424
10.96129126110382223658
10.96044463993323780926
10.95960013102542696117
10.95875772911054468750
10.95791742893163878136
10.95707922524516497731
10.95624311282040963533
10.95540908643981126147
10.95457714089894274423
10.95374727100614364872
10.95291947158283818453
10.95209373746335046462
10.95127006349488851811
10.95044844453746080148
10.94962887546405383432
10.94881135116029113874
10.94799586652461620417
10.94718241646819478774
10.94637099591488471617
10.94556159980121456954
10.94475422307636769403
10.94394886070205785700
10.94314550765263227561
10.94234415891497391726
10.94154480948848728872
10.94074745438495277483
10.93995208862866164168
10.93915870725642136563
10.93836730531727496896
10.93757787787267687918
10.93679041999637924221
10.93600492677446744949
10.93522139330521625311
10.93443981469924075611
10.93366018607924594619
10.93288250258020077865
10.93210675934908238105
10.93133295154508921598
10.93056107433940837836
10.92979112291542520552
10.92902309246836445311
10.92825697820558339401
10.92749277534632135200
10.92673047912170858353
10.92597008477484088473
10.92521158756065169371
10.92445498274595117039
10.92370026560930895698
10.92294743144108792876
10.92219647554343531226
10.92144739323012636589
10.92070017982679708268
10.91995483067058891891
10.91921134111032287706
10.91846970650645509693
10.91772992223098270870
10.91699198366744738564
10.91625588621094600228
10.91552162526801872389
10.91478919625671295535
10.91405859460645544345
10.91332981575812688391
10.91260285516395178718
10.91187770828749137308
10.91115437060366666344
10.91043283759864301885
10.90971310476988875848
10.90899516762606680231
10.90827902168708618547
10.90756466248398304231
10.90685208555899698979
10.90614128646544145340
10.90543226076773741795
10.90472500404146316555
10.90401951187307183488
10.90331577986011879489
10.90261380361112486526
10.90191357874562427810
10.90121510089401901666
10.90051836569760901341
10.89982336880857261008
10.89913010588999675576
10.89843857261571891115
10.89774876467040343186
10.89706067774945097426
10.89637430755903579893
10.89568964981601695285
10.89500670024799511282
10.89432545459313672609
10.89364590860030013175
10.89296805802896450643
10.89229189864914815189
10.89161742624144757485
10.89094463659700195990
10.89027352551739902253
10.88960408881474783982
10.88893632231159891433
10.88827022184089798884
10.88760578324602690259
10.88694300238069523346
10.88628187510899181234
10.88562239730532432702
10.88496456485435004424
10.88430837365101311320
10.88365381960056943456
10.88300089861842145922
10.88234960663014128102
10.88169993957151682196
10.88105189338846123803
10.88040546403694897037
10.87976064748317561737
10.87911743970331635012
10.87847583668352591246
10.87783583442005941322
10.87719742891913732308
10.87656061619695258003
10.87592539227967058935
10.87529175320324092979
10.87465969501364071448
10.87402921376665609898
10.87340030552794090113
10.87277296637295265214
10.87214719238687798963
10.87152297966475700264
10.87090032431133934665
10.87027922244110555994
10.86965967017822087826
10.86904166365649970771
10.86842519901943404648
10.86781027242012420686
10.86719688002126993354
10.86658501799514731090
10.86597468252355014329
10.86536586979788232554
10.86475857601900152360
10.86415279739716588381
10.86354853015216548329
10.86294577051328680284
10.86234451471911555132
10.86174475901767166874
10.86114649966634182476
10.86054973293176928451
10.85995445509001378070
10.85936066242638631252
10.85876835123546868545
10.85817751782108686598
10.85758815849628611261
10.85700026958331321225
10.85641384741358983490
10.85582888832768944098
10.85524538867528221431
10.85466334481525230160
10.85408275311545800434
10.85350360995283125476
10.85292591171342202472
10.85234965479225266449
10.85177483559326105933
10.85120145052946050157
10.85062949602274606775
10.85005896850405093801
10.84948986441309237705
10.84892218019851739541
10.84835591231783169519
10.84779105723737302469
10.84722761143230229663
10.84666557138657516646
10.84610493359291538695
10.84554569455279349199
10.84498785077640903296
10.84443139878269235510
10.84387633509922643782
10.84332265626227176369
10.84277035881673079132
10.84221943931613019174
10.84166989432258176862
10.84112172040678778728
10.84057491414799478946
10.84002947213399536963
10.83948539096109620061
10.83894266723408250641
10.83840129756621806223
10.83786127857922032547
10.83732260690322135588
10.83678527917678735548
10.83624929204685294337
10.83571464216871049757
10.83518132620600837868
10.83464934083071895543
10.83411868272311906480
10.83358934857176691935
10.83306133507345947464
10.83253463893328571999
10.83200925686452009700
10.83148518558862960504
10.83096242183528445935
10.83044096234229947129
10.82992080385562516653
10.82940194312935844323
10.82888437692566441228
10.82836810201475863380
10.82785311517502435663
10.82733941319277626292
10.82682699286237237857
10.82631585098619453333
10.82580598437457730654
10.82529738984582401429
10.82479006422616940597
10.82428400434976190070
10.82377920705864404738
10.82327566920280936813
10.82277338764001584082
10.82227235923588892774
10.82177258086390025937
10.82127404940529302735
10.82077676174907132634
10.82028071479212094630
10.81978590543886831199
10.81929233060166595237
10.81879998720048163818
10.81830887216284331487
10.81781898242419970302
10.81733031492746732738
10.81684286662322946881
10.81635663446967576817
10.81587161543261466079
10.81538780648538811135
10.81490520460889470655
10.81442380679159498413
10.81394361002943504957
10.81346461132588210319
10.81298680769177700256
10.81251019614560071602
10.81203477371308885324
10.81156053742757983116
10.81108748432966848441
10.81061561146736593741
10.81014491589605874822
10.80967539467853910651
10.80920704488482719796
10.80873986359232574728
10.80827384788568856777
10.80780899485684720673
10.80734530160502160356
10.80688276523659219208
10.80642138286528641800
10.80596115161193715437
10.80550206860455908497
10.80504413097838067870
10.80458733587574293722
10.80413168044615268570
10.80367716184614579333
10.80322377723943105821
10.80277152379679073135
10.80232039869606808224
10.80187039912204838288
10.80142152226667562331
10.80097376532881447986
10.80052712551437288369
10.80008160003618300493
10.79963718611406875425
10.79919388097476407040
10.79875168185191824932
10.79831058598611903676
10.79787059062475051974
10.79743169302226490913
10.79699389043969226520
10.79655718014509524494
10.79612155941326356867
10.79568702552583303600
10.79525357577117716801
10.79482120744448891969
10.79438991784765278226
10.79395970428931050833
10.79353056408480071582
10.79310249455622638948
10.79267549303231099600
10.79224955684843223480
10.79182468334666111787
10.79140086987565361198
10.79097811379076610194
10.79055641245379071336
10.79013576323325551698
10.78971616350420958952
10.78929761064822301364
10.78888010205343483960
10.78846363511446782013
10.78804820723247814840
10.78763381581502933670
10.78722045827631248471
10.78680813203680521895
10.78639683452347775017
10.78598656316980886061
10.78557731541547504150
10.78516908870679635868
10.78476188049622308540
10.78435568824273182997
10.78395050941158039848
10.78354634147430424207
10.78314318190880527482
10.78274102819926838492
10.78233987783617386924
10.78193972831624236619
10.78154057714239399957
10.78114242182379278745
10.78074525987595322363
10.78034908882041698064
10.77995390618498561253
10.77955970950362996064
10.77916649631643508656
10.77877426416966599731
10.77838301061569659112
10.77799273321295281391
10.77760342952613470402
10.77721509712571013040
10.77682773358851164858
10.77644133649726754243
10.77605590344073327458
10.77567143201371990813
10.77528791981703726321
10.77490536445744950811
10.77452376354772312084
10.77414311470657715120
10.77376341555864769362
10.77338466373452519065
10.77300685687070824770
10.77262999260956455316
10.77225406859936995829
10.77187908249424808105
10.77150503195422537317
10.77113191464514940776
10.77075972823861071959
10.77038847041207958455
10.77001813884882608363
10.76964873123786148312
10.76928024527403415789
10.76891267865790879910
10.76854602909570246538
10.76818029429950662745
10.76781547198692123857
10.76745155988150770554
10.76708855571223111269
10.76672645721393806184
10.76636526212705113892
10.76600496819754582134
10.76564557317714410090
10.76528707482314217714
10.76492947089831808682
10.76457275917124256637
10.76421693741587937154
10.76386200341189791629
10.76350795494431622501
10.76315478980382067675
10.76280250578658304050
10.76245110069426580424
10.76210057233395289700
10.76175091851829890288
10.76140213706537807070
10.76105422579868253763
10.76070718254716851447
10.76036100514520299498
10.76001569143253888683
10.75967123925434876242
10.75932764646113604101
10.75898491090880071397
10.75864303045859138308
10.75830200297704841716
10.75796182633619046953
10.75762249841305973064
10.75728401709028325683
10.75694638025561111760
10.75660958580210468938
10.75627363162805494312
10.75593851563707481489
10.75560423573792334651
10.75527078984461049060
10.75493817587634559629
10.75460639175753208008
10.75427543541776920222
10.75394530479180588145
10.75361599781945542986
10.75328751244586023006
10.75295984662115067465
10.75263299830060681472
10.75230696544462816178
10.75198174601865908073
10.75165733799325629150
10.75133373934403024919
10.75101094805160961698
10.75068896210176205841
10.75036777948517396908
10.75004739819759791430
10.74972781623975137677
10.74940903161736649452
10.74909104234114742837
10.74877384642672240034
10.74845744189481777653
10.74814182677083884698
10.74782699908537608735
10.74751295687379126775
10.74719969817638975940
10.74688722103832816401
10.74657552350968536814
10.74626460364538438341
10.74595445950521188649
10.74564508915378269194
10.74533649066050955412
10.74502866209976836842
10.74472160155052158359
10.74441530709666814403
10.74410977682685341961
10.74380500883448341654
10.74350100121774431727
10.74319775207952432083
10.74289525952748647342
10.74259352167399406142
10.74229253663612659864
10.74199230253562475923
10.74169281749905913159
10.74139407965745540707
10.74109608714664965134
10.74079883810708935243
10.74050233068386894786
10.74020656302670140292
10.73991153328991998706
10.73961723963250314284
10.73932368021790750845
10.73903085321428108045
10.73873875679431044716
10.73844738913523677581
10.73815674841888956337
10.73786683283148413182
10.73757764056398400498
10.73728916981175451895
10.73700141877458236195
10.73671438565684432831
10.73642806866743804051
10.73614246601963984062
10.73585757593121314812
10.73557339662437470906
10.73528992632577150346
10.73500716326647008714
10.73472510568196192082
10.73444375181209942127
10.73416309990126649154
10.73388314819801792055
10.73360389495538136373
10.73332533843081293412
10.73304747688601601396
10.73277030858706382332
10.73249383180434968210
10.73221804481259411546
10.73194294589081110303
10.73166853332230985529
10.73139480539472501164
10.73112176039985143916
10.73084939663385384279
10.73057771239710866951
10.73030670599423963552
10.73003637573406443551
10.72976671992975283842
10.72949773689847496883
10.72922942496174947280
10.72896178244523923695
10.72869480767878869187
10.72842849899639716682
10.72816285473623842961
10.72789787324060384321
10.72763355285596809097
10.72736989193289680600
10.72710688882607321659
10.72684454189428393533
10.72658284950043139361
10.72632181001147699817
10.72606142179846777651
10.72580168323647953343
10.72554259270474652510
10.72528414858644651986
10.72502634926881803779
10.72476919314311238907
10.72451267860467183368
10.72425680405265779882
10.72400156789049496808
10.72374696852533304536
10.72349300436844288242
10.72323967383505838313
10.72298697534425748756
10.72273490731917533481
10.72248346818684083814
10.72223265637819977769
10.72198247032814322210
10.72173290847543114523
10.72148396926273683505
10.72123565113657761572
10.72098795254746050887
10.72074087194960689828
10.72049440780122786521
10.72024855856431635459
202.39448272033672537873
202.02801398665457099924
201.66230266991354369566
201.29734720468547948258
200.93314602877782704127
200.56969758322685493113
200.20700031229060300575
199.84505266344285701052
199.48385308736584420330
199.12340003794409426519
198.76369197225756124681
198.40472735057528552716
198.04650463634860102502
197.68902229620431398871
197.33227879993833653316
196.97627262050966123752
196.62100223403319887439
196.26646611977335510346
195.91266276013749347840
195.55959064066954056216
195.20724825004364788583
194.85563408005782548571
194.50474662562641015029
194.15458438477531899480
193.80514585863426191281
193.45642955143105723437
193.10843397048455472031
192.76115762619937754607
192.41459903205824844008
192.06875670461633376362
191.72362916349496231305
191.37921493137505990489
191.03551253399078291295
190.69252050012335075735
190.35023736159470786333
190.00866165326095824639
189.66779191300705065260
189.32762668173904785363
188.98816450337903916079
188.64940392485851816673
188.31134349611230049959
187.97398177007187314302
187.63731730265976693772
187.30134865278313327508
186.96607438232751974283
186.63149305615056050556
186.29760324207632038451
185.96440351088878628616
185.63189243632589864319
185.30006859507329863845
184.96893056675844491110
184.63847693394421867197
184.30870628212335304852
183.97961719971178240485
183.65120827804315695175
183.32347811136236259699
182.99642529681980818168
182.67004843446517270422
182.34434612724172097842
182.01931698098007927911
181.69495960439240889173
181.37127260906621017966
181.04825460945869508578
180.72590422289067646489
180.40422006954079847674
180.08320077243928380994
179.76284495746239144864
179.44315125332624916155
179.12411829158176601595
178.80574470660747010697
178.48802913560456318010
178.17097021859098049390
177.85456659839542226109
177.53881692065144193293
177.22371983379190396590
176.90927398904335632324
176.59547804041949348175
176.28233064471629631953
175.96983046150552354447
175.65797615312973789514
175.34676638469579756929
175.03619982406976873790
174.72627514187090014275
174.41699101146593875455
174.10834610896338858765
173.80033911320828110547
173.49296870577617823983
173.18623357096711856684
172.88013239580115509852
172.57466387001133512058
172.26982668603901061033
171.96561953902821073825
171.66204112681944593533
171.35909014994481935901
171.05676531162194464741
170.75506531774902896359
170.45398887689836442405
170.15353470031178062527
169.85370150189461924128
169.55448799821019179035
169.25589290847457846212
168.95791495455080166721
168.66055286094376697292
168.36380535479435138768
168.06767116587428745333
167.77214902658067785524
167.47723767193028265865
167.18293583955451708789
166.88924226969385244956
166.59615570519235916436
166.30367489149239190738
166.01179857662913263994
165.72052551122570207554
165.42985444848696374720
165.13978414419500495569
164.85031335670311136710
164.56144084693133322617
164.27316537835997678485
163.98548571702548315443
163.69840063151440290312
163.41190889295856436547
163.12600927502958825244
162.84070055393337383975
162.55598150840546622931
162.27185091970554253749
161.98830757161184124016
161.70535025041675680768
161.42297774492061535057
161.14118884642775242355
160.85998234873972023706
160.57935704815201916063
160.29931174344719124747
160.01984523589078435180
159.74095632922600884740
159.46264382966828065946
159.18490654590044641736
158.90774328906735490818
158.63115287277122433807
158.35513411306624220742
158.07968582845350624666
157.80480683987627799070
157.53049597071429843709
157.25675204677938268105
156.98357389631007663411
156.71096034996691059860
156.43891024082697072117
156.16742240437935151931
155.89649567851961364795
155.62612890354552064309
155.35632092215149668846
155.08707057942396545513
154.81837672283631945902
154.55023820224400310508
154.28265386987933993623
154.01562258034738306378
153.74914319061994660842
153.48321456003159823922
153.21783555027425904882
152.95300502539234344113
152.68872185177855271832
152.42498489816830442578
152.16179303563475855299
151.89914513758481007244
151.63704007975363197147
151.37547674019981513993
151.11445399930107669206
150.85397073974917248051
150.59402584654472434522
150.33461820699335476093
150.07574671070005933871
149.81741024956491514786
149.55960771777813533845
149.30233801181549324610
149.04560003043349070140
148.78939267466469686951
148.53371484781308708989
148.27856545544912592050
148.02394340540541861628
147.76984760777159522149
147.51627697489021784349
147.26323042135175001022
147.01070686398989550980
146.75870522187696565197
146.50722441631941705964
146.25626337085341788224
146.00582101123953293609
145.75589626545865939988
145.50648806370762144979
145.25759533839382697806
145.00921702413180014446
144.76135205773749703440
144.51399937822455399328
144.26715792679914329710
144.02082664685613622169
143.77500448397390186983
143.52969038591027128859
143.28488330259759209184
143.04058218613880626435
142.79678599080244794095
142.55349367301835172839
142.31070419137353155747
142.06841650660675213658
141.82662958160551625042
141.58534238140001093598
141.34455387316012320298
141.10426302619009675254
140.86446881192460978127
140.62517020392382960381
140.38636617786983151746
140.14805571156134078592
139.91023778491000939539
139.67291137993569805076
139.43607548076224134093
139.19972907361315606067
138.96387114680715058057
138.72850069075389001227
138.49361669794976137382
138.25921816297326927270
138.02530408248102844482
137.79187345520330154613
137.55892528194002011332
137.32645856555581076464
137.09447231097666985988
136.86296552518479074934
136.63193721721501106003
136.40138639815017995716
136.17131208111715068299
135.94171328128228992682
135.71258901584727141199
135.48393830404552318214
135.25576016713708327188
135.02805362840501857136
134.80081771315110472642
134.57405144869136393027
134.34775386435256905315
134.12192399146721299985
133.89656086337038232159
133.67166351539458446496
133.44723098486622347991
133.22326231110150729364
132.99975653540218445414
132.77671270105096823499
132.55412985330872288614
132.33200703940892140054
132.11034330855432017415
131.88913771191303681007
131.66838930261400264499
131.44809713574332477037
131.22826026833985224584
131.00887775939131074665
130.78994866983074985001
130.57147206253142712740
130.35344700230410808217
130.13587255589186497673
129.91874779196689360106
129.70207178112630685973
129.48584359588792835893
129.27006231068662600592
129.05472700187013401774
128.83983674769527283388
128.62539062832382796842
128.41138772581891203117
128.19782712414047409766
127.98470790914205963418
127.77202916856639092202
127.55978999204177171123
127.34798947107789501842
127.13662669906229041317
126.92570077125614602664
126.71521078479057109689
126.50515583866283009229
126.29553503373236367224
126.08634747271671017188
125.87759226018832237060
125.66926850256994896426
125.46137530813135185781
125.25391178698538396930
125.04687705108392492548
124.84027021421445624583
124.63409039199602545978
124.42833670187539496510
124.22300826312353194680
124.01810419683171460292
123.81362362590751047264
123.60956567507159320485
123.40592947085349351255
123.20271414158793277238
122.99991881741129873262
122.79754263025790805841
122.59558471385597044900
122.39404420372440540632
122.19292023716850792425
121.99221195327676525721
121.79191849291700577851
121.59203899873250520614
121.39257261513894547988
121.19351848831993834210
120.99487576622398421478
120.79664359856047894937
120.59882113679617532398
120.40140753415163032969
120.20440194559760982429
120.00780352785130844495
119.81161143937274005111
119.61582484036125606508
119.42044289275210644519
119.22546476021230432707
119.03088960813754226820
118.83671660364868216675
118.64294491558761990291
118.44957371451441474619
118.25660217270308294246
118.06402946413862764530
117.87185476451318777436
117.68007725122268425366
117.48869610336286939400
117.29771050172662683053
117.10711962879955194694
116.91692266875712391538
116.72711880746072665715
116.53770723245463614148
116.34868713296224029818
116.16005769988259999081
115.97181812578716630924
115.78396760491585837372
115.59650533317440590508
115.40943050813000070320
115.22274232900852553030
115.03643999669085928872
114.85052271370949483753
114.66498968424518523079
114.47984011412334837132
114.29507321081098325521
114.11068818341293251706
113.92668424266865656591
113.74306060094903614299
113.55981647225269171031
113.37695107220270074322
113.19446361804340028812
113.01235332863684845961
112.83061942445962699821
112.64926112759941645436
112.46827766175158558326
112.28766825221620706543
112.10743212589424899761
111.92756851128457640243
111.74807663848054062328
111.56895573916717978591
111.39020504661678501179
111.21182379568674036818
111.03381122281578541333
110.85616656602067564563
110.67888906489335454353
110.50197796059690347192
110.32543249586298372833
110.14925191498845435945
109.97343546383193313432
109.79798238981088331911
109.62289194189790464407
109.44816337061804745190
109.27379592804545893614
109.09978886779971674059
108.92614144504337048147
108.75285291647831797945
108.57992254034257939566
108.40734957640739821727
108.23513328597385907415
108.06327293186984661588
107.89176777844662069583
107.72061709157613051957
107.54982013864756140720
107.37937618856400945333
107.20928451174013673608
107.03954438009796490405
106.87015506706458722874
106.70111584756871536683
106.53242599803749612875
106.36408479639396773564
106.19609152205308078010
106.02844545591935343509
105.86114588038341821630
105.69419207931922244370
105.52758333808056079306
105.36131894349843207692
105.19539818387781338060
105.02982034899449104159
104.86458473009224690031
104.69969061987970349037
104.53513731252731133736
104.37092410366420835999
104.20705029037566191619
104.04351517119918923981
103.88031804612263897525
103.71745821658015529465
103.55493498545008890233
103.39274765705143011019
103.23089553714093824510
103.06937793291028526710
102.90819415298300043560
102.74734350741172761445
102.58682530767492835366
102.42663886667399708585
102.26678349873076001586
102.10725851958383714191
101.94806324638626904289
101.78919699770243312287
101.63065909350500248820
101.47244885517218904170
101.31456560548464551630
101.15700866862292173209
100.99977737016426715400
100.84287103707961819055
100.68628899773129603545
100.53003058186945395391
100.37409512062974670243
100.21848194652997676712
100.06319039346770694010
99.90821979671729025085
99.75356949292647357197
99.59923882011457862973
99.44522711766877876016
99.29153372634165464206
99.13815798824836633685
98.98509924686369743085
98.83235684701949708142
98.67993013490153941802
98.52781845804707927527
98.37602116534161211803
98.22453760701669978062
98.07336713464665933770
97.92250910114582040933
97.77196286076625142414
97.62172776909433480341
97.47180318304857848943
97.32218846087640429232
97.17288296215176046644
97.02388604777205216578
96.87519707995599560491
96.72681542223975270645
96.57874043947568054591
96.43097149782833810150
96.28350796477246831273
96.13634920909018433122
95.98949460086819840399
95.84294351149502233511
95.69669531365835268844
95.55074938134261230971
95.40510508982582393855
95.25976181567740752598
95.11471893675513911148
94.96997583220276339944
94.82553188244702369047
94.68138646919535972302
94.53753897543309392404
94.39398878542064608155
94.25073528469118855355
94.10777786004781830798
93.96511589956102739052
93.82274879256593180799
93.68067592965991252640
93.53889670269984435436
93.39741050479941009144
93.25621673032667047210
93.11531477490139252495
92.97470403539240635382
92.83438390991528876839
92.69435379782939321558
92.55461309973550498853
92.41516121747339695958
92.27599755411894477675
92.13712151398176786188
91.99853250260288461959
91.86022992675145815156
91.72221319442331832761
91.58448171483745170462
91.44703489843392674175
91.30987215687147795506
91.17299290302472059011
91.03639655098160687885
90.90008251604132283319
90.76405021471134659805
90.62829906470510366034
90.49282848493950837110
90.35763789553254810016
90.22272671780051211954
90.08809437425597366200
89.95374028860487669590
89.81966388574426218838
89.68586459175983804926
89.55234183392347802055
89.41909504069066372267
89.28612364169835302619
89.15342706776209524833
89.02100475087414110931
88.88885612420027371172
88.75698062207814587055
88.62537768001445215305
88.49404673468241355749
88.36298722391973115009
88.23219858672588600257
88.10168026325990808800
87.97143169483778990525
87.84145232393028379647
87.71174159416052873439
87.58229895030133604905
87.45312383827335622755
87.32421570514215147796
87.19557399911630568567
87.06719816954461066416
86.93908766691419032213
86.81124194284778639030
86.68366045010137099780
86.55634264256231347190
86.42928797524632500426
86.30249590429575334838
86.17596588697685433544
86.04969738167760340275
85.92368984790552133290
85.79794274628501682400
85.67245553855541118082
85.54722768756840878268
85.42225865728602229865
85.29754791277800052285
85.17309492021979622223
85.04889914689009344784
84.92496006116866169577
84.80127713253403953786
84.67784983156113298719
84.55467762991916913506
84.43176000036925188397
84.30909641676224453022
84.18668635403646760551
84.06452928821541092930
83.94262469640551671546
83.82097205679380635956
83.69957084864608987118
83.57842055230430844404
83.45752064918410439986
83.33687062177338589208
83.21646995362945631314
83.09631812937706740740
82.97641463470596079333
82.85675895636902055230
82.73735058217994264851
82.61818900101089013788
82.49927370279050364843
82.38060417850168448695
82.26217992017927826964
82.14400042090777276371
82.02606517481987680185
81.90837367709343652677
81.79092542394981535381
81.67371991265136443872
81.55675664149985948370
81.44003510983367277731
81.32355481802616736786
81.20731526748308226615
81.09131596064084135378
80.97555640096425122465
80.86003609294417060482
80.74475454209576241738
80.62971125495607793709
80.51490573908208148168
80.40033750304864668124
80.28600605644619747636
80.17191090987863333339
80.05805157496155288754
79.94442756431978125420
79.83103839158550840693
79.71788357139634229043
79.60496261939262296892
79.49227505221595890816
79.37982038750729429921
79.26759814390396741146
79.15560784103838898318
79.04384899953609533441
78.93232114101300567199
78.82102378807381626302
78.70995646431019565625
78.59911869429804198717
78.48851000359613294677
78.37812991874373835799
78.26797796725874434287
78.15805367763545064008
78.04835657934273740466
77.93888620282193357980
77.82964207948487000976
77.72062374171194676364
77.61183072284984518774
77.50326255720989365727
77.39491878006580805049
77.28679892765183012671
77.17890253716079485002
77.07122914674194191775
76.96377829549899729500
76.85654952348853896638
76.74954237171760951242
76.64275638214171237905
76.53619109766337658129
76.42984606212962717109
76.32372082033026572390
76.21781491799613661442
76.11212790179668274959
76.00665931933846763968
75.90140871916310061351
75.79637565074496308171
75.69155966448995798146
75.58696031173299445527
75.48257714473635360264
75.37840971668771317127
75.27445758169803013971
75.17072029480029016213
75.06719741194663697570
74.96388849000703658021
74.86079308676777088749
74.75791076092849607448
74.65524107210127624512
74.55278358080838074784
74.45053784848018096909
74.34850343745374345872
74.24667991097057040406
74.14506683317473800798
74.04366376911136171657
73.94247028472440774749
73.84148594685490252232
73.74071032323935526165
73.64014298250734213980
73.53978349418011362104
73.43963142866891757876
73.33968635727246976330
73.23994785217568903590
73.14041548644773627075
73.04108883404009588958
72.94196746978495582425
72.84305096939291956915
72.74433890945195457789
72.64583086742467799013
72.54752642164733344998
72.44942515132757421270
72.35152663654262994442
72.25383045823770089555
72.15633619822416733314
72.05904343917772791883
71.96195176463632492414
71.86506075899899315118
71.76837000752357198508
71.67187909632512798908
71.57558761237407907174
71.47949514349454602780
71.38360127836253354872
71.28790560650419649846
71.19240771829397829151
71.09710720495297664456
71.00200365854713879799
70.90709667198564147839
70.81238583901883032468
70.71787075423696933285
70.62355101306776816728
70.52942621177564319623
70.43549594745903164039
70.34175981804935418040
70.24821742230886911784
70.15486835982916602461
70.06171223102943201866
69.96874863715466119629
69.87597718027402038388
69.78339746327901593759
69.69100908988212950135
69.59881166461462953521
69.50680479282536339269
69.41498808067859727089
69.32336113515275144437
69.23192356403859548664
69.14067497593730138306
69.04961498025916455390
68.95874318722174223240
68.86805920784806289703
68.77756265396521939692
68.68725313820252154073
68.59713027398990448091
68.50719367555636551970
68.41744295792784669175
68.32787773692651001056
68.23849762916810846036
68.14930225206094860368
68.06029122380398632686
67.97146416338546259794
67.88282069058092815794
67.79436042595175138104
67.70608299084358350228
67.61798800738479542360
67.53007509848455924839
67.44234388783151246116
67.35479399989202420329
67.26742505990867471155
67.18023669389839369614
67.09322852865142294831
67.00640019172899997102
66.91975131146232058654
66.83328151695062047111
66.74699043805981091282
66.66087770542075929825
66.57494295042772591842
66.48918580523682919647
66.40360590276443986113
66.31820287668561775263
66.23297636143257705044
66.14792599219300939239
66.06305140490856331326
65.97835223627350842435
65.89382812373288800245
65.80947870548098421750
65.72530362046005336651
65.64130250835836477563
65.55747500960907814260
65.47382076538842454738
65.39033941761418589067
65.30703060894428801930
65.22389398277525174308
65.14092918324054437562
65.05813585520927233574
64.97551364428431952547
64.89306219680115361825
64.81078115982620602153
64.72867018115536552614
64.64672890931240090140
64.56495699354758244226
64.48335408383600508841
64.40191983087628102567
64.32065388608893385936
64.23955590161480699862
64.15862553031401205317
64.07786242576389668102
63.99726624225774429533
63.91683663480343824403
63.83657325912190572126
63.75647577164556167872
63.67654382951705827054
63.59677709058759376148
63.51717521341524985701
63.43773785726430247678
63.35846468210281301481
63.27935534860187516415
63.20040951813373908408
63.12162685277074558599
63.04300701528341477342
62.96454966913956496910
62.88625447850214555956
62.80812110822860461212
62.73014922386879987926
62.65233849166397561703
62.57468857854517807482
62.49719915213164966872
62.41986988072992659227
62.34270043333170008282
62.26569047961325509277
62.18883968993306865514
62.11214773533139066330
62.03561428752809803200
61.95923901892155072346
61.88302160258731987597
61.80696171227662460979
61.73105902241494646887
61.65531320810060833537
61.57972394510353097985
61.50429090986375513239
61.42901377948996355371
61.35389223175827311252
61.27892594511084922715
61.20411459865418635218
61.12945787215826953798
61.05495544605472701960
60.98060700143599888179
60.90641222005320543076
60.83237078431551481117
60.75848237728841638727
60.68474668269242044971
60.61116338490177213316
60.53773216894302322544
60.46445272049366792544
60.39132472588089228793
60.31834787208025261407
60.24552184671401988680
60.17284633805037685761
60.10032103500158484621
60.02794562712298187535
59.95571980461153316355
59.88364325830436030174
59.81171567967773228247
59.73993676084545967342
59.66830619455782880323
59.59682367419997461866
59.52548889379085750306
59.45430154798184929632
59.38326133205529799852
59.31236794192350458843
59.24162107412702482634
59.17102042583387344621
59.10056569483783306396
59.03025657955726046566
58.96009277903390710662
58.89007399293135591734
58.82019992153420417935
58.75047026574618769246
58.68088472708947023193
58.61144300770307324910
58.54214481034146189131
58.47298983837359287463
58.40397779578158576896
58.33510838715910296060
58.26638131771053252805
58.19779629324959557835
58.12935302019785410721
58.06105120558385834784
57.99289055704142015202
57.92487078280886692028
57.85699159172740024815
57.78925269324005142835
57.72165379739019641647
57.65419461482069607428
57.58687485677238981907
57.51969423508294454450
57.45265246218549748392
57.38574925110764723968
57.31898431547018901711
57.25235736948542353275
57.18586812795679463761
57.11951630627693532460
57.05330162042664454702
56.98722378697394930214
56.92128252307247748831
56.85547754646048446148
56.78980857545974458844
56.72427532897400936918
56.65887752648814057466
56.59361488806671758311
56.52848713435282945738
56.46349398656705886879
56.39863516650605390623
56.33391039654156173810
56.26931939961901463221
56.20486189925658493394
56.14053761954375687537
56.07634628514030339375
56.01228762127518479019
55.94836135374518448771
55.88456720891368689763
55.82090491370973239782
55.75737419562675256657
55.69397478272141910338
55.63070640361240037919
55.56756878747927430595
55.50456166406128488688
55.44168476365641851089
55.37893781712003971052
55.31632055586352691989
55.25383271185366140799
55.19147401761109250629
55.12924420620933574355
55.06714301127354360688
55.00517016697941130587
54.94332540805204700973
54.88160846976482787341
54.82001908793843369949
54.75855699893917716281
54.69722193967852064134
54.63601364761172618500
54.57493186073645574652
54.51397631759210327118
54.45314675725833097886
54.39244291935399644444
54.33186454403624310316
54.27141137199913600853
54.21108314447296550043
54.15087960322244242661
54.09080049054630734418
54.03084554927573179839
53.97101452277345856601
53.91130715493271452488
53.85172319017597430957
53.79226237345398686784
53.73292445024447516744
53.67370916655148249674
53.61461626890389453592
53.55564550435433091025
53.49679662047834227678
53.43806936537316687463
53.37946348765667892167
53.32097873646631569500
53.26261486145804013859
53.20437161280509030803
53.14624874119712671927
53.08824599783910258566
53.03036313445018379298
52.97259990326261913651
52.91495605702080240462
52.85743134898018524837
52.80002553290602662628
52.74273836307269647250
52.68556959426231856014
52.62851898176387521744
52.57158628137210598652
52.51477124938648444186
52.45807364261007421646
52.40149321834879003745
52.34502973440993400800
52.28868294910147085375
52.23245262123089815987
52.17633851010411660809
52.12034037552463416887
52.06445797779228001900
52.00869107770238741750
51.95303943654457157209
51.89750281610193383131
51.84208097864979691849
51.78677368695489491301
51.73158070427430743621
51.67650179435421620155
51.62153672142943605650
51.56668525022177362871
51.51194714593934520508
51.45732217427569565871
51.40281010140841289058
51.34841069399847413024
51.29412371918921564884
51.23994894460502536049
51.18588613835077438807
51.13193506901039597778
51.07809550564639522463
51.02436721779821482414
50.97074997548192243357
50.91724354918882511356
50.86384770988446746287
50.81056222900789975938
50.75738687847052688085
50.70432143065516328306
50.65136565841501692375
50.59851933507284371672
50.54578223441985329600
50.49315413071472136153
50.44063479868280097662
50.38822401351495727795
50.33592155086675035136
50.28372718685736941779
50.23164069806871623314
50.17966186154450980439
50.12779045478919925927
50.07602625576724619805
50.02436904290162544839
49.97281859507379664365
49.92137469162191365513
49.87003711234013536568
49.81880563747787959983
49.76768004773879283675
49.71666012427967729082
49.66574564870967378738
49.61493640308909647274
49.56423216992902780476
49.51363273218987615110
49.46313787328064393023
49.41274737705794706244
49.36246102782519784569
49.31227861033160309034
49.26219990977116935937
49.21222471178196400388
49.16235280244499961100
49.11258396828353056662
49.06291799626194460870
49.01335467378495280855
48.96389378869663033811
48.91453512927954960787
48.86527848425394182641
48.81612364277655302658
48.76707039444005431506
48.71811852927195474194
48.66926783773357811924
48.62051811071950879750
48.57186913955635532147
48.52332071600231699904
48.47487263224554965291
48.42652468090396666867
48.37827665502419449695
48.33012834808037183620
48.28207955397360251482
48.23413006703099625838
48.18627968200453182135
48.13852819407059513424
48.09087539882883532982
48.04332109230144709500
47.99586507093204801322
47.94850713158505328693
47.90124707154466676684
47.85408468851431251778
47.80701978061512136264
47.76005214638567508700
47.71318158478097615216
47.66640789517143161902
47.61973087734224208134
47.57315033149239980048
47.52666605823359446958
47.48027785858997873447
47.43398553399655526164
47.38778888629926200338
47.34168771775298267812
47.29568183102168177356
47.24977102917706162089
47.20395511569782343031
47.15823389446894964294
47.11260716978042495384
47.06707474632720789032
47.02163642920758235277
46.97629202392275260536
46.93104133637587693784
46.88588417287132870115
46.84082034011374418014
46.79584964520729073456
46.75097189565489941288
46.70618689935724887619
46.66149446461195537950
46.61689440011311802436
46.57238651495008241454
46.52797061860659511012
46.48364652096036309104
46.43941403228212294607
46.39527296323453242621
46.35122312487167306472
46.30726432863813357699
46.26339638636815720929
46.21961911028491698517
46.17593231299987621696
46.13233580751139584208
46.08882940720455678729
46.04541292585034284457
46.00208617760413432052
45.95884897700592119918
45.91570113897866178831
45.87264247882801981859
45.82967281224127020778
45.78679195528662404513
45.74399972441267436807
45.70129593644698928756
45.65868040859599119585
45.61615295844381279267
45.57371340395167891302
45.53136156345686202940
45.48909725567235540211
45.44692029968571489462
45.40483051495831290367
45.36282772132477703053
45.32091173899205927000
45.27908238853871836227
45.23733949091415240673
45.19568286743773910530
45.15411233979829574992
45.11262773005309156815
45.07122886062714428590
45.02991555431252379549
44.98868763426752082069
44.94754492401592216311
44.90648724744633568662
44.86551442881128792806
44.82462629272652065993
44.78382266417030166394
44.74310336848260050147
44.70246823136439928703
44.66191707887686845879
44.62144973744079123890
44.58106603383569677135
44.54076579519889378389
44.50054884902523610890
44.46041502316595028788
44.42036414582815240237
44.38039604557401673901
44.34051055131986629476
44.30070749233590987615
44.26098669824501996573
44.22134799902222823675
44.18179122499415711900
44.14231620683778345438
44.10292277558028928297
44.06361076259796050181
44.02437999961571080121
43.98523031870615085381
43.94616155228898435325
43.90717353313023352257
43.86826609434173462887
43.82943906938006506380
43.79069229204596780392
43.75202559648394640135
43.71343881718105706113
43.67493178896648942100
43.63650434701089153577
43.59815632682547459353
43.55988756426145158684
43.52169789550936940259
43.48358715709822064355
43.44555518589491072134
43.40760181910355441914
43.36972689426466587292
43.33193024925448355589
43.29421172228460079623
43.25657115190058732423
43.21900837698191821801
43.18152323674119230645
43.14411557072310898775
43.10678521880405611455
43.06953202119142076754
43.03235581842282897469
42.99525645136546359026
42.95823376121538217376
42.92128758949690592317
42.88441777806189492139
42.84762416908891680123
42.81090660508311884769
42.77426492887469322568
42.73769898361884855831
42.70120861279512070041
42.66479366020635666246
42.62845396997822433605
42.59218938655867958687
42.55599975471704965457
42.51988491954357840541
42.48384472644863052437
42.44787902116200939417
42.41198764973257340216
42.37617045852718433707
42.34042729423028816882
42.30475800384316187319
42.26916243468341605194
42.23364043438406412179
42.19819185089312441050
42.16281653247292382503
42.12751432769928783273
42.09228508546107150323
42.05712865495944186023
42.02204488570720286589
41.98703362752831935722
41.95209473055686544285
41.91722804523691792156
41.88243342232151178450
41.84771071287224231128
41.81305976825840531319
41.77848044015668449447
41.74397258055013537614
41.70953604172777318126
41.67517067628394755729
41.64087633711775993106
41.60665287743204743265
41.57250015073326920856
41.53841801083057561073
41.50440631183546003058
41.47046490816055808182
41.43659365451978970896
41.40279240592713705382
41.36906101769626786790
41.33539934543994576188
41.30180724506927703032
41.26828457279322748263
41.23483118511799716543
41.20144693884616060586
41.16813169107643943789
41.13488529920288527819
41.10170762091421181594
41.06859851419333296008
41.03555783731662387481
41.00258544885347333775
40.96968120766533161259
40.93684497290574597628
40.90407660401901779323
40.87137596074009593394
40.83874290309380228337
40.80617729139431304475
40.77367898624441977518
40.74124784853510305993
40.70888373944480065347
40.67658652043880351812
40.64435605326892186895
40.61219219997254015198
40.58009482287220492935
40.54806378457503512891
40.51609894797211097739
40.48420017623785582828
40.45236733282954588731
40.42060028148663519687
40.38889888623022272895
40.35726301136232052613
40.32569252146561922245
40.29418728140246486191
40.26274715631478784417
40.23137201162279552591
40.20006171302537012480
40.16881612649859079056
40.13763511829571939415
40.10651855494637629818
40.07546630325602166067
40.04447823030545805523
40.01355420345017677164
39.98269409031978938174
39.95189775881750193776
39.92116507711965311955
39.89049591367481184534
39.85989013720374174454
39.82934761669822876229
39.79886822142086799659
39.76845182090472974323
39.73809828495234341972
39.70780748363521439614
39.67757928729353977815
39.64741356653549075872
39.61731019223662997319
39.58726903553949227899
39.55728996785268236636
39.52737286085076817699
39.49751758647362009924
39.46772401692571463627
39.43799202467539544159
39.40832148245505095474
39.37871226325970042126
39.34916424034710047408
39.31967728723684984971
39.29025127771001280053
39.26088608580852934438
39.23158158583446208922
39.20233765235004597116
39.17315416017655849146
39.14403098439384365292
39.11496800034019827308
39.08596508361144117316
39.05702211006054369591
39.02813895579697600624
38.99931549718645129587
38.97055161085006602661
38.94184717366389492099
38.91320206275860016376
38.88461615551870664831
38.85608932958216144016
38.82762146283984350248
38.79921243343499526190
38.77086211976271101776
38.74257040046942535128
38.71433715445228074259
38.68616226085897125131
38.65804559908673354585
38.62998704878214084601
38.60198648984049896171
38.57404380240539865099
38.54615886686807613160
38.51833156386701517704
38.49056177428738578783
38.46284937926058944413
38.43519426016361251186
38.40759629861867807676
38.38005537649266329936
38.35257137589662335131
38.32514417918516613781
38.29777366895621781850
38.27045972805017015617
38.24320223954968867019
38.21600108677900919929
38.18885615330358973551
38.16176732292944961955
38.13473447970281426933
38.10775750790959648384
38.08083629207464326782
38.05397071696179978062
38.02716066757289326006
38.00040602914749143793
37.97370668716217068095
37.94706252733043072567
37.92047343560188465972
37.89393929816186812332
37.86746000143104851077
37.84103543206452258119
37.81466547695203672674
37.78835002321694958027
37.76208895821589806019
37.73588216953822893629
37.70972954500592067006
37.68363097267241812460
37.65758634082285993827
37.63159553797310508116
37.60565845286944153258
37.57977497448817416625
37.55394499203501368356
37.52816839494462897164
37.50244507288031314829
37.47677491573328012464
37.45115781362245144237
37.42559365689365336038
37.40008233611952448427
37.37462374209872706388
37.34921776585581199015
37.32386429864048693616
37.29856323192703371205
37.27331445741427984331
37.24811786702476013033
37.22297335290441111511
37.19788080742220870434
37.17284012316921604224
37.14785119295894588731
37.12291390982615979510
37.09802816702686811823
37.07319385803742761709
37.04841087655454145988
37.02367911649474763180
36.99899847199363023265
36.97436883740564894651
36.94979010730358481851
36.92526217647816366707
36.90078493993748764979
36.87635829290673683545
36.85198213082750839931
36.82765634935778820136
36.80338084437084944511
36.77915551195537346985
36.75498024841481026215
36.73085495026694502485
36.70677951424319473972
36.68275383728882133028
36.65877781656184453141
36.63485134943276477770
36.61097433348430030264
36.58714666651085423155
36.56336824651802430708
36.53963897172233998845
36.51595874055052348695
36.49232745163936897370
36.46874500383497519351
36.44521129619268862143
36.42172622797635028746
36.39828969865822472229
36.37490160791811888430
36.35156185564328268356
36.32827034192785475852
36.30502696707245746666
36.28183163158379898050
36.25868423617416880234
36.23558468176103986025
36.21253286946686245074
36.18952870061822579828
36.16657207674584384449
36.14366289958361022627
36.12080107106894644176
36.09798649334176445791
36.07521906874404038490
36.05249869981988553036
36.02982528931474348610
36.00719874017499222418
35.98461895554763856353
35.96208583877989894972
35.93959929341868786423
35.91715922321031939646
35.89476553210000275840
35.87241812423155096212
35.85011690394681238558
35.82786177578536523924
35.80565264448408413500
35.78348941497674928769
35.76137199239362018943
35.73930028206099507315
35.71727418950092669547
35.69529362043062548082
35.67335848076225346404
35.65146867660239848874
35.62962411425164077627
35.60782470020442502801
35.58607034114831435545
35.56436094396357816549
35.54269641572319216039
35.52107666369209937329
35.49950159532689042408
35.47797111827545535334
35.45648514037655019138
35.43504356965937773793
35.41364631434326781800
35.39229328283724385074
35.37098438373958231296
35.34971952583752852206
35.32849861810679925611
35.30732156971123458788
35.28618829000249235150
35.26509868851947260282
35.24405267498811866744
35.22305015932093397169
35.20209105161659834948
35.18117526215957724389
35.16030270141987301713
35.13947328005238546211
35.11868690889673416677
35.09794349897684639927
35.07724296150050946608
35.05658520785901544059
35.03597014962681299721
35.01539769856110240198
34.99486776660150155749
34.97438026586947756869
34.95393510866840358631
34.93353220748267062845
34.91317147497767336972
34.89285282399909249307
34.87257616757305811461
34.85234141890526871066
34.83214849138082058744
34.81199729856388103144
34.79188775419719803494
34.77181977220174502463
34.75179326667667822903
34.73180815189837034040
34.71186434232052420157
34.69196175257363989886
34.67210029746461685818
34.65227989197647673336
34.63250045126792997507
34.61276189067302055946
34.59306412570082045477
34.57340707203501750655
34.55379064553353174460
34.53421476222818853330
34.51467933832452672505
34.49518429020093179815
34.47572953440887033594
34.45631498767227185454
34.43694056688701010671
34.41760618912100255784
34.39831177161333641834
34.37905723177419048397
34.35984248718452960247
34.34066745559552913392
34.32153205492851100189
34.30243620327427578331
34.28337981889303875960
34.26436282021388279873
34.24538512583453808702
34.22644665452090606550
34.20754732520686047792
34.18868705699375709628
34.16986576915012818745
34.15108338111157593175
34.13233981247990556085
34.11363498302331009882
34.09496881267570245200
34.07634122153648803533
34.05775212987018818467
34.03920145810626962657
34.02068912683847656808
34.00221505682475964250
33.98377916898681405655
33.96538138440973142451
33.94702162434186476503
33.92869981019418901269
33.91041586354009496063
33.89216970611515478140
33.87396125981673833394
33.85579044670335235878
33.83765718899486785176
33.81956140907193741896
33.80150302947546236965
33.78348197290655718916
33.76549816222593136672
33.74755152045400308225
33.72964197077015313653
33.71176943651236967980
33.69393384117724110638
33.67613510841966473208
33.65837316205185203444
33.64064792604396103570
33.62295932452297364534
33.60530728177296566628
33.58769172223413335132
33.57011257050313446371
33.55256975133233510178
33.53506318962971022302
33.51759281045833915869
33.50015853903628482158
33.48276030073605369353
33.46539802108448213858
33.44807162576223902306
33.43078104060378308304
33.41352619159665238158
33.39630700488142878157
33.37912340675143951785
33.36197532365202533811
33.34486268218100235572
33.32778540908761755190
33.31074343127256298658
33.29373667578761342156
33.27676506983533499806
33.25982854076868022730
33.24292701609088140913
33.22606042345485377609
33.20922869066315286091
33.19243174566752685450
33.17566951656860396724
33.15894193161562952810
33.14224891920613913499
33.12559040788566733227
33.10896632634733549594
33.09237660343195130963
33.07582116812697847763
33.05929994956688489083
33.04281287703257419253
33.02635987995116551019
33.00994088789546054841
32.99355583058388674544
32.97720463788035516473
32.96088723979343626524
32.94460356647651622097
32.92835354822729954094
32.91213711548758880099
32.89595419884280147471
32.87980472902189887918
32.86368863689720853927
32.84760585348371364489
32.83155630993897489134
32.81553993756294573814
32.79955666779746081829
32.78360643222613646230
32.76768916257395147795
32.75180479070699846034
32.73595324863212852051
32.72013446849689444207
32.70434838258896093066
32.68859492333589145119
32.67287402330501322467
32.65718561520300511347
32.64152963187554945534
32.62590600630727522002
32.61031467162109009905
32.59475556107828708718
32.57922860807812526218
32.56373374615738924831
32.54827090899035368921
32.53284003038826455168
32.51744104429922543886
32.50207388480785652973
32.48673848613499615112
32.47143478263743787693
32.45616270880766052187
32.44092219927344444841
32.42571318879793551559
32.41053561227872137351
32.39538940474830042149
32.38027450137326468393
32.36519083745424296694
32.35013834842556690319
32.33511696985503647284
32.32012663744367131358
32.30516728702512807558
32.29023885456608411459
32.27534127616527115379
32.26047448805358186519
32.24563842659372880917
32.23083302827987495220
32.21605822973750576921
32.20131396772308107757
32.18660017912370818749
32.17191680095704953146
32.15726377037085370603
32.14264102464276362525
32.12804850118011046334
32.11348613751960101581
32.09895387132695532273
32.08445164039685693069
32.06997938265237024780
32.05553703614501159791
32.04112453905428026246
32.02674182968755189904
32.01238884647945326378
31.99806552799209313775
31.98377181291446191835
31.96950764006229306347
31.95527294837770071467
31.94106767692919035539
31.92689176491106906042
31.91274515164312219895
31.89862777657094028427
31.88453957926498461006
31.87048049942073646434
31.85645047685824593486
31.84244945152198269511
31.82847736348053402367
31.81453415292636677236
31.80061976017548985851
31.78673412566742939589
31.77287718996455723186
31.75904889375229700477
31.74524917783851307718
31.73147798315372369871
31.71773525075008137719
31.70402092180180275705
31.69033493760480268975
31.67667723957616487951
31.66304776925408148713
31.64944646829751206951
31.63587327848610186720
31.62232814171978745321
31.60881100001857291204
31.59532179552226338615
31.58186047049039402168
31.56842696730169350872
31.55502122845403434326
31.54164319656409887216
31.52829281436719455201
31.51497002471704789173
31.50167477058527154554
31.48840699506168050448
31.47516664135340036523
31.46195365278516931085
31.44876797279874480751
31.43560954495285741928
31.42247831292268145376
31.40937422049995930706
31.39629721159279895915
31.38324723022483908608
31.37022422053567183298
31.35722812678028148525
31.34425889332884906935
31.33131646466656761163
31.31840078539332594687
31.30551180022353463528
31.29264945398596609039
31.27981369162314351229
31.26700445819165352646
31.25422169886153866969
31.24146535891617659786
31.22873538375202784323
31.21603171887838712451
31.20335430991723413285
31.19070310260285694426
31.17807804278177030710
31.16547907641234615994
31.15290614956470349739
31.14035920842042415302
31.12783819927225437141
31.11534306852402309573
31.10287376269026893283
31.09043022839614067721
31.07801241237705980325
31.06562026147852506597
31.05325372265589223275
31.04091274297419644768
31.02859726960785735628
31.01630724984050146986
31.00404263106449320730
30.99180336078131148270
30.97958938660065797421
30.96740065624060989080
30.95523711752733220237
30.94309871839457670717
30.93098540688408348842
30.91889713114478510647
30.90683383943272843908
30.89479548011102494343
30.88278200164941011963
30.87079335262419377273
30.85882948171792250491
30.84689033771930510852
30.83497586952260860471
30.82308602612811654353
30.81122075664127990535
30.79938001027276683885
30.78756373633826726177
30.77577188425816956396
30.76400440355746468413
30.75226124386532333688
30.74054235491527009572
30.72884768654451903558
30.71717718869401636539
30.70553081140817042183
30.69390850483465271736
30.68231021922414214487
30.67073590493016155278
30.65918551240883616060
30.64765899221866973789
30.63615629502039894305
30.62467737157660607750
30.61322217275189316865
30.60179064951218563806
30.59038275292484598822
30.57899843415831853122
30.56763764448207965074
30.55630033526611910588
30.54498645798111056138
30.53369596419802078913
30.52242880558783610923
30.51118493392145580856
30.49996430106950739969
30.48876685900200200763
30.47759255978828107914
30.46644135559676058733
30.45531319869465392003
30.44420804144787240375
30.43312583632078016649
30.42206653587598097488
30.41103009277402335897
30.40001645977353561534
30.38902558973058631864
30.37805743559873405957
30.36711195042873967509
30.35618908736847743057
30.34528879966258330114
30.33441104065235194298
30.32355576377552353051
30.31272292256608835714
30.30191247065400972360
30.29112436176513867281
30.28035854972094043092
30.26961498843837006234
30.25889363192956693638
30.24819443430175169851
30.23751734975697047503
30.22686233259197763346
30.21622933719790182749
30.20561831806022112801
30.19502922975851433307
30.18446202696602398419
30.17391666444987663454
30.16339309707063520705
30.15289127978215688586
30.14241116763139061163
30.13195271575812128617
30.12151587939510832825
30.11110061386728631305
30.10070687459213090165
30.09033461707931067508
30.07998379693020041259
30.06965436983818662497
30.05934629158810267313
30.04905951805622521533
30.03879400520998999013
30.02854970910785326055
30.01832658589908220392
30.00812459182358082899
29.99794368321168747116
29.98778381648400781501
29.97764494815119462601
29.96752703481376656214
29.95743003316209396303
29.94735389997585528477
29.93729859212417210301
29.92726406656527871064
29.91725028034634092933
29.90725719060334952815
29.89728475456085021733
29.88733292953175535445
29.87740167291739368238
29.86749094220692413160
29.85760069497745661238
29.84773088889376069233
29.83788148170809506610
29.82805243126009031585
29.81824369547643271972
29.80845523237092464797
29.79868700004378467838
29.78893895668230129559
29.77921106055989852734
29.76950327003626028954
29.75981554355719183036
29.75014783965437459301
29.74050011694516015837
29.73087233413246011082
29.72126445000460037704
29.71167642343480608247
29.70210821338178419637
29.69255977888860797975
29.68303107908320725983
29.67352207317802026409
29.66403272046960992725
29.65456298033893389743
29.64511281225076544388
29.63568217575345187242
29.62627103047929111312
29.61687933614388867909
29.60750705254592318738
29.59815413956741636525
29.58882055717318237953
29.57950626541078165133
29.57021122441042848550
29.56093539438457540314
29.55167873562813340982
29.54244120851793908855
29.53322277351267999279
29.52402339115288043558
29.51484302206052134920
29.50568162693904383787
29.49653916657311825134
29.48741560182832444070
29.47831089365121215451
29.46922500306925130076
29.46015789119002192820
29.45110951920191055819
29.44207984837328595518
29.43306884005269807858
29.42407645566828833239
29.41510265672836155204
29.40614740482046585157
29.39721066161171236786
29.38829238884820327371
29.37939254835526980969
29.37051110203726622672
29.36164801187711503871
29.35280323993616491407
29.34397674835453528885
29.33516849935037029695
29.32637845521991337705
29.31760657833731542610
29.30885283115474138071
29.30011717620146782792
29.29139957608473565642
29.28269999348877306034
29.27401839117496251674
29.26535473198180170584
29.25670897882431020776
29.24808109469441319561
29.23947104266044405563
29.23087878586708754369
29.22230428753499964500
29.21374751096122679428
29.20520841951838164618
29.19668697665488821258
29.18818314589468343456
29.17969689083710349564
29.17122817515671329147
29.16277696260317142674
29.15434321700107389574
29.14592690224968407620
29.13752798232289720204
29.12914642126928299604
29.12078218321146394487
29.11243523234633912011
29.10410553294472180141
29.09579304935127908038
29.08749774598453186059
29.07921958733638234662
29.07095853797210693870
29.06271456253028517835
29.05448762572256882208
29.04627769233352552192
29.03808472722054645487
29.02990869531355855315
29.02174956161515240183
29.01360729120007064807
29.00548184921533589886
28.99737320087996295115
28.98928131148485576318
28.98120614639267245138
28.97314767103766897094
28.96510585092550016384
28.95708065163316291546
28.94907203880875457003
28.94107997817142674535
28.93310443551110822114
28.92514537668848362273
28.91720276763473052029
28.90927657435166864275
28.90136676291104578240
28.89347329945489306624
28.88559615019534732028
28.87773528141423540205
28.86989065946300669907
28.86206225076277931407
28.85425002180401321539
28.84645393914650313150
28.83867396941904814867
28.83091007931949434351
28.82316223561443280232
28.81543040513935238778
28.80771455479802511945
28.80001465156276552193
28.79233066247412509142
28.78466255464076439807
28.77701029523927545029
28.76937385151427761798
28.76175319077788827826
28.75414828040982939683
28.74655908785732094657
28.73898558063477182145
28.73142772632376207298
28.72388549257292567063
28.71635884709766273204
28.70884775768019636644
28.70135219216919253427
28.69387211848001228987
28.68640750459415045270
28.67895831855925692366
28.67152452848910826333
28.66410610256335189661
28.65670300902733202975
28.64931521619221754804
28.64194269243449042506
28.63458540619604519861
28.62724332598399712424
28.61991642037062888448
28.61260465799289320898
28.60530800755299907223
28.59802643781761588571
28.59075991761774204747
28.58350841584927692907
28.57627190147202256298
28.56905034351018812799
28.56184371105164032656
28.55465197324858905858
28.54747509931672055927
28.54031305853543543094
28.53316582024749692437
28.52603335385927962875
28.51891562884019393209
28.51181261472279970803
28.50472428110262868017
28.49765059763811692051
28.49059153405022470906
28.48354706012266390758
28.47651714570157821527
28.46950176069539395485
28.46250087507472059656
28.45551445887229036202
28.44854248218271663973
28.44158491516242293073
28.43464172802955047814
28.42771289106378063138
28.42079837460624602841
28.41389814905917532428
28.40701218488634793857
28.40014045261228403660
28.39328292282252164114
28.38643956616334662613
28.37961035334193482527
28.37279525512564148926
28.36599424234249511301
28.35920728588073203014
28.35243435668878930755
28.34567542577509868806
28.33893046420808303765
28.33219944311583660124
28.32548233368635237639
28.31877910716693236282
28.31208973486443980505
28.30541418814496523737
28.29875243843386911635
28.29210445721546562936
28.28547021603308309068
28.27884968648885433140
28.27224284024362077616
28.26564964901658782992
28.25907008458578673071
28.25250411878730005810
28.24595172351550687040
28.23941287072293349070
28.23288753241986981379
28.22637568067467128685
28.21987728761333258376
28.21339232541946628885
28.20692076633418565734
28.20046258265595184866
28.19401774674046023961
28.18758623100070437317
28.18116800790653186937
28.17476304998464442519
28.16837132981863334180
28.16199282004875925622
28.15562749337177095299
28.14927532254088404784
28.14293628036564243189
28.13661033971173353052
28.13029747350095632896
28.12399765471108992188
28.11771085637575140481
28.11143705158420402768
28.10517621348155614669
28.09892831526819634291
28.09269333020007408663
28.08647123158809222332
28.08026199279885304350
28.07406558725347522909
28.06788198842830794888
28.06171116985449742742
28.05555310511763877912
28.04940776785835510054
28.04327513177140573930
28.03715517060607353983
28.03104785816582378288
28.02495316830831484367
28.01887107494525608331
28.01280155204212718445
28.00674457361830249624
28.00070011374707945606
27.99466814655493607233
27.98864864622211712231
27.98264158698210479770
27.97664694312173239155
27.97066468898074731442
27.96469479895227649990
27.95873724748213362545
27.95279200906901451162
27.94685905826429817012
27.94093836967192601151
27.93502991794854750651
27.92913367780287359210
27.92324962399607812813
27.91737773134143907328
27.91151797470434203774
27.90567032900200672429
27.89983476920375338182
27.89401127033028870983
27.88819980745409310430
27.88240035569938513049
27.87661289024143229653
27.87083738630700580075
27.86507381917406789285
27.85932216417167595068
27.85358239667981550269
27.84785449212943220232
27.84213842600214405820
27.83643417383045459701
27.83074171119722706180
27.82506101373587981129
27.81939205713015539345
27.81373481711409212380
27.80808926947191039858
27.80245539003765742336
27.79683315469567261857
27.79122253937996944728
27.78562352007418922994
27.78003607281171838395
27.77446017367564579104
27.76889579879815173058
27.76334292436095907419
27.75780152659496025080
27.75227158178026698465
27.74675306624592607818
27.74124595636986612135
27.73575022857892236061
27.73026585934869814309
27.72479282520318477623
27.71933110271511679912
27.71388066850559184218
27.70844149924403509999
27.70301357164802169564
27.69759686248326246982
27.69219134856371766773
27.68679700675086507999
27.68141381395430045131
27.67604174713124365326
27.67068078328659197496
27.66533089947265366959
27.65999207278927940479
27.65466428038360291453
27.64934749944998770843
27.64404170722997378107
27.63874688101210352897
27.63346299813182582739
27.62819003597151379381
27.62292797196014859651
27.61767678357360722430
27.61243644833406918337
27.60720694381031137254
27.60198824761739189171
27.59678033741668912171
27.59158319091568145609
27.58639678586807519878
27.58122110007339244930
27.57605611137711321135
27.57090179767048709891
27.56575813689048715105
27.56062510701961798532
27.55550268608596908848
27.55039085216292349401
27.54528958336940647200
27.54019885786934196403
27.53511865387190837851
27.53004894963132542784
27.52498972344658412226
27.51994095366171677597
27.51490261866544528857
27.50987469689113495974
27.50485716681687264895
27.49985000696508308238
27.49485319590252530020
27.48986671224031397287
27.48489053463396913912
27.47992464178274474307
27.47496901243027167538
27.47002362536392183756
27.46508845941498222487
27.46016349345842044727
27.45524870641293802009
27.45034407724085312452
27.44544958494766362378
27.44056520858269365704
27.43569092723830848968
27.43082672005012412342
27.42597256619683676604
27.42112844490035072909
27.41629433542533789137
27.41147021707944375635
27.40665606921288954823
27.40185187121878129801
27.39705760253272970317
27.39227324263279683692
27.38749877103970575831
27.38273416731614418040
27.37797941106724763927
27.37323448194031527692
27.36849935962465352191
27.36377402385146950792
27.35905845439419792342
27.35435263106759151697
27.34965653372840677093
27.34497014227509126272
27.34029343664749234222
27.33562639682699568766
27.33096900283617003424
27.32632123473919705248
27.32168307264124607059
27.31705449668872631719
27.31243548706879309407
27.30782602401003700265
27.30322608778138260277
27.29863565869299435462
27.29405471709540975667
27.28948324338006869993
27.28492121797852476561
27.28036862136327300732
27.27582543404671966414
27.27129163658181454366
27.26676720956156430020
27.26225213361931309919
27.25774638942812799769
27.25324995770126079719
27.24876281919160092571
27.24428495469201294554
27.23981634503495996569
27.23535697109260311777
27.23090681377648181183
27.22646585403781216428
27.22203407286702514511
27.21761145129384118491
27.21319797038724175309
27.20879361125530948584
27.20439835504515357911
27.20001218294288491961
27.19563507617356634682
27.19126701600083606536
27.18690798372722028375
27.18255796069404084392
27.17821692828083612881
27.17388486790586910047
27.16956176102576847597
27.16524758913542925143
27.16094233376812638880
27.15664597649499256704
27.15235849892572872477
27.14807988270757732607
27.14381010952599027064
27.13954916110419191000
27.13529701920317549479
27.13105366562171028022
27.12681908219597914922
27.12259325079985217144
27.11837615334476581097
27.11416777177934989140
27.10996808808965496951
27.10577708429896404141
27.10159474246755451077
27.09742104469295043145
27.09325597310966315945
27.08909950988902437530
27.08495163723938148337
27.08081233740573878777
27.07668159266971130705
27.07255938534979833321
27.06844569780079368115
27.06434051241407345856
27.06024381161735448131
27.05615557787472980067
27.05207579368654791097
27.04800444158916405968
27.04394150415517117381
27.03988696399325064590
27.03584080374788101153
27.03180300609946229429
27.02777355376420231892
27.02375242949404210435
27.01973961607657770401
27.01573509633484349024
27.01173885312747557919
27.00775086934875801603
27.00377112792790157414
26.99979961182969745437
26.99583630405405543229
26.99188118763603938532
26.98793424564575360591
26.98399546118828951080
26.98006481740371143019
26.97614229746687186662
26.97222788458741149498
26.96832156200968455551
26.96442331301265582510
26.96053312090988285377
26.95665096904938451416
26.95277684081352376211
26.94891071961930251177
26.94505258891756582784
26.94120243219366628296
26.93736023296699144680
26.93352597479097454425
26.92969964125309090264
26.92588121597465899981
26.92207068261105717966
26.91826802485108416363
26.91447322641759498651
26.91068627106690769324
26.90690714258897031641
26.90313582480718679335
26.89937230157843472966
26.89561655679294460697
26.89186857437426780848
26.88812833827910964146
26.88439583249741460236
26.88067104105210702869
26.87695394799941794872
26.87324453742804664103
26.86954279346006302376
26.86584870025013671579
26.86216224198556901115
26.85848340288653446351
26.85481216720581087998
26.85114851922854484201
26.84749244327254658060
26.84384392368797378481
26.84020294485738133972
26.83656949119545487292
26.83294354714924168093
26.82932509719787717017
26.82571412585262393691
26.82211061765661952450
26.81851455718508958626
26.81492592904513472263
26.81134471787552797650
26.80777090834692444332
26.80420448516165876640
26.80064543305362434467
26.79709373678821648923
26.79354938116255624436
26.79001235100492195329
26.78648263117506544972
26.78296020656402731674
26.77944506209397346197
26.77593718271845801837
26.77243655342195793878
26.76894315921997602459
26.76545698515905868931
26.76197801631664319189
26.75850623780096526616
26.75504163475108043713
26.75158419233675743953
26.74813389575847111246
26.74469073024707910236
26.74125468106420555614
26.73782573350177571569
26.73440387288221842255
26.73098908455823163877
26.72758135391281442139
26.72418066635917099916
26.72078700734064682365
26.71740036233066817317
26.71402071683265688762
26.71064805638020800416
26.70728236653645382148
26.70392363289454706887
26.70057184107755787750
26.69722697673805456020
26.69388902555841980302
26.69055797325036039069
26.68723380555553958970
26.68391650824465344272
26.68060606711802762447
26.67730246800542914798
26.67400569676572175126
26.67071573928708971835
26.66743258148683892728
26.66415620931136842842
26.66088660873632676385
26.65762376576595471533
26.65436766643381005792
26.65111829680217425675
26.64787564296189970037
26.64463969103301366204
26.64141042716395446632
26.63818783753189478603
26.63497190834236150181
26.63176262582981834726
26.62855997625671022888
26.62536394591417376887
26.62217452112159321587
26.61899168822663952483
26.61581543360516022290
26.61264574366114743498
26.60948260482685867601
26.60632600356247579043
26.60317592635603389795
26.60003235972368074158
26.59689529020938181247
26.59376470438489192816
26.59064058884975167985
26.58752293023121282545
26.58441171518403223217
26.58130693039063885408
26.57820856256111241578
26.57511659843282814109
26.57203102477057043984
26.56895182836671409632
26.56587899604056701719
26.56281251463891024400
26.55975237103575992137
26.55669855213196584032
26.55365104485589000660
26.55060983616241188088
26.54757491303385563697
26.54454626247920145943
26.54152387153417436139
26.53850772726143603109
26.53549781675049246132
26.53249412711737065251
26.52949664550475716851
26.52650535908191287149
26.52352025504459831495
26.52054132061522651043
26.51756854304230515140
26.51460190960088070256
26.51164140759229326250
26.50868702434413393121
26.50573874721010980693
26.50279656357022162183
26.49986046083022372954
26.49693042642238083317
26.49400644780449809446
26.49108851246055706952
26.48817660790028938322
26.48527072165924067804
26.48237084129888074813
26.47947695440623050445
26.47658904859394723985
26.47370711150038147252
26.47083113078933180873
26.46796109415026876377
26.46509698929794396349
26.46223880397255001640
26.45938652593967432836
26.45654014298994383125
26.45369964293961828616
26.45086501362991526776
26.44803624292707056043
26.44521331872259395368
26.44239622893296370876
26.43958496149961234778
26.43677950438889467932
26.43397984559212332556
26.43118597312513529118
26.42839787502904869143
26.42561553936919693797
26.42283895423584283435
26.42006810774381619922
26.41730298803241794303
26.41454358326571139060
26.41178988163198226857
26.40904187134398384273
26.40629954063888362725
26.40356287777811417072
26.40083187104736950346
26.39810650875660158476
26.39538677923985687812
26.39267267085531187831
26.38996417198531219128
26.38726127103604923718
26.38456395643778407134
26.38187221664462356330
26.37918604013458789836
26.37650541540950754893
26.37383033099499130003
26.37116077544018466483
26.36849673731819265754
26.36583820522563215150
26.36318516778252174504
26.36053761363257308403
26.35789553144286756492
26.35525890990419028981
26.35262773773017386247
26.35000200365836064975
26.34738169644909788758
26.34476680488629440902
26.34215731777674562863
26.33955322395062026430
26.33695451226108374954
26.33436117158434797147
26.33177319081966771819
26.32919055888907422514
26.32661326473766649769
26.32404129733332354135
26.32147464566673633612
26.31891329875135099314
26.31635724562332256937
26.31380647534145111877
26.31126097698715682327
26.30872073966443736026
26.30618575249979684827
26.30365600464222453070
26.30113148526312372155
26.29861218355627983101
26.29609808873783194372
26.29358919004617334281
26.29108547674195150989
26.28858693810805036151
26.28609356344945524597
26.28360534209326715427
26.28112226338856771690
26.27864431670676381714
26.27617149144078467771
26.27370377700576398183
26.27124116283862775845
26.26878363839818675274
26.26633119316499076490
26.26388381664132154469
26.26144149835120344960
26.25900422784026844170
26.25657199467580582564
26.25414478844659882384
26.25172259876302049975
26.24930541525684901671
26.24689322758136356128
26.24448602541115249664
26.24208379844221994404
26.23968653639179038350
26.23729422899840812988
26.23490686602178101339
26.23252443724279814319
26.23014693246355477640
26.22777434150690112347
26.22540665421717775985
26.22304386045944113448
26.22068595011978686671
26.21833291310505487104
26.21598473934308515254
26.21364141878261122542
26.21130294139299365952
26.20896929716437995239
26.20664047610755886808
26.20431646825408833479
26.20199726365600767508
26.19968285238595484543
26.19737322453709538195
26.19506837022304779339
26.19276827957790132473
26.19047294275608805947
26.18818234993242555220
26.18589649130204932703
26.18361535708029919078
26.18133893750278673451
26.17906722282529585755
26.17680020332369039693
26.17453786929410597395
26.17228021105256274836
26.17002721893515015950
26.16777888329792745026
26.16553519451688458730
26.16329614298791739202
26.16106171912676003899
26.15883191336894242340
26.15660671616979371379
26.15438611800426826903
26.15217010936730801518
26.14995868077301821586
26.14775182275556986156
26.14554952586841451989
26.14335178068464671242
26.14115857779674456651
26.13896990781681139993
26.13678576137618136954
26.13460612912562908150
26.13243100173521682450
26.13026036989424483181
26.12809422431145378596
26.12593255571457362407
26.12377535485067170384
26.12162261248563410732
26.11947431940488328905
26.11733046641248279229
26.11519104433170568313
26.11305604400472546445
26.11092545629274752628
26.10879927207576400860
26.10667748225260709205
26.10456007774105202657
26.10244704947730909339
26.10033838841685138732
26.09823408553326373749
26.09613413181927299433
26.09403851828605169771
26.09194723596315057534
26.08986027589892842116
26.08777762916015063865
26.08569928683200700448
26.08362524001811877383
26.08155547984071276346
26.07948999743990015077
26.07742878397464991735
26.07537183062168040237
26.07331912857646472048
26.07127066905212231518
26.06922644328042792949
26.06718644251099803455
26.06515065801161057379
26.06311908106803443275
26.06109170298422128553
26.05906851508188992739
26.05704950870079983360
26.05503467519858062929
26.05302400595067879863
26.05101749235054597875
26.04901512580929434648
26.04701689775566819662
26.04502279963630684279
26.04303282291553500727
26.04104695907512123654
26.03906519961463672530
26.03708753605116399399
26.03511395991930399418
26.03314446277116545048
26.03117903617629735891
26.02921767172177069938
26.02726036101175211002
26.02530709566823219347
26.02335786733005562610
26.02141266765362459523
26.01947148831250800072
26.01753432099747342932
26.01560115741648004928
26.01367198929459689793
26.01174680837404906697
26.00982560641415020086
26.00790837519105025422
26.00599510649808721041
26.00408579214555260251
26.00218042396060269539
26.00027899378736861991
25.99838149348662241778
25.99648791493622113080
25.99459825003066981708
25.99271249068124589598
25.99083062881598493732
25.98895265637953144733
25.98707856533325966097
25.98520834765510656439
25.98334199533957544759
25.98147950039778564246
25.97962085485728422896
25.97776605076217393275
25.97591508017298522759
25.97406793516648093600
25.97222460783617137281
25.97038509029154340624
25.96854937465855428513
25.96671745307945755599
25.96488931771268227067
25.96306496073291469884
25.96124437433097043026
25.95942755071382990195
25.95761448210460287100
25.95580516074241117508
25.95399957888245623394
25.95219772879590180992
25.95039960277008361800
25.94860519310795154979
25.94681449212859902786
25.94502749216690418166
25.94324418557367906146
25.94146456471537831590
25.93968862197429103844
25.93791634974869353414
25.93614774045219917298
25.93438278651431261324
25.93262148038010650453
25.93086381451040622892
25.92910978138153055284
25.92735937348515662393
25.92561258332889195799
25.92386940343536849696
25.92212982634309170749
25.92039384460571227464
25.91866145079242755855
25.91693263748760500675
25.91520739729104505500
25.91348572281798467998
25.91176760669879541865
25.91005304157894784112
25.90834202011924602971
25.90663453499584889528
25.90493057889968042673
25.90323014453699812520
25.90153322462910878698
25.89983981191232231822
25.89814989913799436749
25.89646347907245527153
25.89478054449697452810
25.89310108820774658511
25.89142510301585176080
25.88975258174722782201
25.88808351724266643146
25.88641790235764972294
25.88475572996264872927
25.88309699294266863490
25.88144168419746904419
25.87978979664151069073
25.87814132320386661945
25.87649625682832876805
25.87485459047305269564
25.87321631711094838124
25.87158142972935692683
25.86994992133024950931
25.86832178492979394946
25.86669701355882367011
25.86507560026248242480
25.86345753810033087916
25.86184282014624358226
25.86023143948840186113
25.85862338922931868979
25.85701866248571434426
25.85541725238847377000
25.85381915208291658814
25.85222435472822155589
25.85063285349804473867
25.84904464157979120387
25.84745971217515503326
25.84587805849986708040
25.84429967378363457442
25.84272455127013401466
25.84115268421715683189
25.83958406589627898597
25.83801868959294978367
25.83645654860671925235
25.83489763625074786546
25.83334194585220089380
25.83178947075177589454
25.83024020430421785477
25.82869413987782891695
25.82715127085473838520
25.82561159063063271901
25.82407509261495803798
25.82254177023069630081
25.82101161691446833402
25.81948462611646633036
25.81796079130038279459
25.81644010594349936127
25.81492256353643099942
25.81340815758333562258
25.81189688160184658727
25.81038872912294479534
25.80888369369094093031
25.80738176886348611561
25.80588294821172823390
25.80438722531988204878
25.80289459378550631641
25.80140504721938654598
25.79991857924553144699
25.79843518350108411141
25.79695485363638240983
25.79547758331487372629
25.79400336621309719476
25.79253219602060553939
25.79106406644022797536
25.78959897118738808786
25.78813690399093516703
25.78667785859241590174
25.78522182874638701833
25.78376880822030514651
25.78231879079453037207
25.78087177026226584076
25.77942774042950091484
25.77798669511508578012
25.77654862815062131176
25.77511353338044841621
25.77368140466165868929
25.77225223586407665266
25.77082602087001106383
25.76940275357456400229
25.76798242788553849891
25.76656503772317563516
25.76515057702040678578
25.76373903972249479466
25.76233041978741411526
25.76092471118556659349
25.75952190789980988939
25.75812200392544326633
25.75672499327018272197
25.75533086995408993403
25.75393962800966463078
25.75255126148173445699
25.75116576442719562579
25.74978313091562753812
25.74840335502866395245
25.74702643086002851192
25.74565235251586159393
25.74428111411444319856
25.74291270978617163223
25.74154713367357771858
25.74018437993132835118
25.73882444272607017410
25.73746731623671379907
25.73611299465404300690
25.73476147218092435764
25.73341274303204428975
25.73206680143420044260
25.73072364162613112626
25.72938325785841584548
25.72804564439352148497
25.72671079550582717843
25.72537870548143246197
25.72404936861849478191
25.72272277922662908622
25.72139893162740520438
25.72007782015408139387
25.71875943915167184173
25.71744378297688626844
25.71613084599791676510
25.71482062259475753763
25.71351310715911964166
25.71220829409409347477
25.71090617781439391365
25.70960675274639584131
25.70831001332789611524
25.70701595400814554182
25.70572456924796966860
25.70443585351954851603
25.70314980130650894807
25.70186640710401348997
25.70058566541840860964
25.69930757076750182932
25.69803211768038053719
25.69675930069750080520
25.69548911437053106965
25.69422155326251910878
25.69295661194749058609
25.69169428501107788065
25.69043456704973138471
25.68917745267127017428
25.68792293649463331917
25.68667101314983014504
25.68542167727795089149
25.68417492353136566408
25.68293074657330166133
25.68168914107796041435
25.68045010173074160775
25.67921362322777056875
25.67797970027649512303
25.67674832759501413193
25.67551949991244697458
25.67429321196881630840
25.67306945851502320011
25.67184823431261264659
25.67062953413432424554
25.66941335276345981242
25.66819968499412141227
25.66698852563121135972
25.66577986949038958642
25.66457371139796350690
25.66337004619098038916
25.66216886871714919494
25.66097017383484057973
25.65977395641304070750
25.65858021133131572356
25.65738893347984372895
25.65620011775936148979
25.65501375908115377911
25.65382985236694324271
25.65264839254911777289
25.65146937457039655328
25.65029279338391177134
25.64911864395350349355
25.64794692125303754437
25.64677762026701302034
25.64561073599022833491
25.64444626342785227280
25.64328419759533517208
25.64212453351845155680
25.64096726623320066096
25.63981239078609775106
291.47648511487784617202
291.05783065413430676927
290.63989562551489598263
290.22267879271959145626
289.80617892157255255370
289.39039478001905081328
288.97532513812149090882
288.56096876805594320103
288.14732444410816469826
287.73439094267035898156
287.32216704223765191273
286.91065152340394206476
286.49984316885854696011
286.08974076338296299582
285.68034309384722746472
285.27164894920503002140
284.86365712049195053623
284.45636640082125268236
284.04977558537956383589
283.64388347142437396542
283.23868885827971553226
282.83419054733320763262
282.43038734203179274118
282.02727804787929244412
281.62486147243134837481
281.22313642529331900732
280.82210171811613008686
280.42175616459263665092
280.02209858045438295449
279.62312778346790764772
279.22484259343150370114
278.82724183217158042680
278.43032432353874128239
278.03408889340573750815
277.63853436966167009814
277.24365958221085293189
276.84946336296781055353
276.45594454585466337448
276.06310196679703494738
275.67093446372109610820
275.27944087655043858831
274.88862004720112963696
274.49847081958017724901
274.10899203958126690850
273.72018255508083939276
273.33204121593547597513
272.94456687397831728958
272.55775838301531166508
272.17161459882214558093
271.78613437914094674852
271.40131658367658928910
271.01716007409356734570
270.63366371401224341753
270.25082636900634724952
269.86864690659854204569
269.48712419625763914155
269.10625710939564214641
268.72604451936325631323
268.34648530144795586239
267.96757833286955019503
267.58932249277734172210
267.21171666224677210266
266.83475972427618216898
266.45845056378334447800
266.08278806760199586279
265.70777112447956369579
265.33339862507187945084
264.95966946194215552168
264.58658252955626721814
264.21413672427985375180
263.84233094437496447426
263.47116408999727354967
263.10063506319232828901
262.73074276789242276209
262.36148610991301666218
261.99286399695068894289
261.62487533857785138025
261.25751904624235066876
260.89079403326115880191
260.52469921481952042086
260.15923350796634849758
259.79439583161212112827
259.43018510652467512045
259.06660025532642066537
258.70364020249149916708
258.34130387434174735972
257.97959019904476463125
257.61849810660953608021
257.25802652888381771845
256.89817439955089639625
256.53894065412669078796
256.18032422995605656979
255.82232406621031373106
255.46493910388346648688
255.10816828578930426374
254.75201055655867321548
254.39646486263566771413
254.04153015227512923957
253.68720537553892313554
253.33348948429352276435
252.98038143220637152808
252.62788017474292701081
252.27598466916390407278
251.92469387452126738935
251.57400675165666825706
251.22392226319652763777
250.87443937355087086871
250.52555704890878018887
250.17727425723575152006
249.82958996827113651307
249.48250315352456141227
249.13601278627331225834
248.79011784155829900556
248.44481729618263443626
248.10011012870702984401
247.75599531944817499607
247.41247185047458856388
247.06953870560380437382
246.72719487040023977897
246.38543933217087555931
246.04427107996369272769
245.70368910456321032143
245.36369239848863799125
245.02427995599040855268
244.68545077304736423685
244.34720384736331766362
244.00953817836483494830
243.67245276719793878328
243.33594661672478309811
243.00001873152135090095
242.66466811787387314325
242.32989378377678235665
241.99569473892859150510
241.66206999473004657375
241.32901856428046016845
240.99653946237532409214
240.66463170550267136605
240.33329431184105828834
240.00252630125623909407
239.67232669529823851917
239.34269451719831067749
239.01362879186629584183
238.68512854588766458619
238.35719280752084614505
238.02982060669390307339
237.70301097500200171453
237.37676294570437107723
237.05107555372174488184
236.72594783563289411177
236.40137882967258065037
236.07736757572811825412
235.75391311533667249023
235.43101449168256067423
235.10867074959435285564
234.78688093554183069500
234.46564409763357161864
234.14495928561404980428
233.82482555085996978050
233.50524194637910113670
233.18620752680627106201
232.86772134840038006587
232.54978246904258298855
232.23238994823302050463
231.91554284708797695203
231.59924022833664025711
231.28348115631968084926
230.96826469698504524786
230.65358991788602338602
230.33945588817815064431
230.02586167861659305345
229.71280636155361776218
229.40028901093523927557
229.08830870229886045308
228.77686451277088508505
228.46595552106310833551
228.15558080747095459628
227.84573945386995319495
227.53643054371357834498
227.22765316203040697474
226.91940639542107760462
226.61168933205601661030
226.30450106167268131685
225.99784067557229150225
225.69170726661837989013
225.38609992923252889341
225.08101775939312005903
224.77645985463161082407
224.47242531403071552631
224.16891323822088111228
223.86592272937829761759
223.56345289122194230913
223.26150282901122068324
222.96007164954278323421
222.65915846114845066950
222.35876237369197383487
222.05888249856710103813
221.75951794869450850456
221.46066783851907189273
221.16233128400764940125
220.86450740264618275432
220.56719531343742346507
220.27039413689749380865
219.97410299505446573676
219.67832101144443868179
219.38304731111040268843
219.08828102059848674799
218.79402126795599770048
218.50026718272840753343
218.20701789595713648851
217.91427254017699510769
217.62203024941334206233
217.33029015917949777759
217.03905140647466964765
216.74831312978091091281
216.45807446906070481418
216.16833456575449190495
215.87909256277828262682
215.59034760452070145220
215.30209883684051419550
215.01434540706492271056
214.72708646398558585133
214.44032115785753944692
214.15404864039589938329
213.86826806477321838429
213.58297858561761017882
213.29817935900976522134
213.01386954248059169004
212.73004829500882806315
212.44671477701837147833
212.16386815037574820053
211.88150757838809568057
211.59963222580017827568
211.31824125879191456079
211.03733384497638780886
210.75690915339706066334
210.47696635452496138896
210.19750462025714909942
209.91852312391350210419
209.64002104023444417180
209.36199754537832973256
209.08445181691976699767
208.80738303384629261927
208.53079037655660954442
208.25467302685714798827
207.97903016796124120447
207.70386098448511802417
207.42916466244696493959
207.15494038926269126932
206.88118735374570178465
206.60790474610246292286
206.33509175793153644918
206.06274758222068044233
205.79087141334412081051
205.51946244706070388020
205.24851988051125317725
204.97804291221660832889
204.70803074207415761521
204.43848257135712742638
204.16939760271040427142
203.90077504014985265712
203.63261408905864868757
203.36491395618583055693
203.09767384964339953513
202.83089297890407465275
202.56457055479924633801
202.29870578951653214972
202.03329789659696302806
201.76834609093324957030
201.50384958876745145062
201.23980760768813524919
200.97621936662898178838
200.71308408586509131055
200.45040098701178976626
200.18816929302229823406
199.92638822818503285816
199.66505701812104689452
199.40417488978252436027
199.14374107144979575423
198.88375479272988854973
198.62421528455288921577
198.36512177917109056580
198.10647351015580852618
197.84826971239559156857
197.59050962209380486456
197.33319247676618601872
197.07631751523882712718
196.81988397764621367969
196.56389110542770026768
196.30833814132711268030
196.05322432938919519074
195.79854891495767788001
195.54431114467328711726
195.29051026647132971448
195.03714552957916339437
194.78421618451488939172
194.53172148308422606533
194.27966067837837726984
194.02803302477263969195
193.77683777792310593213
193.52607419476518657575
193.27574153351116592603
193.02583905364812721928
192.77636601593559362300
192.52732168240356713795
192.27870531634991380088
192.03051618233885733389
191.78275354619799486500
191.53541667501698952947
191.28850483714458619033
191.04201730218704824438
190.79595334100571335512
190.55031222571508919827
190.30509322968012497768
190.06029562751496087003
189.81591869507951741980
189.57196170947881341817
189.32842394905983951503
189.08530469340965396441
188.84260322335344994826
188.60031882095225341800
188.35845076950059251431
188.11699835352476384287
187.87596085878092821986
187.63533757225204112729
187.39512778214648847097
187.15533077789606863917
186.91594585015354823554
186.67697229079044518585
186.43840939289535185708
186.20025645077177500752
185.96251275993546414611
185.72517761711333150743
185.48825032024043935053
185.25173016845855045176
185.01561646211362699432
184.77990850275398315716
184.54460559312823875189
184.30970703718313075115
184.07521214006146692554
183.84112020810036369767
183.60743054882871660993
183.37414247096563713058
183.14125528441772416954
182.90876830027784194499
182.67668083082270413797
182.44499218951054331228
182.21370169097968982896
181.98280865104607073590
181.75231238670136235669
181.52221221611080181901
181.29250745861162386063
181.06319743471055971895
180.83428146608204656332
180.60575887556606744511
180.37762898716644599517
180.14989112604848742194
179.92254461853730163057
179.69558879211555790789
179.46902297542192172841
179.24284649824807047480
179.01705869153818184714
178.79165888738555167947
178.56664641903142864976
178.34202062086339424241
178.11778082841181003459
177.89392637834947663578
177.67045660848935995091
177.44737085778186269636
177.22466846631337489271
177.00234877530468224904
176.78041112710826610055
176.55885486520685390133
176.33767933421140128303
176.11688387985935833058
175.89646784901182741123
175.67643058965302316210
175.45677145088703241527
175.23748978293690470309
175.01858493714189535240
174.80005626595627177267
174.58190312294698287587
174.36412486279161271341
174.14672084127704465573
173.92969041529696028192
173.71303294285019092058
173.49674778303904076893
173.28083429606670051726
173.06529184323645154109
172.85011978694842582627
172.63531749069900911309
172.42088431907811241217
172.20681963776749512363
171.99312281353923026472
171.77979321425331704631
171.56683020885608925710
171.35423316737831100909
171.14200146093338616993
170.93013446171534042151
170.71863154299711595741
170.50749207912863880665
170.29671544553491457918
170.08630101871412421133
169.87624817623623130203
169.66655629674062311096
169.45722475993431999086
169.24825294659066798886
169.03964023854663878410
168.83138601870174966280
168.62348967101596031171
168.41595058050771172020
168.20876813325253351650
168.00194171638071338748
167.79547071807567704127
167.58935452757248185662
167.38359253515540103763
167.17818413215690043216
166.97312871095485320438
166.76842566497194297881
166.56407438867256587400
166.36007427756217680326
166.15642472818481678587
165.95312513812146448799
165.75017490598850145034
165.54757343143572256849
165.34532011514440341671
165.14341435882582231898
164.94185556521946978137
164.74064313809108739406
164.53977648223107621561
164.33925500345256409673
164.13907810858984248625
163.93924520549643375489
163.73975570304361326635
163.54060901111824932741
163.34180454062138210247
163.14334170346634778070
162.94521991257727222546
162.74743858188691092437
162.54999712633519948213
162.35289496186746305284
162.15613150543259735059
161.95970617498176125082
161.76361838946584725818
161.56786756883471412038
161.37245313403445834410
161.17737450700695944761
160.98263111068669672932
160.78822236900060715925
160.59414770686484530415
160.40040655018407278476
160.20699832584966770810
160.01392246173779199125
159.82117838670745868512
159.62876553059953721458
159.43668332423456490687
159.24493119941118379757
159.05350858890409426749
158.86241492646354345197
158.67164964681202832253
158.48121218564392620465
158.29110197962313577591
158.10131846638179808906
157.91186108451805125696
157.72272927359537675329
157.53392247413970039815
157.34544012763893761075
157.15728167654020808186
156.96944656424923891791
156.78193423512800563913
156.59474413449322582892
156.40787570861508015696
156.22132840471505232927
156.03510167096467853298
155.84919495648372844698
155.66360771133852836101
155.47833938654082430730
155.29338943404508199819
155.10875730674823103072
154.92444245848690798084
154.74044434403657533039
154.55676241910956036918
154.37339614035332147068
154.19034496534931122369
154.00760835261090164749
153.82518576158210521498
153.64307665263569901981
153.46128048707200264289
153.27979672711688863274
153.09862483592024773316
152.91776427755485201487
152.73721451701422324732
152.55697502021106970460
152.37704525397649035767
152.19742468605704743823
152.01811278511453906503
151.83910902072344129010
151.66041286337008386909
151.48202378445051863309
151.30394125626901313808
151.12616475203705590502
150.94869374587125321341
150.77152771279156695527
150.59466612872054724903
150.41810847048114396785
150.24185421579525723246
150.06590284328268580794
149.89025383245865441495
149.71490666373318845217
149.53986081840895394635
149.36511577868031963590
149.19067102763102639074
149.01652604923327771758
148.84268032834631867445
148.66913335071410529054
148.49588460296493508395
148.32293357260869015590
148.15027974803624033484
147.97792261851765260872
147.80586167420065635270
147.63409640610902329172
147.46262630614117483674
147.29145086706867573412
147.12056958253495508870
146.94998194705326000076
146.77968745600566080611
146.60968560564131735191
146.43997589307511475454
146.27055781628610020562
146.10143087411600504311
145.93259456626773840071
145.76404839330388085727
145.59579185664557599011
145.42782445857034190340
145.26014570221136068540
145.09275509155511940662
144.92565213144126801126
144.75883632755949292914
144.59230718644965918429
144.42606421549925244108
144.26010692294215687070
144.09443481785760354796
143.92904741016846514867
143.76394421063943696026
143.59912473087612738709
143.43458848332366528666
143.27033498126468202827
143.10636373881831673316
142.94267427093868150223
142.77926609341335506542
142.61613872286201853967
142.45329167673514803028
142.29072447331213879806
142.12843663170062313839
141.96642767183431033118
141.80469711447187819431
141.64324448119569410665
141.48206929441016654891
141.32117107734046612677
141.16054935403110448533
141.00020364934437111515
140.84013348895891226675
140.68033839936910567303
140.52081790788216153487
140.36157154261834989484
140.20259883250821530964
140.04389930729229263306
139.88547249751906065285
139.72731793454343574012
139.56943515052620341521
139.41182367843163092402
139.25448305202684196047
139.09741280587982714678
138.94061247535898928618
138.78408159663075593926
138.62781970665841413393
138.47182634320139982265
138.31610104481313783253
138.16064335084035974432
138.00545280142119963784
137.85052893748402880192
137.69587130074603464891
137.54147943371214068975
137.38735287967327280967
137.23349118270536450837
137.07989388766756633231
136.92656054020147848860
136.77349068672907606015
136.62068387445236794520
136.46813965135072521662
136.31585756618099480875
136.16383716847496998525
136.01207800853890717008
135.86057963745142274092
135.70934160706289617337
135.55836346999382158174
135.40764477963324452503
135.25718509013796619911
135.10698395643083813411
134.95704093419942637411
134.80735557989501671727
134.65792745073099467845
134.50875610468139598197
134.35984110048067918797
134.21118199762057088265
134.06277835635043516049
133.91462973767502830924
133.76673570335361773687
133.61909581589864615125
133.47170963857399783592
133.32457673539468601120
133.17769667112429488043
133.03106901127461014767
132.88469332210422635399
132.73856917061652893608
132.59269612455975106968
132.44707375242430202888
132.30170162344273876442
132.15657930758703741958
132.01170637556882070385
131.86708239883725468644
131.72270694957765613253
131.57857960071078196052
131.43469992589140815653
131.29106749950682342387
131.14768189667549336264
131.00454269324637834870
130.86164946579714296604
130.71900179163287702977
130.57659924878555557370
130.43444141601190722213
130.29252787279247627339
130.15085819933071320520
130.00943197655126937207
129.86824878609905908888
129.72730821033781012375
129.58660983234901209471
129.44615323593060907115
129.30593800559563533170
129.16596372657139113471
129.02622998479762372881
128.88673636692595891873
128.74748246031791154564
128.60846785304423178786
128.46969213388396724440
128.33115489232227446337
128.19285571855002103803
128.05479420346216556936
127.91696993865680553881
127.77938251643381306621
127.64203152979376909570
127.50491657243641441255
127.36803723875996752213
127.23139312385939092565
127.09498382352573742082
126.95880893424433111250
126.82286805319432687611
126.68716077824669241636
126.55168670796368246556
126.41644544159728980048
126.28143657908825048253
126.14665972106452329626
126.01211446884094868892
125.87780042441673344911
125.74371719047563544791
125.60986437038383201070
125.47624156818918095269
125.34284838861999844539
125.20968443708395057001
125.07674931966640485825
124.94404264313007502096
124.81156401491318774788
124.67931304312882900831
124.54728933656288347720
124.41549250467437559564
124.28392215759284056276
124.15257790611811117287
124.02145936171847040441
123.89056613653025351596
123.75989784335610011112
123.62945409566418675240
123.49923450758660692372
123.36923869391885943969
123.23946627011832788412
123.10991685230307268739
122.98059005725116321628
122.85148550239865983258
122.72260280583938651944
122.59394158632375138041
122.46550146325662922209
122.33728205669747524098
122.20928298735825023869
122.08150387660307956139
121.95394434644650516475
121.82660401955266138430
121.69948251923409543451
121.57257946945081528156
121.44589449480879750354
121.31942722055921990432
121.19317727259740991030
121.06714427746133821984
120.94132786233079457361
120.81572765502619404288
120.69034328400776701073
120.56517437837401018896
120.44022056786066343648
120.31548148283989974061
120.19095675431923098131
120.06664601393998736967
119.94254889397682006802
119.81866502733572588113
119.69499404755413252133
119.57153558879906540824
119.44828928586589711358
119.32525477417792103552
119.20243168978473136121
119.07981966936159778925
118.95741835020770338360
118.83522737024604509770
118.71324636802145846559
118.59147498270003495691
118.46991285406797089763
118.34855962253035954745
118.22741492911032423763
118.10647841544779623746
117.98574972379867631389
117.86522849703347048944
117.74491437863648002349
117.62480701270449401363
117.50490604394623517237
117.38521111768068294623
117.26572187983629191876
117.14643797695018179184
117.02735905616671630014
116.90848476523669319249
116.78981475251616473088
116.67134866696558503918
116.55308615814848849368
116.43502687623076496948
116.31717047197929559843
116.19951659676127064813
116.08206490254296738840
115.96481504188852795778
115.84776666795954724876
115.73091943451314023150
115.61427299590171458021
115.49782700707170590704
115.38158112356235562856
115.26553500150485831455
115.14968829762145219320
115.03404066922411175256
114.91859177421376614348
114.80334127107916231125
114.68828881889612603118
114.57343407732621187733
114.45877670661552372167
114.34431636759462946884
114.23005272167641521719
114.11598543085595736102
114.00211415770884570975
113.88843856539068610800
113.77495831763596356723
113.66167307875703329501
113.54858251364289856156
113.43568628775875595238
113.32298406714447480681
113.21047551841375877757
113.09816030875322212523
112.98603810592173601890
112.87410857824872323363
112.76237139463354708369
112.65082622454491456665
112.53947273801937001281
112.42831060566014400592
112.31733949863689758786
112.20655908868431538394
112.09596904810103978889
111.98556904974910253259
111.87535876705220516669
111.76533787399588959488
111.65550604512547749891
111.54586295554578612155
111.43640828091983507875
111.32714169746810739525
111.21806288196717105166
111.10917151174959371929
111.00046726470189639713
110.89194981926438288156
110.78361885442984657857
110.67547404974291680446
110.56751508529846717011
110.45974164174162979180
110.35215340026604735613
110.24475004261320520982
110.13753125107155028672
110.03049670847556740227
109.92364609820458554168
109.81697910418216679318
109.71049541087509737736
109.60419470329215130278
109.49807666698370667291
109.39214098804013985955
109.28638735309155549658
109.18081544930643644875
109.07542496439079116044
108.97021558658755679971
108.86518700467527764886
108.76033890796698244685
108.65567098631001385911
108.55118293008438001834
108.44687443020274031369
108.34274517810813165397
108.23879486577425268479
108.13502318570404270304
108.03142983092890005992
107.92801449500765897938
107.82477687202596428051
107.72171665659470818355
107.61883354384998767728
107.51612722945162659016
107.41359740958257873444
107.31124378094757787494
107.20906604077285351195
107.10706388680480927178
107.00523701730925552056
106.90358513107059934555
106.80210792739073610846
106.70080510608836732445
106.59967636749804853480
106.49872141246920875801
106.39793994236551100130
106.29733165906363012709
106.19689626495259915373
106.09663346293298502587
105.99654295641573753528
105.89662444932160667577
105.79687764608010525080
105.69730225162865622224
105.59789797141162637217
105.49866451137977207964
105.39960157798891771108
105.30070887819961455989
105.20198611947563449576
105.10343300978372838017
105.00504925759223340265
104.90683457187097360475
104.80878866208927036041
104.71091123821599921939
104.61320201071849567143
104.51566069056150354299
104.41828698920667761740
104.32108061861096359735
104.22404129122708127397
104.12716872000123657926
104.03046261837317842947
103.93392270027526080867
103.83754868013085115308
103.74134027285479930924
103.64529719385144801436
103.54941915901412130552
103.45370588472448503126
103.35815708785173683282
103.26277248575142664322
103.16755179626500193990
103.07249473771844350267
102.97760102892199540747
102.88287038916912763398
102.78830253823566920346
102.69389719637896973836
102.59965408433698996760
102.50557292332798908774
102.41165343504867735192
102.31789534167452870861
102.22429836585820339678
102.13086223072905056597
102.03758665989214193814
101.94447137742746178901
101.85151610788950904407
101.75872057630550671092
101.66608450817574293978
101.57360762947185151006
101.48128966663666972181
101.38913034658308731650
101.29712939669286697608
101.20528654481678643151
101.11360151927290473850
101.02207404884642016896
100.93070386278849071005
100.83949069081545246718
100.74843426310820859726
100.65753431031139086826
100.56679056353222279085
100.47620275434046277496
100.38577061476676988150
100.29549387730241960526
100.20537227489835174765
100.11540554096444566312
100.02559340936863918614
99.93593561443650230558
99.84643189094965975983
99.75708197414564892824
99.66788559971737981869
99.57884250381147239750
99.48995242302821395697
99.40121509442049330119
99.31263025549291967309
99.22419764420128274196
99.13591699895179942814
99.04778805859996282379
98.95981056245037166264
98.87198425025512449338
98.78430886221410389680
98.69678413897324276149
98.60940982162428269930
98.52218565170382191809
98.43511137119286047437
98.34818672251546445295
98.26141144853860964758
98.17478529257080310799
98.08830799836191260965
98.00197931010211505054
97.91579897242104379984
97.82976673038764658941
97.74388232950821020495
97.65814551572694313109
97.57255603542432709219
97.48711363541684704614
97.40181806295586852684
97.31666906572738184877
97.23166639185079418439
97.14680978987830428650
97.06209900879424878894
96.97753379801440587471
96.89311390738500051611
96.80883908718229236001
96.72470908811158096796
96.64072366130665159289
96.55688255832883726271
96.47318553116643613521
96.38963233223404358796
96.30622271437157166929
96.22295643084370908582
96.13983323533915381631
96.05685288196994520149
95.97401512527049760592
95.89131972019723093581
95.80876642212751903571
95.72635498685916388695
95.64408517060961401057
95.56195673001512602696
95.47996942213057991466
95.39812300442771686448
95.31641723479542349651
95.23485187153868025689
95.15342667337765192315
95.07214139944714759167
94.99099580929596697842
94.90998966288607618935
94.82912272059179770167
94.74839474319963983362
94.66780549190650617675
94.58735472832040613866
94.50704221445856489936
94.42686771274733814607
94.34683098602104678321
94.26693179752199114319
94.18716991089914358781
94.10754509020753744153
94.02805709990768434636
93.94870570486492056261
93.86949067034878169125
93.79041176203195107064
93.71146874598987608351
93.63266138869984445137
93.55398945704091318021
93.47545271829207536030
93.39705094013268649178
93.31878389064127077290
93.24065133829473950300
93.16265305196797896770
93.08478880093321095046
93.00705835485861427969
92.92946148380887905205
92.85199795824327395621
92.77466754901593048999
92.69747002737433660968
92.62040516495936515184
92.54347273380436433854
92.46667250633404933069
92.39000425536455907150
92.31346775410243310489
92.23706277614380155683
92.16078909547394459878
92.08464648646635453133
92.00863472388236630195
91.93275358287068854679
91.85700283896574092068
91.78138226808830779646
91.70589164654396086007
91.63053075102261857410
91.55529935859807721954
91.48019724672732877480
91.40522419324933878215
91.33037997638533056488
91.25566437473740677433
91.18107716728812306428
91.10661813339987702420
91.03228705281443922104
90.95808370565167422228
90.88400787240945533085
90.81005933396322404860
90.73623787156425635203
90.66254326684034481332
90.58897530179419277374
90.51553375880340013282
90.44221842061924121481
90.36902907036650844930
90.29596549154270235249
90.22302746801724993020
90.15021478403100729793
90.07752722419569124668
90.00496457349304080253
89.93252661727444774442
89.86021314125977710319
89.78802393153779348722
89.71595877456418577367
89.64401745716182290380
89.57219976652031334652
89.50050549019428558495
89.42893441610389970720
89.35748633253352579686
89.28616102813177235475
89.21495829190975257461
89.14387791324189436182
89.07291968186393660289
89.00208338787329864772
88.93136882172807133884
88.86077577424633489045
88.79030403660571835189
88.71995340034264643236
88.64972365735187054270
88.57961459988565877666
88.50962602055319905503
88.43975771232025806512
88.37000946850832860946
88.30038108279396169564
88.23087234920836863239
88.16148306213666785425
88.09221301631734490911
88.02306200684147086122
87.95402982915254597174
87.88511627904544809553
87.81632115266559424072
87.74764424650928162919
87.67908535742229503285
87.61064428259946623712
87.54232081958402034161
87.47411476626747628416
87.40602592088831102046
87.33805408203190268068
87.27019904862962107472
87.20246061995860031857
87.13483859564048827906
87.06733277564148920646
86.99994296027182372200
86.93266895018453510602
86.86551054637526192437
86.79846755018169801588
86.73153976328288194964
86.66472698769872806679
86.59802902578923067267
86.53144568025432192826
86.46497675413246497556
86.39862205080103763066
86.33238137397523814798
86.26625452770716151463
86.20024131638622577611
86.13434154473777937255
86.06855501782231954166
86.00288154103601812039
85.93732092010908729662
85.87187296110548118122
85.80653747042265422351
85.74131425479066592743
85.67620312127165504990
85.61120387725937064261
85.54631633047868888298
85.48154028898446199491
85.41687556116177404419
85.35232195572490354607
85.28787928171682608536
85.22354734850866009310
85.15932596579904156897
85.09521494361376880988
85.03121409230496396958
84.96732322255071778727
84.90354214535445009915
84.83987067204438403678
84.77630861427290653864
84.71285578401615623534
84.64951199357315658744
84.58627705556575904211
84.52315078293774774920
84.46013298895417165113
84.39722348720113132003
84.33442209158529578872
84.27172861633249567603
84.20914287598839109705
84.14666468541697952332
84.08429385980086578911
84.02203021463947152370
83.95987356575002991121
83.89782372926597986407
83.83588052163665338412
83.77404375962683502621
83.71231326031630715079
83.65068884109909674862
83.58917031968303490430
83.52775751408917415120
83.46645024265140477837
83.40524832401563060102
83.34415157713958421937
83.28315982129196015649
83.22227287605215906297
83.16149056130944927645
83.10081269726278208054
83.04023910441999589693
82.97976960359738995976
82.91940401591919851398
82.85914216281699395950
82.79898386602930315803
82.73892894760098215556
82.67897722988242037445
82.61912853552966851112
82.55938268750320219169
82.49973950906809250228
82.44019882379281227713
82.38076045554913662272
82.32142422851154606178
82.26218996715655862317
82.20305749626227509452
82.14402664090829375709
82.08509722647427508946
82.02626907864024019545
81.96754202338571815289
81.90891588698926284451
81.85039049602806926487
81.79196567737719192337
81.73364125820937431399
81.67541706599406836631
81.61729292849744865634
81.55926867378157396615
81.50134413020401780159
81.44351912641721469299
81.38579349136816176724
81.32816705429776504843
81.27063964474032786711
81.21321109252312453464
81.15588122776587454155
81.09864988088027359936
81.04151688256921204356
80.98448206382660430336
80.92754525593723258226
80.87070629047494207953
80.81396499930391996713
80.75732121457666323749
80.70077476873431976401
80.64432549450592091489
80.58797322490808312523
80.53171779324432577596
80.47555903310441749454
80.41949677836426246813
80.36353086318526095511
80.30766112201379769431
80.25188738958064504914
80.19620950090079247730
80.14062729127229545156
80.08514059627682968312
80.02974925177827003608
79.97445309392259105152
79.91925195913734114583
79.86414568413120207424
79.80913410589344891832
79.75421706169341007353
79.69939438908016882124
79.64466592588188120772
79.59003151020543498362
79.53549098043593801322
79.48104417523614984020
79.42669093354614062719
79.37243109458272272150
79.31826449783902432955
79.26419098308397792607
79.21021039036186550675
79.15632255999183541917
79.10252733256751866975
79.04882454895634680270
78.99521405029922505037
78.94169567801024811615
78.88826927377573383637
78.83493467955422318028
78.78169173757589760498
78.72854029034188272362
78.67548018062407777506
78.62251125146455876802
78.56963334617508110114
78.51684630833659639393
78.46414998179913879994
78.41154421068078761436
78.35902883936755358718
78.30660371251288154326
78.25426867503723826758
78.20202357212751564930
78.14986824923660435616
78.09780255208306698478
78.04582632665054120480
77.99393941918738448749
77.94214167620590671959
77.89043294448273968555
77.83881307105721703010
77.78728190323174374043
77.73583928857135560975
77.68448507490278132082
77.63321911031417243976
77.58204124315508920517
77.53095132203539208149
77.47994919582521333723
77.42903471365428913487
77.37820772491173215712
77.32746807924530685341
77.27681562656158575919
77.22625021702445735627
77.17577170105570871783
77.12537992933400232687
77.07507475279467712426
77.02485602262910902027
76.97472359028463984032
76.92467730746368204109
76.87471702612354818029
76.82484259847591090420
76.77505387698650451966
76.72535071437441445141
76.67573296361187829007
76.62620047792420052701
76.57675311078818936039
76.52739071593286723783
76.47811314733873189198
76.42892025923693211098
76.37981190610918247330
76.33078794268737965467
76.28184822395289188535
76.23299260513653052840
76.18422094171747005475
76.13553308942358910372
76.08692890423051835569
76.03840824236164053218
75.98997096028719511196
75.94161691472392305968
75.89334596263508103675
75.84515796122960296088
75.79705276796178736731
75.74903024053080002886
75.70109023688064553426
75.65323261519918673912
75.60545723391810213343
75.55776395171200476852
75.51015262749891121530
75.46262312043897679814
75.41517528993438190810
75.36780899562906199662
75.32052409740785492431
75.27332045539664306943
75.22619792996155752007
75.17915638170877912216
75.13219567148382793675
75.08531566037179061368
75.03851620969589930610
74.99179718101800062868
74.94515843613777406063
74.89859983709268931307
74.85212124615671314132
74.80572252584090620076
74.75940353889247091956
74.71316414829448149248
74.66700421726551439860
74.62092360925912259972
74.57492218796350869070
74.52899981730118383894
74.48315636142855566959
74.43739168473517509028
74.39170565184392103220
74.34609812761024727479
74.30056897712179875271
74.25511806569801365185
74.20974525888999551171
74.16445042247964636317
74.11923342247958146345
74.07409412513271718126
74.02903239691165993008
73.98404810451884827671
73.93914111488541607287
73.89431129517124929862
73.84955851276458815846
73.80488263528154391224
73.76028353056577202551
73.71576106668770478336
73.67131511194506288120
73.62694553486123538732
73.58265220418617502673
73.53843498889497709570
73.49429375818796472686
73.45022838149031940702
73.40623872845155517552
73.36232466894524861800
73.31848607306829990193
73.27472281114127383717
73.23103475370746195949
73.18742177153229988562
73.14388373560363731940
73.10042051713094224397
73.05703198754495986122
73.01371801849754206160
72.97047848186070950760
72.92731324972704953780
72.88422219440877825036
72.84120518843762681627
72.79826210456423041251
72.75539281575794348100
72.71259719520668340920
72.66987511631585050509
72.62722645270869747947
72.58465107822529205350
72.54214886692304276039
72.49971969307547681183
72.45736343117211220033
72.41507995591801716273
72.37286914223409439728
72.33073086525573103245
72.28866500033304021144
72.24667142303044897744
72.20475000912587404400
72.16290063461103443387
72.12112317569066988199
72.07941750878215714238
72.03778351051538209049
71.99622105773210023472
71.95473002748578039700
71.91331029704116417633
71.87196174387391067739
71.83068424567017018489
71.78947768032628573565
71.74834192594872206428
71.70727686085277241546
71.66628236356363856885
71.62535831281445553032
71.58450458754747103285
71.54372106691245392085
71.50300763026706363235
71.46236415717623913224
71.42179052741192890608
71.38128662095259358011
71.34085231798304960193
71.30048749889391501711
71.26019204428123998696
71.21996583494669152969
71.17980875189631717603
71.13972067634085760801
71.09970148969514980308
71.05975107357788544959
71.01986930981091461490
70.98005608041950154075
70.94031126763147199199
70.90063475387718483489
70.86102642178870780754
70.82148615420010173693
70.78201383414673841799
70.74260934486487428785
70.70327256979146568483
70.66400339256381357700
70.62480169701913723657
70.58566736719430423364
70.54660028732536147800
70.50760034184746416486
70.46866741539430734065
70.42980139279761431226
70.39100215908729296643
70.35226959949058311850
70.31360359943232651858
70.27500404453392945925
70.23647082061327751035
70.19800381368493447098
70.15960290995896286859
70.12126799584088132633
70.08299895793166456315
70.04479568302718917039
70.00665805811745201481
69.96858597038729499218
69.93057930721485604408
69.89263795617195285104
69.85476180502391230220
69.81695074172860415729
69.77920465443644104653
69.74152343149039268155
69.70390696142474951102
69.66635513296576220910
69.62886783503076060242
69.59144495672799735075
69.55408638735623583216
69.51679201640455119104
69.47956173355181874740
69.44239542866657188824
69.40529299180671785052
69.36825431321874191326
69.33127928333811951234
69.29436779278827884809
69.25751973238072878303
69.22073499311491673325
69.18401346617709180009
69.14735504294078793919
69.11075961496615605029
69.07422707399980765786
69.03775731197391962723
69.00135022100714365934
68.96500569340268782526
68.92872362164953869978
68.89250389842098343252
68.85634641657503607348
68.82025106915349965675
68.78421774938222199580
68.74824635067039935166
68.71233676661073275227
68.67648889097826270245
68.64070261773090919633
68.60497784100873275293
68.56931445513370704248
68.53371235460939203676
68.49817143412059294860
68.46269158853334602099
68.42727271289408008670
68.39191470242958814652
68.35661745254688526074
68.32138085883255484987
68.28620481705264921857
68.25108922315253323632
68.21603397325591799927
68.18103896366565663811
68.14610409086213849150
68.11122925150431228758
68.07641434242806610655
68.04165926064710845367
68.00696390335167507146
67.97232816790896947623
67.93775195186235293932
67.90323515293165712592
67.86877766901201880501
67.83437939817424933153
67.80004023866429463396
67.76576008890289415376
67.73153884748538189342
67.69737641318150167535
67.66327268493473923172
67.62922756186230799358
67.59524094325482224122
67.56131272857591341108
67.52744281746201693295
67.49363110972197432602
67.45987750533687687948
67.42618190445963932689
67.39254420741480089418
67.35896431469814160664
67.32544212697636965004
67.29197754508712137067
67.25857047003826494347
67.22522080300784352858
67.19192844534343578289
67.15869329856269587253
67.12551526435207449595
67.09239424456714573353
67.05933014123203861345
67.02632285653938026826
66.99337229284977013322
66.96047835269163783778
66.92764093876088793422
66.89485995392065831311
66.86213530120093651021
66.82946688379865918250
66.79685460507657523976
66.76429836856384270050
66.73179807795547446858
66.69935363711182674251
66.66696495005830058744
66.63463192098579668254
66.60235445424905265099
66.57013245436785098263
66.53796582602571163534
66.50585447407001993270
66.47379830351179919035
66.44179721952497175153
66.40985112744671425844
66.37795993277680395295
66.34612354117741972459
66.31434185847292894778
66.28261479064910588477
66.25094224385391328269
66.21932412439620918576
66.18776033874597430895
66.15625079353378623637
66.12479539555084784297
66.09339405174843307123
66.06204666923768797915
66.03075315528948863175
65.99951341733404319712
65.96832736296039456647
65.93719489991683246899
65.90611593610977081426
65.87509037960397506595
65.84411813862254803098
65.81319912154572193685
65.78233323691159739610
65.75152039341527654415
65.72076049990886303931
65.69005346540097889374
65.65939919905666499744
65.62879761019713953374
65.59824860829924375594
65.56775210299551304161
65.53730800407377898864
65.50691622147689940903
65.47657666530244569003
65.44628924580237594455
65.41605387338334764991
65.38587045860529656238
65.35573891218230357936
65.32565914498177050973
65.29563106802413585683
65.26565459248311640295
65.23572962968468402778
65.20585609110737834726
65.17603388838180933362
65.14626293329052941772
65.11654313776742242226
65.08687441389797356806
65.05725667391870103984
65.02768983021687176915
64.99817379533038774753
64.96870848194735970083
64.93929380290596498071
64.90992967119430545608
64.88061599994971118122
64.85135270245902461284
64.82213969215797533252
64.79297688263119425756
64.76386418761164520674
64.73480152098056805698
64.70578879676745032157
64.67682592914897554692
64.64791283244993280732
64.61904942114188088453
64.59023560984348932834
64.56147131332024002859
64.53275644648397246783
64.50409092439277003450
64.47547466225077528179
64.44690757540770675860
64.41838957935885900952
64.38992058974466203836
64.36150052235058183214
64.33312929310686456574
64.30480681808792553511
64.27653301351270442865
64.24830779574391215192
64.22013108128834346644
64.19200278679581117558
64.16392282905974298046
64.13589112501608724415
64.10790759174403774523
64.07997214646515260483
64.05208470654291375013
64.02424518948303955312
63.99645351293320771902
63.96870959468237316514
63.94101335266089591869
63.91336470493985899566
63.88576356973148051566
63.85820986538832499946
63.83070351040350232097
63.80324442340996426992
63.77583252318056850072
63.74846772862780852620
63.72114995880328081057
63.69387913289796188110
63.66665517024158305048
63.63947799030250251917
63.61234751268752063424
63.58526365714147488006
63.55822634354724698369
63.53123549192532237839
63.50429102243354151369
63.47739285536732722903
63.45054091115846972571
63.42373511037597921813
63.39697537372503433062
63.37026162204745816098
63.34359377632088694554
63.31697175765852847462
63.29039548730951736388
63.26386488665811214105
63.23737987722377340560
63.21094038066073750315
63.18454631875796678742
63.15819761343863802949
63.13189418676051190005
63.10563596091466109783
63.07942285822647221494
63.05325480115446623586
63.02713171229049748945
63.00105351435956180239
62.97502013021912858903
62.94903148285954586072
62.92308749540345047535
62.89718809110534891715
62.87133319335194414634
62.84552272566139663468
62.81975661168339541973
62.79403477519874599011
62.76835714011932765288
62.74272363048766010252
62.71713417047695315887
62.69158868439059517641
62.66608709666212462253
62.64062933185478243558
62.61521531466149781409
62.58984496990486690038
62.56451822253647065963
62.53923499763667592788
62.51399522041486989110
62.48879881620889165106
62.46364571048485458959
62.43853582883701847095
62.41346909698731337812
62.38844544078539655629
62.36346478620863820197
62.33852705936124749542
62.31363218647451418519
62.28878009390649594934
62.26397070814195444655
62.23920395579180819823
62.21447976359311127226
62.18979805840874774958
62.16515876722759514905
62.14056181716364335443
62.11600713545632856949
62.09149464946998620007
62.06702428669387217042
62.04259597474185028432
62.01820964135212932433
61.99386521438707831066
61.96956262183316255232
61.94530179180039652920
61.92108265252259968747
61.89690513235643010148
61.87276915978237212812
61.84867466340315189655
61.82462157194456864318
61.80060981425477706352
61.77663931930432994477
61.75271001618551025558
61.72882183411278589347
61.70497470242215598546
61.68116855057115088812
61.65740330813817848821
61.63367890482297184462
61.60999527044621260075
61.58635233494873517657
61.56275002839208809746
61.53918828095791582200
61.51566702294773847370
61.49218618478315789844
61.46874569700511159454
61.44534549027367376084
61.42198549536868767973
61.39866564318820962853
61.37538586474978075103
61.35214609118884254713
61.32894625375958952418
61.30578628383417338910
61.28266611290277410262
61.25958567257318776456
61.23654489457081950832
61.21354371073841349471
61.19058205303579001111
61.16765985353976731176
61.14477704444360028901
61.12193355805753469667
61.09912932680793318241
61.07636428323701949239
61.05363836000325505893
61.03095148988074214458
61.00830360575909594445
60.98569464064326695052
60.96312452765327094539
60.94059320002416058060
60.91810059110562747264
60.89564663436185298906
60.87323126337171430578
60.85085441182766885504
60.82851601353649328985
60.80621600241850899238
60.78395431250799418876
60.76173087795205418615
60.73954563301121822860
60.71739851205893501174
60.69528944958160820988
60.67321838017801383103
60.65118523855924337340
60.62918995954890277744
60.60723247808234503964
60.58531272920669152882
60.56343064808097409468
60.54158616997538899795
60.51977923027143191348
60.49800976446163502942
60.47627770814941072786
60.45458299704881710568
60.43292556698444428775
60.41130535389103073385
60.38972229381341350063
60.36817632290666324479
60.34666737743498998725
60.32519539377280892722
60.30376030840317014281
60.28236205791874624538
60.26100057902094420115
60.23967580852031744598
60.21838768333534375188
60.19713614049357630620
60.17592111713047842159
60.15474255048927432199
60.13360037792172363424
60.11249453688649424521
60.09142496495020679959
60.07039159978660336492
60.04939437917658295873
60.02843324100792443687
60.00750812327521543921
59.98661896407941185316
59.96576570162791597340
59.94494827423456939641
59.92416662031904905916
59.90342067840655460031
59.88271038712831284556
59.86203568522092410831
59.84139651152619165941
59.82079280499105067292
59.80022450466738348496
59.77969154971182774716
59.75919387938527904680
59.73873143305362276578
59.71830415018619220291
59.69791197035701912910
59.67755483324355481045
59.65723267862706791220
59.63694544639214001336
59.61669307652702087807
59.59647550912276159352
59.57629268437340641640
59.55614454257583645358
59.53603102412956360467
59.51595206953646766124
59.49590761940062577651
59.47589761442821298942
59.45592199542743827578
59.43598070330803295747
59.41607367908137860013
59.39620086386016595270
59.37636219885833099852
59.35655762539088442509
59.33678708487331476817
59.31705051882247659023
59.29734786885492070496
59.27767907668823710310
59.25804408413974755376
59.23844283312689640297
59.21887526566690240770
59.19934132387663083819
59.17984094997248689651
59.16037408626998939098
59.14094067518396258265
59.12154065922813828138
59.10217398101499242102
59.08284058325566689973
59.06354040875966404656
59.04427340043496741373
59.02503950128750176418
59.00583865442123254752
58.98667080303764720384
58.96753589043613175136
58.94843386001330998170
58.92936465526332057152
58.91032821977716338324
58.89132449724299789295
58.87235343144534027715
58.85341496626578106088
58.83450904568206141221
58.81563561376836446470
58.79679461469481793756
58.77798599272750124101
58.75920969222863021741
58.74046565765542737836
58.72175383356098166132
58.70307416459356630867
58.68442659549652518081
58.66581107110809512051
58.64722753636170438085
58.62867593628475049172
58.61015621599979397160
58.59166832072308039869
58.57321219576540727303
58.55478778653137794663
58.53639503851944425605
58.51803389732181415184
58.49970430862402537286
58.48140621820507334405
58.46313957193707011584
58.44490431578517330991
58.42670039580736585094
58.40852775815438491236
58.39038634906944480463
58.37227611488815881557
58.35419700203824078244
58.33614895703981062525
58.31813192650454169552
58.30014585713598762595
58.28219069572928390244
58.26426638917096312298
58.24637288443874894028
58.22851012860190422771
58.21067806881990236434
58.19287665234388384761
58.17510582651480177674
58.15736553876475056768
58.13965573661582197929
58.12197636768040354127
58.10432737966096539139
58.08670872034953447383
58.06912033762816349736
58.05156217946845487177
58.03403419393120543646
58.01653632916686120780
57.99906853341448709216
57.98163075500238505811
57.96422294234759675646
57.94684504395577562263
57.92949700842112292776
57.91217878442613198331
57.89489032074155261398
57.87763156622595772660
57.86040246982607726522
57.84320298057618003895
57.82603304759812345992
57.80889262010155249527
57.79178164738279122048
57.77470007882573099778
57.75764786390109151171
57.74062495216645629625
57.72363129326618036430
57.70666683693085019513
57.68973153297764611125
57.67282533131020727524
57.65594818191788561990
57.63910003487612954132
57.62228084034612152209
57.60549054857496997784
57.58872910989477134081
57.57199647472337034060
57.55529259356364946143
57.53861741700366394525
57.52197089571617993897
57.50535298045902976583
57.48876362207442269892
57.47220277148915101861
57.45567037971427026832
57.43916639784502109478
57.42269077706078661549
57.40624346862471583108
57.38982442388387994470
57.37343359426854760841
57.35707093129317968305
57.34073638655476656822
57.32442991173391533266
57.30815145859430259634
57.29190097898234057539
57.27567842482717708208
57.25948374814065999772
57.24331690101706016094
57.22717783563295768090
57.21106650424712114500
57.19498285920042945918
57.17892685291553789284
57.16289843789691360598
57.14689756673067222437
57.13092419208449967982
57.11497826670711219776
57.09905974342869683369
57.08316857516038567155
57.06730471489433398347
57.05146811570337916919
57.03565873074101233442
57.01987651324125039309
57.00412141651848685342
56.98839339396729997134
56.97269239906238880167
56.95701838535838135158
56.94137130648976352632
56.92575111617063043923
56.91015776819467220093
56.89459121643496786191
56.87905141484374382799
56.86353831745273623710
56.84805187837216777780
56.83259205179142270481
56.81715879197854945915
56.80175205328022514095
56.78637179012145708157
56.77101795700568942493
56.75569050851450469963
56.74038939930753855378
56.72511458412231633019
56.70986601777420332837
56.69464365515624848513
56.67944745123876515436
56.66427736106961532414
56.64913333977422382759
56.63401534255449121247
56.61892332468966770875
56.60385724153609743325
56.58881704852618810264
56.57380270116956921811
56.55881415505196940785
56.54385136583567827984
56.52891428925881456280
56.51400288113575243187
56.49911709735712861402
56.48425689388882631192
56.46942222677266443043
56.45461305212612046489
56.43982932614166259100
56.42507100508758099977
56.41033804530697182145
56.39563040321802844801
56.38094803531382126494
56.36629089816228344034
56.35165894840582723191
56.33705214276150741171
56.32247043802065178397
56.30791379104893934482
56.29338215878608764342
56.27887549824577462232
56.26439376651588020195
56.24993692075750573167
56.23550491820574137591
56.22109771616901952029
56.20671527202912898247
56.19235754324133580440
56.17802448733355191735
56.16371606190703857919
56.14943222463586636195
56.13517293326673041065
56.12093814561903570848
56.10672781958471944108
56.09254191312781046008
56.07838038428482008158
56.06424319116433707677
56.05013029194691398516
56.03604164488496053309
56.02197720830256599811
56.00793694059559868492
55.99392080023126538890
55.97992874574811139610
55.96596073575621232976
55.95201672893646360762
55.93809668404092150240
55.92420055989247629213
55.91032831538475988964
55.89647990948198241767
55.88265530121922353146
55.86885444970137371001
55.85507731410421428109
55.84132385367318818226
55.82759402772398260595
55.81388779564221636065
55.80020511688318407550
55.78654595097221857714
55.77291025750363928637
55.75929799614147697184
55.74570912661928190346
55.73214360873954120734
55.71860140237384229067
55.70508246746276626027
55.69158676401579555204
55.67811425211100839761
55.66466489189519961656
55.65123864358352534509
55.63783546745982988568
55.62445532387570068522
55.61109817325122151033
55.59776397607431164261
55.58445269290105272830
55.57116428435500665728
55.55789871112757083438
55.54465593397754474836
55.53143591373139997813
55.51823861128276860200
55.50506398759242188135
55.49191200368834131496
55.47878262066545573816
55.46567579968550631975
55.45259150197701103480
55.43952968883497334218
55.42649032162127298307
55.41347336176393412188
55.40047877075711824091
55.38750651016127335424
55.37455654160316242951
55.36162882677520258312
55.34872332743568534852
55.33584000540876957075
55.32297882258383481258
55.31013974091626295149
55.29732272242645763072
55.28452772920022795233
55.27175472338849004927
55.25900366720723866365
55.24627452293731266764
55.23356725292450164488
55.22088181957920483001
55.20821818537631031631
55.19557631285557874889
55.18295616462072672448
55.17035770333996680392
55.15778089174551723772
55.14522569263376539084
55.13269206886497642017
55.12017998336311563889
55.10768939911621089323
55.09522027917547859488
55.08277258665606979093
55.07034628473590487374
55.05794133665684597645
55.04555770572353168291
55.03319535530370387733
55.02085424882824327142
55.00853434979050859965
54.99623562174689794801
54.98395802831638690122
54.97170153318043617219
54.95946610008297028571
54.94725169283000809628
54.93505827528996121600
54.92288581139335690295
54.91073426513261779291
54.89860360056216137536
54.88649378179785287557
54.87440477301758789963
54.86233653846063162973
54.85028904242782488154
54.83826224928119330571
54.82625612344413923438
54.81427062940105798816
54.80230573169767893660
54.79036139494022705776
54.77843758379614769183
54.76653426299333915495
54.75465139732044406173
54.74278895162655800277
54.73094689082115849033
54.71912517987416890719
54.70732378381534743994
54.69554266773513262478
54.68378179678338568692
54.67204113617012239956
54.66032065116515070713
54.64862030709792151129
54.63694006935745761666
54.62527990339225425487
54.61363977471020803023
54.60201964887847481123
54.59041949152334183282
54.57883926833014243130
54.56727894504339104742
54.55573848746625742478
54.54421786146082240521
54.53271703294751659996
54.52123596790568171855
54.50977463237303055621
54.49833299244554041252
54.48691101427754546194
54.47550866408152359099
54.46412590812798271145
54.45276271274543944401
54.44141904432024148264
54.43009486929648943487
54.41879015417588050241
54.40750486551804243618
54.39623896993947482770
54.38499243411439465490
54.37376522477440943248
54.36255730870806246458
54.35136865276101758582
54.34019922383586731485
54.32904898889241707138
54.31791791494670462725
54.30680596907180301969
54.29571311839729474968
54.28463933010927178202
54.27358457145015790957
54.26254880971870875328
54.25153201226984833738
54.24053414651464777307
54.22955517992014051742
54.21859508000924421367
54.20765381436074648036
54.19673135060909174854
54.18582765644431731289
54.17494269961215991316
54.16407644791359388137
54.15322886920500167207
54.14239993139796780497
54.13158960245926465404
54.12079785041067481188
54.11002464332904082767
54.09926994934578914354
54.08853373664739194737
54.07781597347486979288
54.06711662812382002130
54.05643566894448071025
54.04577306434113381783
54.03512878277265940596
54.02450279275203115503
54.01389506284635899647
54.00330556167671147705
53.99273425791814418062
53.98218112029952209241
53.97164611760342722846
53.96112921866613021393
53.95063039237741264742
53.94014960768053157381
53.92968683357211290286
53.91924203910206614410
53.90881519337334282227
53.89840626554246938440
53.88801522481831796085
53.87764204046300164919
53.86728668179161161333
53.85694911817184049596
53.84662931902374793935
53.83632725382026507077
53.82604289208663317368
53.81577620340068790483
53.80552715739227664926
53.79529572374355694819
53.78508187218872649282
53.77488557251413681115
53.76470679455771772837
53.75454550820969501501
53.74440168341163825971
53.73427529015722114991
53.72416629849113434148
53.71407467850985995028
53.70400040036128075371
53.69394343424435334100
53.68390375040976891796
53.67388131915853932696
53.66387611084345365953
53.65388809586776375227
53.64391724468606525988
53.63396352780311104880
53.62402691577477753526
53.61410737920739677520
53.60420488875785594018
53.59431941513341257632
53.58445092909159512828
53.57459940144051557809
53.56476480303808784811
53.55494710479243281043
53.54514627766165801859
53.53536229265378665332
53.52559512082660120313
53.51584473328779978374
53.50611110119455560152
53.49639419575364485127
53.48669398822134013471
53.47701044990330387918
53.46734355215453859955
53.45769326637910268119
53.44805956403064328697
53.43844241661125238352
53.42884179567241176301
53.41925767281428250044
53.40969001968615259557
53.40013880798548484563
53.39060400945903950287
53.38108559590149582164
53.37158353915626918251
53.36209781111541161636
53.35262838371888705069
53.34317522895507579506
53.33373831886047611306
53.32431762551953369211
53.31491312106479796284
53.30552477767665209285
53.29615256758339825183
53.28679646306075312623
53.27745643643228135033
53.26813246006935287369
53.25882450639034004780
53.24953254786129264176
53.24025655699556835998
53.23099650635364099571
53.22175236854327806668
53.21252411621919264917
53.20331172208319259198
53.19411515888392472107
53.18493439941699563178
53.17576941652436772756
53.16662018309536108518
53.15748667206516131500
53.14836885641590669138
53.13926670917604155875
53.13018020342035896419
53.12110931226992249776
53.11205400889190286762
53.10301426649980527372
53.09399005835298623879
53.08498135775678861137
53.07598813806249893332
53.06701037266690690331
53.05804803501306565749
53.04910109858895594925
53.04016953692882196947
53.03125332361199184561
53.02235243226321870225
53.01346683655268776647
53.00459651019577478337
52.99574142695298917261
52.98690156062999534470
52.97807688507744217077
52.96926737419101982596
52.96047300191098372579
52.95169374222263769525
52.94292956915587922140
52.93418045678546945965
52.92544637923030137472
52.91672731065406054540
52.90802322526467804664
52.89933409731442992552
52.89065990110011483694
52.88200061096217297063
52.87335620128551738617
52.86472664649902952760
52.85611192107541711493
52.84751199953137046350
52.83892685642734932117
52.83035646636735549464
52.82180080399939470226
52.81325984401482287467
52.80473356114832483854
52.79622193017815590110
52.78772492592612053386
52.77924252325698262212
52.77077469707881363092
52.76232142234284339111
52.75388267404319719844
52.74545842721722976876
52.73704865694500654172
52.72865333834943157854
52.72027244659606282084
52.71190595689345315122
52.70355384449251090473
52.69521608468674855885
52.68689265281184930245
52.67858352424645573819
52.67028867441094774904
52.66200807876853673406
52.65374171282395820981
52.64548955212436709417
52.63725157225915296522
52.62902774885919399139
52.62081805759753194707
52.61262247418896720319
52.60444097438998767302
52.59627353399875460127
52.58812012885510256410
52.57998073484026946289
52.57185532787696757850
52.56374388392936225500
52.55564637900289426398
52.54756278914408795799
52.53949309044077153885
52.53143725902189231647
52.52339527105736749490
52.51536710275802022352
52.50735273037573591637
52.49935213020287250174
52.49136527857292833232
52.48339215185956874166
52.47543272647767054195
52.46748697888231305342
52.45955488556888468565
52.45163642307340268189
52.44373156797216495306
52.43584029688167902350
52.42796258645866913639
52.42009841339992703979
52.41224775444226935406
52.40441058636276494553
52.39658688597793911867
52.38877663014441310452
52.38097979575861273815
52.37319635975645581993
52.36542629911384949537
52.35766959084594418528
52.34992621200751017341
52.34219613969273865450
52.33447935103517068001
52.32677582320770426350
52.31908553342233858530
52.31140845893034452274
52.30374457702203727649
52.29609386502682610853
52.28845630031283064909
52.28083186028746354168
52.27322052239678384922
52.26562226412534073461
52.25803706299672768409
52.25046489657304249477
52.24290574245495122341
52.23535957828156739424
52.22782638173050173691
52.22030613051757086396
52.21279880239722359647
52.20530437516175936707
52.19782282664192507582
52.19035413470627560173
52.18289827726160012844
52.17545523225260950539
52.16802497766194335327
52.16060749151004927171
52.15320275185514020677
52.14581073679313050206
52.13843142445750089564
52.13106479301956852623
52.12371082068798955333
52.11636948570858152152
52.10904076636521153887
52.10172464097836098063
52.09442108790624104131
52.08713008554404666484
52.07985161232415549648
52.07258564671603551233
52.06533216722606738358
52.05809115239758000371
52.05086258081094285899
52.04364643108319654630
52.03644268186793198083
52.02925131185588725202
52.02207229977406655053
52.01490562438606701789
52.00775126449208585200
52.00060919892866451164
51.99347940656876687626
51.98636186632154476683
51.97925655713277137693
51.97216345798374703691
51.96508254789254976913
51.95801380591291973587
51.95095721113472109209
51.94391274268370750633
51.93688037972150794985
51.92986010144563380209
51.92285188708918752809
51.91585571592118952822
51.90887156724622286674
51.90189942040404247336
51.89493925477053437589
51.88799104975661435901
51.88105478480872534419
51.87413043940853896174
51.86721799307305502680
51.86031742535451627418
51.85342871584017387931
51.84655184415233719619
51.83968678994875034505
51.83283353292137007884
51.82599205279780818501
51.81916232934001698140
51.81234434234491459392
51.80553807164408652852
51.79874349710381409295
51.79196059862497492077
51.78518935614295060077
51.77842974962762667701
51.77168175908330027823
51.76494536454863037989
51.75822054609669464753
51.75150728383450626779
51.74480555790352553913
51.73811534847941828730
51.73143663577154427458
51.72476940002359668824
51.71811362151312607693
51.71146928055156877235
51.70483635748423267842
51.69821483268998463245
51.69160468658184726110
51.68500589960614632901
51.67841845224286601024
51.67184232500559204482
51.66527749844139805191
51.65872395313076026468
51.65218166968750779233
51.64565062875884393634
51.63913081102506197340
51.63262219720010648416
51.62612476803036543060
51.61963850429604860892
51.61316338680973103692
51.60669939641742587355
51.60024651399786677075
51.59380472046264287656
51.58737399675624857309
51.58095432385594847347
51.57454568277135820153
51.56814805454513361838
51.56176142025230291210
51.55538576100052239326
51.54902105792969280174
51.54266729221259168980
51.53632444505380760802
51.52999249769047906966
51.52367143139212402048
51.51736122746000035022
51.51106186722810065248
51.50477333206214325401
51.49849560335963616353
51.49222866255065156338
51.48597249109673157363
51.47972707049149221348
51.47349238225998391272
51.46726840795955837393
51.46105512917878854751
51.45485252753833549377
51.44866058468986835805
51.44247928231713018477
51.43630860213514210955
51.43014852589011098871
51.42399903535992677917
51.41786011235375752904
51.41173173871182910943
51.40561389630574495868
51.39950656703830134120
51.39340973284318181413
51.38732337568517749560
51.38124747756046417635
51.37518202049556492739
51.36912698654811748611
51.36308235780690978345
51.35704811639097755460
51.35102424445044988488
51.34501072416595235381
51.33900753774883440883
51.33301466744097041328
51.32703209551475254102
51.32105980427315472525
51.31509777604924948946
51.30914599320674085448
51.30320443813960196167
51.29727309327189743726
51.29135194105833051026
51.28544096398313456575
51.27954014456108211562
51.27364946533677425577
51.26776890888507409727
51.26189845781050280493
51.25603809474761618503
51.25018780236075599532
51.24434756334413521017
51.23851736042157511974
51.23269717634673270368
51.22688699390275957057
51.22108679590253643710
51.21529656518834627832
51.20951628463196669827
51.20374593713481203849
51.19798550562742889269
51.19223497306992953781
51.18649432245137376185
51.18076353679032308719
51.17504259913444997210
51.16933149256058754872
51.16363020017460883082
51.15793870511141250290
51.15225699053492292023
51.14658503963796931657
51.14092283564225027703
51.13527036179822005124
51.12962760138540829757
51.12399453771184454354
51.11837115411404397491
51.11275743395763981880
51.10715336063650937604
51.10155891757311508172
51.09597408821861108663
51.09039885605211850361
51.08483320458169174572
51.07927711734346587491
51.07373057790183423776
51.06819356984964741741
51.06266607680743874198
51.05714808242458957466
51.05163957037800770422
51.04614052437317184285
51.04065092814299475776
51.03517076544877539845
51.02970002007939598343
51.02423867585185490725
51.01878671661086173117
51.01334412622887271027
51.00791088860617605860
51.00248698767044430724
50.99707240737726010593
50.99166713170963305402
50.98627114467816312526
50.98088443032087724305
50.97550697270335717803
50.97013875591827769540
50.96477976408581156420
50.95942998135362245193
50.95408939189638175549
50.94875797991598886938
50.94343572964149302607
50.93812262532906487422
50.93281865126195384619
50.92752379175037447112
50.92223803113158453471
50.91696135376957954577
50.91169374405533432082
50.90643518640683851118
50.90118566526832211139
50.89594516511149890903
50.89071367043406723951
50.88549116576078290564
50.88027763564273442398
50.87507306465801093509
50.86987743741051559709
50.86469073853123035178
50.85951295267722827020
50.85434406453202882403
50.84918405880544867159
50.84403292023360165786
50.83889063357874960047
50.83375718362955097973
50.82863255520060619119
50.82351673313267070853
50.81840970229253429125
50.81331144757303519555
50.80822195389288964407
50.80314120619696893755
50.79806918945548943611
50.79300588866513521680
50.78795128884799225943
50.78290537505195345602
50.77786813235070439987
50.77283954584325442738
50.76781960065473953136
50.76280828193544181204
50.75780557486135080580
50.75281146463384374101
50.74782593647982054108
50.74284897565143381826
50.73788056742632335272
50.73292069710732477006
50.72796935002250506841
50.72302651152534025414
50.71809216699431743791
50.71316630183301299439
50.70824890147018493280
50.70333995135959526124
50.69843943697998867037
50.69354734383516358776
50.68866365745356006300
50.68378836338876425316
50.67892144721910341332
50.67406289454766721292
50.66921269100231484117
50.66437082223553289850
50.65953727392454908340
50.65471203177118297845
50.64989508150176078516
50.64508640886720058916
50.64028599964292709501
50.63549383962877925569
50.63070991464893921830
50.62593421055204601089
50.62116671321101080139
50.61640740852298847585
50.61165628240954106332
50.60691332081598403647
50.60217850971235975521
50.59745183509249955023
50.59273328297431504552
50.58802283939978394756
50.58332049043490030726
50.57862622216951820064
50.57394002071751515359
50.56926187221650081938
50.56459176282803014146
50.55992967873731913642
50.55527560615342252959
50.55062953130905611943
50.54599144046057546120
50.54136131988797586700
50.53673915589484977318
50.53212493480825173719
50.52751864297881212451
50.52292026678059500000
50.51832979261104838997
50.51374720689096164961
50.50917249606467862577
50.50460564659945816857
50.50004664498636230974
50.49549547773901991832
50.49095213139469251473
50.48641659251357793892
50.48188884767906614570
50.47736888349755446370
50.47285668659844048989
50.46835224363424288185
50.46385554128013950503
50.45936656623441507463
50.45488530521816983310
50.45041174497529823384
50.44594587227253867923
50.44148767389928877947
50.43703713666768351231
50.43259424741253837965
50.42815899299125703692
50.42373136028393787456
50.41931133619294769233
50.41489890764341197382
50.41049406158292356395
50.40609678498136503322
50.40170706483113605145
50.39732488814697575208
50.39295024196576378017
50.38858311334686135297
50.38422348937187678075
50.37987135714430309008
50.37552670379034935877
50.37118951645776832038
50.36685978231666638294
50.36253748855939704754
50.35822262239997826327
50.35391517107453296376
50.34961512184116116941
50.34532246197979787894
50.34103717879235517785
50.33675925960228170197
50.33248869175509554452
50.32822546261796503586
50.32396955957974427065
50.31972097005100863498
50.31547968146392690869
50.31124568127226837078
50.30701895695138148312
50.30279949599811573080
50.29858728593082872749
50.29438231428930095035
50.29018456863475705632
50.28599403654988719836
50.28181070563829280218
50.27763456352547422057
50.27346559785787150076
50.26930379630319833950
50.26514914655029997448
50.26100163630930950376
50.25686125331146314466
50.25272798530888707091
50.24860182007494557865
50.24448274540390713128
50.24037074911120726028
50.23626581903306487220
50.23216794302654619742
50.22807710896982058557
50.22399330476138601398
50.21991651832119885057
50.21584673758956540723
50.21178395052755405459
50.20772814511702364371
50.20367930936041034329
50.19963743128079158851
50.19560249892180792131
50.19157450034776957182
50.18755342364322302728
50.18353925691342709570
50.17953198828401184528
50.17553160590105676420
50.17153809793089891400
50.16755145256030345990
50.16357165799634287850
50.15959870246629037638
50.15563257421770515521
50.15167326151828319780
50.14772075265596384952
50.14377503593877349886
50.13983609969478294488
50.13590393227220687322
50.13197852203920490410
50.12805985738396685747
50.12414792671462038243
[truncated: 418,698 more chars]
