# Supplementary material for: A Numerical Approach to Ion Channel Modelling Using Whole-Cell Voltage-Clamp Recordings and a Genetic Algorithm
Source: PLoS Comput Biol. 2007 Aug 31;3(8):e169. doi: 10.1371/journal.pcbi.0030169 (PMC1963494; doi:10.1371/journal.pcbi.0030169)
Supplement: Text S1 — A functional NEURON code of the GA described in the manuscript. (569 KB ZIP) [file pcbi.0030169.sd001.zip › Ga_demo/data/simp5.par]

20
20
0.01
0.02
0.01
0.02
